# Supplementary material for: Dominant intragraft plasma cells targeting bilirubin implicate local heme catabolism in human cardiac allograft vasculopathy
Source: J Clin Invest. 2025 Nov 25;136(3):e194138. doi: 10.1172/JCI194138 (PMC12867138; doi:10.1172/JCI194138)
Supplement: Supporting data values [file jci-136-194138-s150.xlsx]

## Sheet: Fig 2A
	CellID_amended_simple
EZ02_AAACCTGAGATAGTCA-1	CD4+ T cell
EZ02_AAACCTGAGGCGATAC-1	CD8+ T cell
EZ02_AAACCTGCAAGGGTCA-1	CD4+ T cell
EZ02_AAACCTGCACCAGCAC-1	CD4+ T cell
EZ02_AAACCTGCACTTAAGC-1	CD4+ T cell
EZ02_AAACCTGGTAGAAAGG-1	NK
EZ02_AAACCTGGTCAATACC-1	CD8+ T cell
EZ02_AAACCTGGTGATAAAC-1	B cell
EZ02_AAACCTGGTTCGGCAC-1	CD8+ T cell
EZ02_AAACCTGTCAGCTCTC-1	Mono/macro
EZ02_AAACCTGTCCGTACAA-1	CD8+ T cell
EZ02_AAACCTGTCGAATGGG-1	CD4+ T cell
EZ02_AAACCTGTCTAGCACA-1	CD4+ T cell
EZ02_AAACGGGCAGGGTACA-1	CD4+ T cell
EZ02_AAACGGGCATCTACGA-1	CD4+ T cell
EZ02_AAACGGGGTAAGTTCC-1	CD4+ T cell
EZ02_AAACGGGGTCAGATAA-1	CD4+ T cell
EZ02_AAACGGGGTCGTTGTA-1	CD4+ T cell
EZ02_AAACGGGTCTGCCAGG-1	CD4+ T cell
EZ02_AAACGGGTCTTGCCGT-1	Unknown
EZ02_AAAGATGAGCGTAGTG-1	CD4+ T cell
EZ02_AAAGATGAGGCTCAGA-1	Mono/macro
EZ02_AAAGATGAGTCTCGGC-1	CD8+ T cell
EZ02_AAAGATGAGTTGTCGT-1	CD4+ T cell
EZ02_AAAGATGCAAATTGCC-1	B cell
EZ02_AAAGATGCAGGCAGTA-1	CD4+ T cell
EZ02_AAAGATGCAGGGTATG-1	CD4+ T cell
EZ02_AAAGATGCATACGCTA-1	CD8+ T cell
EZ02_AAAGATGCATATGAGA-1	NK
EZ02_AAAGATGGTATAAACG-1	CD4+ T cell
EZ02_AAAGATGGTATAATGG-1	CD8+ T cell
EZ02_AAAGATGGTCGAGTTT-1	CD4+ T cell
EZ02_AAAGATGGTGTCCTCT-1	CD4+ T cell
EZ02_AAAGATGTCACATGCA-1	CD8+ T cell
EZ02_AAAGATGTCAGAAATG-1	CD8+ T cell
EZ02_AAAGATGTCAGTTTGG-1	CD4+ T cell
EZ02_AAAGATGTCCAATGGT-1	CD4+ T cell
EZ02_AAAGATGTCCCACTTG-1	CD4+ T cell
EZ02_AAAGATGTCGGCCGAT-1	CD4+ T cell
EZ02_AAAGATGTCTTTACAC-1	Mono/macro
EZ02_AAAGCAAAGGCGCTCT-1	Cardio
EZ02_AAAGCAAAGGTGCTTT-1	Fibro
EZ02_AAAGCAACAGACAAGC-1	CD4+ T cell
EZ02_AAAGCAACAGCATGAG-1	Mono/macro
EZ02_AAAGCAACAGCTGTTA-1	CD4+ T cell
EZ02_AAAGCAACATCGGAAG-1	Mono/macro
EZ02_AAAGCAAGTCTTCGTC-1	CD8+ T cell
EZ02_AAAGCAAGTTAAGGGC-1	CD8+ T cell
EZ02_AAAGCAAGTTGATTGC-1	B cell
EZ02_AAAGCAATCGACCAGC-1	CD8+ T cell
EZ02_AAAGCAATCGCAAGCC-1	CD8+ T cell
EZ02_AAAGTAGAGCCACCTG-1	CD4+ T cell
EZ02_AAAGTAGAGCGGCTTC-1	CD8+ T cell
EZ02_AAAGTAGAGGAACTGC-1	CD4+ T cell
EZ02_AAAGTAGAGTGTCCAT-1	CD8+ T cell
EZ02_AAAGTAGCACGACTCG-1	CD4+ T cell
EZ02_AAAGTAGCAGTATCTG-1	CD4+ T cell
EZ02_AAAGTAGCATCTATGG-1	CD4+ T cell
EZ02_AAAGTAGCATGAACCT-1	CD8+ T cell
EZ02_AAAGTAGCATGGATGG-1	CD4+ T cell
EZ02_AAAGTAGGTGGCGAAT-1	CD4+ T cell
EZ02_AAAGTAGGTGTAATGA-1	CD8+ T cell
EZ02_AAAGTAGTCACGCATA-1	CD8+ T cell
EZ02_AAAGTAGTCAGTCAGT-1	CD4+ T cell
EZ02_AAAGTAGTCGCGATCG-1	Mono/macro
EZ02_AAAGTAGTCGGTCCGA-1	B cell
EZ02_AAAGTAGTCGTTTAGG-1	Mono/macro
EZ02_AAAGTAGTCGTTTGCC-1	CD8+ T cell
EZ02_AAAGTAGTCTACCTGC-1	Endo
EZ02_AAAGTAGTCTTTACAC-1	CD4+ T cell
EZ02_AAATGCCAGATAGTCA-1	CD8+ T cell
EZ02_AAATGCCAGGGCTTCC-1	CD8+ T cell
EZ02_AAATGCCAGTCATCCA-1	CD8+ T cell
EZ02_AAATGCCCAAGCGTAG-1	CD8+ T cell
EZ02_AAATGCCCAGGCTGAA-1	NK
EZ02_AAATGCCCAGTAACGG-1	CD4+ T cell
EZ02_AAATGCCGTCATATGC-1	B cell
EZ02_AAATGCCGTCGGATCC-1	CD8+ T cell
EZ02_AAATGCCGTGCTTCTC-1	CD4+ T cell
EZ02_AAATGCCGTTCCTCCA-1	CD4+ T cell
EZ02_AAATGCCGTTTGACTG-1	CD8+ T cell
EZ02_AAATGCCTCAAACGGG-1	CD8+ T cell
EZ02_AAATGCCTCAACACCA-1	CD4+ T cell
EZ02_AAATGCCTCAGAAATG-1	CD4+ T cell
EZ02_AAATGCCTCCTAAGTG-1	CD4+ T cell
EZ02_AAATGCCTCGACAGCC-1	Mono/macro
EZ02_AACACGTAGATGAGAG-1	Mono/macro
EZ02_AACACGTAGATGTGGC-1	CD4+ T cell
EZ02_AACACGTAGCGCTCCA-1	CD4+ T cell
EZ02_AACACGTAGGACACCA-1	Mono/macro
EZ02_AACACGTAGGCGACAT-1	CD8+ T cell
EZ02_AACACGTAGGGTGTTG-1	CD4+ T cell
EZ02_AACACGTCAAGGACTG-1	CD4+ T cell
EZ02_AACACGTCACCCTATC-1	CD8+ T cell
EZ02_AACACGTCACGCGAAA-1	Mono/macro
EZ02_AACACGTCAGCTGTAT-1	NK
EZ02_AACACGTGTTCAGGCC-1	CD4+ T cell
EZ02_AACACGTTCATGCTCC-1	CD4+ T cell
EZ02_AACACGTTCGTCCAGG-1	CD8+ T cell
EZ02_AACACGTTCTGGCGAC-1	B cell
EZ02_AACCATGAGACACGAC-1	CD4+ T cell
EZ02_AACCATGAGCGTAATA-1	CD4+ T cell
EZ02_AACCATGAGCGTTTAC-1	CD4+ T cell
EZ02_AACCATGAGTACATGA-1	CD4+ T cell
EZ02_AACCATGAGTGGTCCC-1	CD8+ T cell
EZ02_AACCATGCAAAGCAAT-1	CD4+ T cell
EZ02_AACCATGCACAGGCCT-1	CD8+ T cell
EZ02_AACCATGGTATTCTCT-1	CD4+ T cell
EZ02_AACCATGGTCACCTAA-1	CD8+ T cell
EZ02_AACCATGGTCCGCTGA-1	CD4+ T cell
EZ02_AACCATGGTCCTGCTT-1	CD8+ T cell
EZ02_AACCATGGTCGTCTTC-1	CD4+ T cell
EZ02_AACCATGTCACCACCT-1	CD8+ T cell
EZ02_AACCATGTCACCATAG-1	CD4+ T cell
EZ02_AACCATGTCGCTGATA-1	NK
EZ02_AACCATGTCGGTTAAC-1	CD4+ T cell
EZ02_AACCATGTCTGACCTC-1	CD4+ T cell
EZ02_AACCGCGAGGTGCACA-1	CD4+ T cell
EZ02_AACCGCGCACCCATGG-1	CD4+ T cell
EZ02_AACCGCGCAGGAATCG-1	CD4+ T cell
EZ02_AACCGCGCAGTTCATG-1	CD4+ T cell
EZ02_AACCGCGCATCCCACT-1	CD8+ T cell
EZ02_AACCGCGCATGCTAGT-1	CD4+ T cell
EZ02_AACCGCGGTAGCGCAA-1	CD4+ T cell
EZ02_AACCGCGTCAACACGT-1	CD8+ T cell
EZ02_AACCGCGTCCAAAGTC-1	CD8+ T cell
EZ02_AACCGCGTCCCATTTA-1	NK
EZ02_AACCGCGTCGACGGAA-1	CD8+ T cell
EZ02_AACGTTGAGATAGTCA-1	B cell
EZ02_AACGTTGAGCAAATCA-1	NK
EZ02_AACGTTGAGTAGCGGT-1	CD4+ T cell
EZ02_AACGTTGCAAGAGTCG-1	NK
EZ02_AACGTTGCACAGGCCT-1	CD4+ T cell
EZ02_AACGTTGCACCTCGTT-1	CD8+ T cell
EZ02_AACGTTGCACGTCAGC-1	CD8+ T cell
EZ02_AACGTTGGTCTCCATC-1	CD8+ T cell
EZ02_AACGTTGGTTATCGGT-1	CD8+ T cell
EZ02_AACGTTGTCAAAGACA-1	CD4+ T cell
EZ02_AACGTTGTCTAGAGTC-1	CD4+ T cell
EZ02_AACGTTGTCTTTCCTC-1	Mono/macro
EZ02_AACTCAGAGAAGCCCA-1	NK
EZ02_AACTCAGAGAAGGTGA-1	CD4+ T cell
EZ02_AACTCAGAGTGGTCCC-1	CD8+ T cell
EZ02_AACTCAGCAGTCACTA-1	NK
EZ02_AACTCAGGTACTTAGC-1	CD8+ T cell
EZ02_AACTCAGGTTAAAGAC-1	CD8+ T cell
EZ02_AACTCAGTCAGAGGTG-1	CD8+ T cell
EZ02_AACTCAGTCCCACTTG-1	B cell
EZ02_AACTCCCCAAGTCATC-1	CD4+ T cell
EZ02_AACTCCCCACATGGGA-1	CD8+ T cell
EZ02_AACTCCCCACGTCAGC-1	CD8+ T cell
EZ02_AACTCCCGTACCATCA-1	Mono/macro
EZ02_AACTCCCGTAGCGATG-1	CD4+ T cell
EZ02_AACTCCCGTAGCGCTC-1	CD4+ T cell
EZ02_AACTCCCGTAGCTCCG-1	NK
EZ02_AACTCCCGTTTCGCTC-1	Endo
EZ02_AACTCCCTCCCTAATT-1	CD8+ T cell
EZ02_AACTCCCTCTAACCGA-1	CD4+ T cell
EZ02_AACTCCCTCTACTATC-1	CD4+ T cell
EZ02_AACTCCCTCTTCAACT-1	CD8+ T cell
EZ02_AACTCTTAGAGTAAGG-1	CD4+ T cell
EZ02_AACTCTTAGATGTCGG-1	NK
EZ02_AACTCTTAGCTACCGC-1	CD8+ T cell
EZ02_AACTCTTAGGACAGCT-1	CD4+ T cell
EZ02_AACTCTTAGTGCCATT-1	CD8+ T cell
EZ02_AACTCTTAGTGGTAAT-1	Mono/macro
EZ02_AACTCTTCAAGACGTG-1	NK
EZ02_AACTCTTCAAGCCGCT-1	Cardio
EZ02_AACTCTTCATCGATGT-1	B cell
EZ02_AACTCTTTCAGTACGT-1	CD4+ T cell
EZ02_AACTCTTTCTTAGCCC-1	NK
EZ02_AACTGGTAGATCGGGT-1	Mono/macro
EZ02_AACTGGTCAACACCCG-1	NK
EZ02_AACTGGTCACAGGCCT-1	CD8+ T cell
EZ02_AACTGGTCAGGGATTG-1	CD8+ T cell
EZ02_AACTGGTCATCACGTA-1	CD8+ T cell
EZ02_AACTGGTCATTAACCG-1	CD4+ T cell
EZ02_AACTGGTGTATCACCA-1	CD4+ T cell
EZ02_AACTGGTGTCAGAATA-1	CD4+ T cell
EZ02_AACTGGTGTCTCTCTG-1	CD4+ T cell
EZ02_AACTGGTGTTCAGTAC-1	CD4+ T cell
EZ02_AACTTTCAGCTTATCG-1	NK
EZ02_AACTTTCCAAGTCATC-1	CD4+ T cell
EZ02_AACTTTCCACACTGCG-1	NK
EZ02_AACTTTCCACATGTGT-1	CD4+ T cell
EZ02_AACTTTCGTAGCACGA-1	CD4+ T cell
EZ02_AACTTTCGTAGCGCTC-1	CD8+ T cell
EZ02_AACTTTCGTGACGGTA-1	CD4+ T cell
EZ02_AACTTTCGTTCCTCCA-1	Endo
EZ02_AACTTTCTCACGATGT-1	Pb/PC
EZ02_AACTTTCTCAGTACGT-1	CD8+ T cell
EZ02_AACTTTCTCGCAAACT-1	CD8+ T cell
EZ02_AAGACCTAGACTCGGA-1	CD8+ T cell
EZ02_AAGACCTAGCGTCTAT-1	Cardio
EZ02_AAGACCTAGCTAGTCT-1	B cell
EZ02_AAGACCTAGTGGAGAA-1	CD4+ T cell
EZ02_AAGACCTCAAGCGCTC-1	NK
EZ02_AAGACCTCACGGCGTT-1	CD4+ T cell
EZ02_AAGACCTCACTTAACG-1	Mono/macro
EZ02_AAGACCTCAGCTCGAC-1	Mono/macro
EZ02_AAGACCTGTAAACGCG-1	CD8+ T cell
EZ02_AAGACCTGTCCGTCAG-1	CD8+ T cell
EZ02_AAGACCTGTCGCGGTT-1	CD4+ T cell
EZ02_AAGACCTGTCGTTGTA-1	CD4+ T cell
EZ02_AAGACCTGTGATAAAC-1	CD8+ T cell
EZ02_AAGACCTGTTAAGGGC-1	Mono/macro
EZ02_AAGACCTGTTCACCTC-1	NK
EZ02_AAGACCTTCGCGTTTC-1	B cell
EZ02_AAGCCGCAGATCTGAA-1	Mono/macro
EZ02_AAGCCGCCAAGCCGCT-1	B cell
EZ02_AAGCCGCCAATCAGAA-1	NK
EZ02_AAGCCGCCACAGTCGC-1	CD8+ T cell
EZ02_AAGCCGCCACCAGTTA-1	CD4+ T cell
EZ02_AAGCCGCCAGTCTTCC-1	Mono/macro
EZ02_AAGCCGCCAGTGGAGT-1	CD8+ T cell
EZ02_AAGCCGCCATTCTTAC-1	CD8+ T cell
EZ02_AAGCCGCGTACCCAAT-1	CD4+ T cell
EZ02_AAGCCGCGTCCAGTGC-1	CD8+ T cell
EZ02_AAGCCGCGTCGGCATC-1	CD4+ T cell
EZ02_AAGCCGCGTGCGATAG-1	CD8+ T cell
EZ02_AAGCCGCGTTAAAGTG-1	CD4+ T cell
EZ02_AAGCCGCGTTGAACTC-1	CD4+ T cell
EZ02_AAGCCGCTCAACACCA-1	NK
EZ02_AAGCCGCTCGATAGAA-1	CD8+ T cell
EZ02_AAGCCGCTCTGGCGAC-1	CD8+ T cell
EZ02_AAGCCGCTCTTCGAGA-1	NK
EZ02_AAGGAGCAGAAGCCCA-1	Mono/macro
EZ02_AAGGAGCAGCTTCGCG-1	NK
EZ02_AAGGAGCAGTGTCCAT-1	CD4+ T cell
EZ02_AAGGAGCCAAGAAAGG-1	CD8+ T cell
EZ02_AAGGAGCCAAGACACG-1	B cell
EZ02_AAGGAGCCAAGCGATG-1	CD8+ T cell
EZ02_AAGGAGCCAATGAAAC-1	CD4+ T cell
EZ02_AAGGAGCCACGAAATA-1	CD8+ T cell
EZ02_AAGGAGCCACTTCTGC-1	CD4+ T cell
EZ02_AAGGAGCCAGTCAGCC-1	CD4+ T cell
EZ02_AAGGAGCGTAACGTTC-1	CD4+ T cell
EZ02_AAGGAGCGTCCGAAGA-1	Endo
EZ02_AAGGAGCGTCGACTAT-1	Mono/macro
EZ02_AAGGAGCTCGGCTTGG-1	CD8+ T cell
EZ02_AAGGAGCTCTTGAGAC-1	CD8+ T cell
EZ02_AAGGCAGAGGCCCGTT-1	CD8+ T cell
EZ02_AAGGCAGAGTGGTAGC-1	B cell
EZ02_AAGGCAGCAAGTAGTA-1	CD4+ T cell
EZ02_AAGGCAGCACCACGTG-1	Endo
EZ02_AAGGCAGGTACAGCAG-1	B cell
EZ02_AAGGCAGGTACCATCA-1	B cell
EZ02_AAGGCAGGTCCAACTA-1	CD4+ T cell
EZ02_AAGGCAGTCCTCGCAT-1	NK
EZ02_AAGGCAGTCCTTGACC-1	CD8+ T cell
EZ02_AAGGTTCAGCCGTCGT-1	CD8+ T cell
EZ02_AAGGTTCAGGATTCGG-1	CD4+ T cell
EZ02_AAGGTTCCAACAACCT-1	CD4+ T cell
EZ02_AAGGTTCCACAGTCGC-1	CD8+ T cell
EZ02_AAGGTTCCACCGGAAA-1	CD4+ T cell
EZ02_AAGGTTCCACGTCAGC-1	CD4+ T cell
EZ02_AAGGTTCCATTCTTAC-1	NK
EZ02_AAGGTTCGTAAATGAC-1	Mono/macro
EZ02_AAGGTTCGTGCACGAA-1	CD4+ T cell
EZ02_AAGGTTCGTGCCTTGG-1	CD4+ T cell
EZ02_AAGGTTCGTTCCATGA-1	CD8+ T cell
EZ02_AAGGTTCTCATCACCC-1	CD8+ T cell
EZ02_AAGGTTCTCCGTACAA-1	B cell
EZ02_AAGGTTCTCGAACTGT-1	CD4+ T cell
EZ02_AAGGTTCTCGGAAACG-1	NK
EZ02_AAGGTTCTCTAACCGA-1	CD4+ T cell
EZ02_AAGGTTCTCTGCTGCT-1	CD8+ T cell
EZ02_AAGTCTGAGAGGGCTT-1	CD4+ T cell
EZ02_AAGTCTGAGGCAGGTT-1	CD8+ T cell
EZ02_AAGTCTGCAATGGAAT-1	NK
EZ02_AAGTCTGCACATGACT-1	Endo
EZ02_AAGTCTGCAGACAAGC-1	CD4+ T cell
EZ02_AAGTCTGCAGATAATG-1	CD4+ T cell
EZ02_AAGTCTGCAGGGTATG-1	CD4+ T cell
EZ02_AAGTCTGCATGCCTTC-1	CD8+ T cell
EZ02_AAGTCTGCATTCCTGC-1	Mono/macro
EZ02_AAGTCTGCATTGGCGC-1	Mono/macro
EZ02_AAGTCTGGTAGAAAGG-1	CD4+ T cell
EZ02_AAGTCTGGTTACGCGC-1	B cell
EZ02_AAGTCTGGTTCGTCTC-1	CD8+ T cell
EZ02_AAGTCTGGTTTGGGCC-1	CD4+ T cell
EZ02_AAGTCTGTCACAGTAC-1	CD4+ T cell
EZ02_AAGTCTGTCACTATTC-1	CD4+ T cell
EZ02_AAGTCTGTCCACTGGG-1	CD4+ T cell
EZ02_AAGTCTGTCCTTTACA-1	CD4+ T cell
EZ02_AAGTCTGTCTACTCAT-1	CD8+ T cell
EZ02_AATCCAGAGAAAGTGG-1	CD4+ T cell
EZ02_AATCCAGAGTACTTGC-1	CD4+ T cell
EZ02_AATCCAGAGTTGTAGA-1	CD8+ T cell
EZ02_AATCCAGCAAAGGTGC-1	Mono/macro
EZ02_AATCCAGCAGTCACTA-1	CD8+ T cell
EZ02_AATCCAGCATATGGTC-1	CD8+ T cell
EZ02_AATCCAGGTCAGCTAT-1	B cell
EZ02_AATCCAGGTTAAGGGC-1	CD4+ T cell
EZ02_AATCCAGGTTCGAATC-1	CD8+ T cell
EZ02_AATCCAGGTTGGTGGA-1	CD4+ T cell
EZ02_AATCCAGTCCATGCTC-1	CD4+ T cell
EZ02_AATCCAGTCCGCGCAA-1	Mono/macro
EZ02_AATCCAGTCCTGCAGG-1	CD4+ T cell
EZ02_AATCCAGTCTTAGAGC-1	CD8+ T cell
EZ02_AATCGGTAGATCACGG-1	CD4+ T cell
EZ02_AATCGGTAGCCATCGC-1	CD4+ T cell
EZ02_AATCGGTAGGCCCTCA-1	Endo
EZ02_AATCGGTAGGGATGGG-1	Mono/macro
EZ02_AATCGGTAGTCTCAAC-1	CD4+ T cell
EZ02_AATCGGTCAAGGTGTG-1	CD4+ T cell
EZ02_AATCGGTCACTTGGAT-1	CD4+ T cell
EZ02_AATCGGTCATCGGACC-1	CD8+ T cell
EZ02_AATCGGTGTCATGCAT-1	CD4+ T cell
EZ02_AATCGGTGTCTTGCGG-1	CD4+ T cell
EZ02_AATCGGTGTGTCAATC-1	Fibro
EZ02_AATCGGTTCAGTCCCT-1	CD8+ T cell
EZ02_AATCGGTTCCACGTTC-1	Endo
EZ02_AATCGGTTCCCAACGG-1	CD4+ T cell
EZ02_AATCGGTTCTCAAACG-1	CD8+ T cell
EZ02_AATCGGTTCTCAAGTG-1	Mono/macro
EZ02_ACACCAAAGGCACATG-1	CD8+ T cell
EZ02_ACACCAAAGTTCGCGC-1	CD4+ T cell
EZ02_ACACCAACAAGGACAC-1	Mono/macro
EZ02_ACACCAACACGGATAG-1	Unknown
EZ02_ACACCAACAGTTTACG-1	CD4+ T cell
EZ02_ACACCAACATATGCTG-1	CD8+ T cell
EZ02_ACACCAACATTTGCCC-1	CD8+ T cell
EZ02_ACACCAAGTCTGCGGT-1	CD8+ T cell
EZ02_ACACCAATCCCATTTA-1	CD4+ T cell
EZ02_ACACCAATCCGTAGTA-1	CD8+ T cell
EZ02_ACACCAATCCTTGACC-1	CD4+ T cell
EZ02_ACACCAATCTGATTCT-1	CD4+ T cell
EZ02_ACACCCTAGCGTGAGT-1	CD4+ T cell
EZ02_ACACCCTAGGAATCGC-1	B cell
EZ02_ACACCCTAGGATCGCA-1	CD8+ T cell
EZ02_ACACCCTAGGGCACTA-1	Mono/macro
EZ02_ACACCCTGTGGAAAGA-1	CD4+ T cell
EZ02_ACACCCTGTGGCGAAT-1	B cell
EZ02_ACACCCTTCATAGCAC-1	NK
EZ02_ACACCCTTCATTGCGA-1	CD4+ T cell
EZ02_ACACCCTTCGCCAAAT-1	Mono/macro
EZ02_ACACCCTTCTACCAGA-1	CD4+ T cell
EZ02_ACACCGGAGATCCTGT-1	Fibro
EZ02_ACACCGGAGGCCCTCA-1	CD4+ T cell
EZ02_ACACCGGAGTGGCACA-1	CD8+ T cell
EZ02_ACACCGGCAAAGGAAG-1	CD4+ T cell
EZ02_ACACCGGCACCGGAAA-1	Mono/macro
EZ02_ACACCGGCAGACGCCT-1	Mono/macro
EZ02_ACACCGGCAGCTGTGC-1	CD8+ T cell
EZ02_ACACCGGCAGGGCATA-1	Pb/PC
EZ02_ACACCGGCATCTCGCT-1	Mono/macro
EZ02_ACACCGGCATGTTCCC-1	CD8+ T cell
EZ02_ACACCGGGTAGCGATG-1	CD4+ T cell
EZ02_ACACCGGGTCTCCCTA-1	CD8+ T cell
EZ02_ACACCGGGTTGGGACA-1	CD8+ T cell
EZ02_ACACCGGTCCAAAGTC-1	NK
EZ02_ACACCGGTCCCAACGG-1	CD4+ T cell
EZ02_ACACTGAAGCTAACAA-1	CD8+ T cell
EZ02_ACACTGACACAAGCCC-1	CD4+ T cell
EZ02_ACACTGACAGATCGGA-1	CD8+ T cell
EZ02_ACACTGACATCCAACA-1	CD4+ T cell
EZ02_ACACTGAGTCCATCCT-1	CD8+ T cell
EZ02_ACACTGAGTCGGATCC-1	B cell
EZ02_ACACTGAGTTAAGGGC-1	Cardio
EZ02_ACACTGAGTTGCGTTA-1	Mono/macro
EZ02_ACACTGATCGGTTAAC-1	CD4+ T cell
EZ02_ACACTGATCTAGAGTC-1	CD4+ T cell
EZ02_ACAGCCGAGCTTATCG-1	CD4+ T cell
EZ02_ACAGCCGCAAAGGAAG-1	CD4+ T cell
EZ02_ACAGCCGCAAGCCGTC-1	CD4+ T cell
EZ02_ACAGCCGCAAGGGTCA-1	CD4+ T cell
EZ02_ACAGCCGCACACTGCG-1	CD8+ T cell
EZ02_ACAGCCGCATCATCCC-1	B cell
EZ02_ACAGCCGGTCATGCCG-1	CD8+ T cell
EZ02_ACAGCCGGTCGGGTCT-1	CD8+ T cell
EZ02_ACAGCCGGTTACGACT-1	CD4+ T cell
EZ02_ACAGCCGTCACATGCA-1	Endo
EZ02_ACAGCCGTCATCGGAT-1	NK
EZ02_ACAGCCGTCGCCAAAT-1	CD4+ T cell
EZ02_ACAGCCGTCGGTGTCG-1	CD4+ T cell
EZ02_ACAGCCGTCTCATTCA-1	CD8+ T cell
EZ02_ACAGCCGTCTGCTTGC-1	CD4+ T cell
EZ02_ACAGCTAAGGTGACCA-1	B cell
EZ02_ACAGCTAAGTGGAGAA-1	CD4+ T cell
EZ02_ACAGCTACAAACTGCT-1	B cell
EZ02_ACAGCTACACAGGAGT-1	CD8+ T cell
EZ02_ACAGCTACACGGCTAC-1	Fibro
EZ02_ACAGCTAGTACCATCA-1	CD4+ T cell
EZ02_ACAGCTAGTCAGGACA-1	CD8+ T cell
EZ02_ACAGCTAGTCTGGTCG-1	CD4+ T cell
EZ02_ACAGCTATCCGCAAGC-1	CD4+ T cell
EZ02_ACATACGAGAGTGACC-1	CD8+ T cell
EZ02_ACATACGAGTATGACA-1	CD4+ T cell
EZ02_ACATACGCACGTCTCT-1	CD4+ T cell
EZ02_ACATACGCAGTTAACC-1	CD4+ T cell
EZ02_ACATACGGTATAGGTA-1	B cell
EZ02_ACATACGGTCAGGACA-1	CD4+ T cell
EZ02_ACATACGGTCGGCACT-1	CD8+ T cell
EZ02_ACATACGGTGCGATAG-1	CD4+ T cell
EZ02_ACATACGTCCCTCAGT-1	Mono/macro
EZ02_ACATACGTCTCTGTCG-1	CD4+ T cell
EZ02_ACATACGTCTCTTGAT-1	CD4+ T cell
EZ02_ACATACGTCTGTCTAT-1	CD4+ T cell
EZ02_ACATACGTCTTGTACT-1	NK
EZ02_ACATCAGAGATGCCTT-1	CD4+ T cell
EZ02_ACATCAGAGCCATCGC-1	CD4+ T cell
EZ02_ACATCAGAGGCACATG-1	CD4+ T cell
EZ02_ACATCAGAGTTGAGAT-1	CD4+ T cell
EZ02_ACATCAGCAAGAAAGG-1	CD8+ T cell
EZ02_ACATCAGCAAGTTGTC-1	CD8+ T cell
EZ02_ACATCAGCACTTAACG-1	CD4+ T cell
EZ02_ACATCAGCAGAGTGTG-1	Endo
EZ02_ACATCAGCAGTCGATT-1	CD4+ T cell
EZ02_ACATCAGCATAAGACA-1	CD4+ T cell
EZ02_ACATCAGCATTACGAC-1	CD4+ T cell
EZ02_ACATCAGGTACCGCTG-1	CD8+ T cell
EZ02_ACATCAGGTCCGAGTC-1	CD4+ T cell
EZ02_ACATCAGGTCGCATCG-1	CD4+ T cell
EZ02_ACATCAGGTTGAGGTG-1	Endo
EZ02_ACATCAGTCATCTGCC-1	CD8+ T cell
EZ02_ACATCAGTCGGCTACG-1	CD8+ T cell
EZ02_ACATCAGTCTCCCTGA-1	CD4+ T cell
EZ02_ACATCAGTCTGCTGCT-1	CD4+ T cell
EZ02_ACATGGTAGAAGGGTA-1	CD8+ T cell
EZ02_ACATGGTAGCTAGTCT-1	CD4+ T cell
EZ02_ACATGGTAGTACGACG-1	CD8+ T cell
EZ02_ACATGGTAGTAGGTGC-1	B cell
EZ02_ACATGGTAGTAGTGCG-1	CD8+ T cell
EZ02_ACATGGTAGTCAAGCG-1	CD8+ T cell
EZ02_ACATGGTCATGTCCTC-1	CD8+ T cell
EZ02_ACATGGTCATTAACCG-1	Mono/macro
EZ02_ACATGGTCATTCTCAT-1	CD4+ T cell
EZ02_ACATGGTGTATTCGTG-1	CD8+ T cell
EZ02_ACATGGTGTCGAAAGC-1	CD4+ T cell
EZ02_ACATGGTGTCGCCATG-1	CD4+ T cell
EZ02_ACATGGTTCACAATGC-1	CD4+ T cell
EZ02_ACATGGTTCACCCGAG-1	CD8+ T cell
EZ02_ACATGGTTCAGGATCT-1	CD4+ T cell
EZ02_ACATGGTTCATCTGTT-1	CD8+ T cell
EZ02_ACATGGTTCCAGATCA-1	CD8+ T cell
EZ02_ACATGGTTCCCATTTA-1	CD4+ T cell
EZ02_ACATGGTTCCGTCATC-1	B cell
EZ02_ACCAGTAAGACTAGGC-1	CD8+ T cell
EZ02_ACCAGTAAGGAGCGTT-1	CD4+ T cell
EZ02_ACCAGTAAGGGCTTCC-1	CD4+ T cell
EZ02_ACCAGTAAGGGTTCCC-1	CD4+ T cell
EZ02_ACCAGTACACCGGAAA-1	CD4+ T cell
EZ02_ACCAGTACAGGCGATA-1	B cell
EZ02_ACCAGTAGTACCGTTA-1	CD4+ T cell
EZ02_ACCAGTAGTATATGGA-1	CD4+ T cell
EZ02_ACCAGTAGTTACGGAG-1	CD4+ T cell
EZ02_ACCAGTATCATCATTC-1	CD4+ T cell
EZ02_ACCAGTATCGCAAACT-1	CD8+ T cell
EZ02_ACCAGTATCGGCGCAT-1	CD4+ T cell
EZ02_ACCAGTATCTGTGCAA-1	CD8+ T cell
EZ02_ACCCACTAGAACTGTA-1	CD8+ T cell
EZ02_ACCCACTAGGTGATAT-1	CD4+ T cell
EZ02_ACCCACTCACAAGACG-1	CD8+ T cell
EZ02_ACCCACTCATTAGCCA-1	CD8+ T cell
EZ02_ACCCACTGTACTTGAC-1	B cell
EZ02_ACCCACTGTAGCGCAA-1	CD4+ T cell
EZ02_ACCCACTGTGCCTGGT-1	Mono/macro
EZ02_ACCCACTGTGGTAACG-1	B cell
EZ02_ACCCACTGTTAAGATG-1	CD8+ T cell
EZ02_ACCCACTGTTCAGGCC-1	B cell
EZ02_ACCCACTTCAAGAAGT-1	CD4+ T cell
EZ02_ACCCACTTCACATGCA-1	Mono/macro
EZ02_ACCCACTTCACTTCAT-1	CD4+ T cell
EZ02_ACCCACTTCGCAAACT-1	NK
EZ02_ACCCACTTCTGAGGGA-1	CD8+ T cell
EZ02_ACCGTAAAGACCTAGG-1	CD4+ T cell
EZ02_ACCGTAAAGCGTGAAC-1	NK
EZ02_ACCGTAAAGGGCATGT-1	Mono/macro
EZ02_ACCGTAAAGGTGATAT-1	Mono/macro
EZ02_ACCGTAAAGTTGAGTA-1	B cell
EZ02_ACCGTAACACCATGTA-1	CD4+ T cell
EZ02_ACCGTAACACGAGAGT-1	CD4+ T cell
EZ02_ACCGTAACATTACCTT-1	CD8+ T cell
EZ02_ACCGTAACATTACGAC-1	CD4+ T cell
EZ02_ACCGTAAGTAGCTGCC-1	CD4+ T cell
EZ02_ACCGTAAGTCGTTGTA-1	CD8+ T cell
EZ02_ACCGTAAGTGAGCGAT-1	CD4+ T cell
EZ02_ACCGTAAGTGTTTGTG-1	Mono/macro
EZ02_ACCGTAATCCAAGTAC-1	NK
EZ02_ACCGTAATCGATGAGG-1	CD8+ T cell
EZ02_ACCTTTAAGACACGAC-1	CD4+ T cell
EZ02_ACCTTTAAGACCTAGG-1	CD8+ T cell
EZ02_ACCTTTAAGATGTGTA-1	CD4+ T cell
EZ02_ACCTTTAAGCAGACTG-1	Endo
EZ02_ACCTTTAAGCCACGTC-1	B cell
EZ02_ACCTTTAAGCGATATA-1	CD8+ T cell
EZ02_ACCTTTACAAAGGAAG-1	CD8+ T cell
EZ02_ACCTTTACACAGACAG-1	CD4+ T cell
EZ02_ACCTTTACAGGGTACA-1	NK
EZ02_ACCTTTACAGGTCTCG-1	CD4+ T cell
EZ02_ACCTTTACATCCGCGA-1	CD4+ T cell
EZ02_ACCTTTAGTCTAAACC-1	Mono/macro
EZ02_ACCTTTAGTGAAAGAG-1	CD4+ T cell
EZ02_ACCTTTAGTGAGGCTA-1	CD4+ T cell
EZ02_ACCTTTAGTTGGGACA-1	CD8+ T cell
EZ02_ACCTTTATCACCAGGC-1	Endo
EZ02_ACCTTTATCAGAGCTT-1	CD4+ T cell
EZ02_ACCTTTATCCTAGGGC-1	CD4+ T cell
EZ02_ACCTTTATCTTGTCAT-1	CD4+ T cell
EZ02_ACGAGCCAGGTGTTAA-1	Mono/macro
EZ02_ACGAGCCAGTATGACA-1	CD8+ T cell
EZ02_ACGAGCCGTATGAAAC-1	CD8+ T cell
EZ02_ACGAGCCGTATTCGTG-1	B cell
EZ02_ACGAGCCGTCAGCTAT-1	CD4+ T cell
EZ02_ACGAGCCGTCTGCCAG-1	CD4+ T cell
EZ02_ACGAGCCGTTCCATGA-1	CD8+ T cell
EZ02_ACGAGCCTCTATCCCG-1	CD4+ T cell
EZ02_ACGAGGACACTTCTGC-1	CD4+ T cell
EZ02_ACGAGGACATCGATTG-1	CD8+ T cell
EZ02_ACGAGGAGTATCTGCA-1	Mono/macro
EZ02_ACGAGGAGTGTTCGAT-1	CD4+ T cell
EZ02_ACGAGGATCAACGCTA-1	NK
EZ02_ACGAGGATCATCTGTT-1	CD4+ T cell
EZ02_ACGAGGATCCCAAGTA-1	CD8+ T cell
EZ02_ACGAGGATCGCCCTTA-1	CD4+ T cell
EZ02_ACGAGGATCTGAAAGA-1	B cell
EZ02_ACGATACAGCAGGTCA-1	CD4+ T cell
EZ02_ACGATACAGCGGCTTC-1	CD8+ T cell
EZ02_ACGATACAGGAGCGAG-1	B cell
EZ02_ACGATACAGTCTTGCA-1	CD4+ T cell
EZ02_ACGATACAGTTCGATC-1	Unknown
EZ02_ACGATACCACACTGCG-1	Mono/macro
EZ02_ACGATACGTATATGGA-1	CD4+ T cell
EZ02_ACGATACTCAACGGCC-1	Mono/macro
EZ02_ACGATACTCAGTCAGT-1	NK
EZ02_ACGATACTCCCAGGTG-1	CD8+ T cell
EZ02_ACGATACTCCCTCAGT-1	CD8+ T cell
EZ02_ACGATACTCCCTTGCA-1	CD4+ T cell
EZ02_ACGATACTCTCGCTTG-1	CD4+ T cell
EZ02_ACGATACTCTTGGGTA-1	B cell
EZ02_ACGATGTAGTAGTGCG-1	CD4+ T cell
EZ02_ACGATGTAGTGCAAGC-1	CD8+ T cell
EZ02_ACGATGTAGTGTGGCA-1	CD4+ T cell
EZ02_ACGATGTCACGACGAA-1	CD8+ T cell
EZ02_ACGATGTCAGGACCCT-1	CD4+ T cell
EZ02_ACGATGTCAGTCACTA-1	CD4+ T cell
EZ02_ACGATGTGTAGCGTAG-1	CD8+ T cell
EZ02_ACGATGTGTCTGGTCG-1	Mono/macro
EZ02_ACGATGTGTTAGTGGG-1	Mono/macro
EZ02_ACGATGTGTTTAGCTG-1	Endo
EZ02_ACGATGTTCACCGGGT-1	CD4+ T cell
EZ02_ACGATGTTCGTTACAG-1	B cell
EZ02_ACGATGTTCTCCAGGG-1	CD4+ T cell
EZ02_ACGCAGCAGACGCTTT-1	Endo
EZ02_ACGCAGCCAATGAATG-1	B cell
EZ02_ACGCAGCCAGCCTATA-1	CD8+ T cell
EZ02_ACGCAGCCATGCCACG-1	CD8+ T cell
EZ02_ACGCAGCCATGGTAGG-1	CD4+ T cell
EZ02_ACGCAGCCATTGGCGC-1	CD8+ T cell
EZ02_ACGCAGCGTAAGGGAA-1	CD4+ T cell
EZ02_ACGCAGCGTAATCGTC-1	CD4+ T cell
EZ02_ACGCAGCGTACATGTC-1	CD4+ T cell
EZ02_ACGCAGCGTGCAGACA-1	Endo
EZ02_ACGCAGCTCGCAAGCC-1	B cell
EZ02_ACGCAGCTCTATCCTA-1	CD8+ T cell
EZ02_ACGCCAGAGACTTTCG-1	CD8+ T cell
EZ02_ACGCCAGAGGAATTAC-1	CD8+ T cell
EZ02_ACGCCAGAGTCAAGCG-1	CD4+ T cell
EZ02_ACGCCAGCAAGAGGCT-1	NK
EZ02_ACGCCAGCAAGCGTAG-1	CD8+ T cell
EZ02_ACGCCAGCACAGGTTT-1	Unknown
EZ02_ACGCCAGCATCGATGT-1	CD4+ T cell
EZ02_ACGCCAGCATCGTCGG-1	Pb/PC
EZ02_ACGCCAGCATCTACGA-1	CD4+ T cell
EZ02_ACGCCAGGTCAAAGAT-1	CD4+ T cell
EZ02_ACGCCAGTCACCTTAT-1	CD4+ T cell
EZ02_ACGCCAGTCCTTGGTC-1	B cell
EZ02_ACGCCAGTCGGAATCT-1	CD4+ T cell
EZ02_ACGCCGAAGATGTGGC-1	Pb/PC
EZ02_ACGCCGAAGCAGCGTA-1	CD4+ T cell
EZ02_ACGCCGAAGCGTTCCG-1	CD4+ T cell
EZ02_ACGCCGAAGTCACGCC-1	CD4+ T cell
EZ02_ACGCCGAAGTGAACAT-1	CD8+ T cell
EZ02_ACGCCGACAAGCTGAG-1	B cell
EZ02_ACGCCGACACACTGCG-1	CD4+ T cell
EZ02_ACGCCGACACCCAGTG-1	CD4+ T cell
EZ02_ACGCCGACACGCCAGT-1	B cell
EZ02_ACGCCGACAGTTAACC-1	CD8+ T cell
EZ02_ACGCCGAGTACCGGCT-1	CD4+ T cell
EZ02_ACGCCGAGTATTCTCT-1	CD8+ T cell
EZ02_ACGCCGAGTCGCATAT-1	NK
EZ02_ACGCCGAGTCTCTTAT-1	CD4+ T cell
EZ02_ACGCCGAGTGCTTCTC-1	CD8+ T cell
EZ02_ACGCCGATCAACCATG-1	Mono/macro
EZ02_ACGCCGATCACGATGT-1	Cardio
EZ02_ACGCCGATCATATCGG-1	CD4+ T cell
EZ02_ACGCCGATCGAACGGA-1	CD8+ T cell
EZ02_ACGCCGATCTCGCTTG-1	CD4+ T cell
EZ02_ACGGAGAAGAGGTTAT-1	CD8+ T cell
EZ02_ACGGAGAAGATCCGAG-1	CD8+ T cell
EZ02_ACGGAGAAGTACGCCC-1	CD4+ T cell
EZ02_ACGGAGAAGTGACTCT-1	CD8+ T cell
EZ02_ACGGAGACAACACCCG-1	CD4+ T cell
EZ02_ACGGAGACAAGAGTCG-1	Mono/macro
EZ02_ACGGAGACACTTCTGC-1	NK
EZ02_ACGGAGACAGTAACGG-1	NK
EZ02_ACGGAGACAGTGAGTG-1	CD4+ T cell
EZ02_ACGGAGACATGTCTCC-1	B cell
EZ02_ACGGAGACATTAGGCT-1	CD4+ T cell
EZ02_ACGGAGAGTCTCTCGT-1	Unknown
EZ02_ACGGAGAGTGTGTGCC-1	CD4+ T cell
EZ02_ACGGAGAGTTCTGTTT-1	CD4+ T cell
EZ02_ACGGAGATCCCTCTTT-1	Pb/PC
EZ02_ACGGAGATCCGAGCCA-1	CD4+ T cell
EZ02_ACGGAGATCTTTAGGG-1	NK
EZ02_ACGGCCAAGAGACTTA-1	CD4+ T cell
EZ02_ACGGCCAAGAGTACAT-1	CD4+ T cell
EZ02_ACGGCCAAGTCGATAA-1	CD4+ T cell
EZ02_ACGGCCACAACTGGCC-1	B cell
EZ02_ACGGCCACACCACCAG-1	CD4+ T cell
EZ02_ACGGCCACACTGCCAG-1	CD4+ T cell
EZ02_ACGGCCACAGCGATCC-1	CD8+ T cell
EZ02_ACGGCCACAGTAGAGC-1	CD4+ T cell
EZ02_ACGGCCAGTAGAGCTG-1	NK
EZ02_ACGGCCAGTAGATTAG-1	CD4+ T cell
EZ02_ACGGCCAGTAGTGAAT-1	CD8+ T cell
EZ02_ACGGCCAGTCAATACC-1	CD4+ T cell
EZ02_ACGGCCAGTCATATGC-1	CD4+ T cell
EZ02_ACGGCCAGTCGAGTTT-1	CD4+ T cell
EZ02_ACGGCCAGTTATCACG-1	CD4+ T cell
EZ02_ACGGCCATCAACACCA-1	NK
EZ02_ACGGCCATCACGAAGG-1	NK
EZ02_ACGGCCATCGGTGTCG-1	CD4+ T cell
EZ02_ACGGGCTAGGCCATAG-1	B cell
EZ02_ACGGGCTAGTTGAGTA-1	CD8+ T cell
EZ02_ACGGGCTCAAAGAATC-1	CD8+ T cell
EZ02_ACGGGCTCAATAAGCA-1	Mono/macro
EZ02_ACGGGCTCAGCTTCGG-1	Mono/macro
EZ02_ACGGGCTCAGTATCTG-1	Pb/PC
EZ02_ACGGGCTCATGAACCT-1	CD8+ T cell
EZ02_ACGGGCTCATGGGACA-1	CD8+ T cell
EZ02_ACGGGCTCATGGTAGG-1	CD8+ T cell
EZ02_ACGGGCTGTACAGTGG-1	B cell
EZ02_ACGGGCTGTAGGCATG-1	CD8+ T cell
EZ02_ACGGGCTGTATTCGTG-1	CD4+ T cell
EZ02_ACGGGCTTCGCAAACT-1	CD4+ T cell
EZ02_ACGGGTCAGAACAACT-1	CD4+ T cell
EZ02_ACGGGTCAGCGTAATA-1	CD8+ T cell
EZ02_ACGGGTCAGGCATGGT-1	NK
EZ02_ACGGGTCAGGGTCGAT-1	CD8+ T cell
EZ02_ACGGGTCAGGGTGTGT-1	CD8+ T cell
EZ02_ACGGGTCCACGGTTTA-1	CD4+ T cell
EZ02_ACGGGTCGTAGGGACT-1	B cell
EZ02_ACGGGTCGTTACAGAA-1	Mono/macro
EZ02_ACGGGTCTCAGAGACG-1	CD4+ T cell
EZ02_ACGTCAAAGCGATAGC-1	CD4+ T cell
EZ02_ACGTCAAAGCTGATAA-1	CD4+ T cell
EZ02_ACGTCAACAAAGGAAG-1	CD8+ T cell
EZ02_ACGTCAACAATCGGTT-1	Mono/macro
EZ02_ACGTCAACAATTGCTG-1	CD4+ T cell
EZ02_ACGTCAACAGCTCGCA-1	CD8+ T cell
EZ02_ACGTCAACATTAACCG-1	B cell
EZ02_ACGTCAAGTCCGCTGA-1	CD8+ T cell
EZ02_ACGTCAAGTGCGGTAA-1	CD8+ T cell
EZ02_ACGTCAAGTGTCGCTG-1	CD8+ T cell
EZ02_ACGTCAAGTTACTGAC-1	Cardio
EZ02_ACGTCAAGTTTAAGCC-1	CD4+ T cell
EZ02_ACGTCAATCCCAAGTA-1	CD4+ T cell
EZ02_ACGTCAATCGCGTAGC-1	CD4+ T cell
EZ02_ACTATCTAGACTACAA-1	CD8+ T cell
EZ02_ACTATCTAGTCGCCGT-1	NK
EZ02_ACTATCTAGTGTACCT-1	CD8+ T cell
EZ02_ACTATCTCAAGCTGTT-1	CD4+ T cell
EZ02_ACTATCTCAGCCTTGG-1	CD4+ T cell
EZ02_ACTATCTCATGCCTTC-1	Cardio
EZ02_ACTATCTGTTCGTCTC-1	Mono/macro
EZ02_ACTATCTGTTGACGTT-1	CD8+ T cell
EZ02_ACTATCTTCAACGCTA-1	CD4+ T cell
EZ02_ACTATCTTCACCATAG-1	CD8+ T cell
EZ02_ACTATCTTCCAAACAC-1	B cell
EZ02_ACTATCTTCGCTGATA-1	CD8+ T cell
EZ02_ACTATCTTCTTGTATC-1	Mono/macro
EZ02_ACTGAACAGAAGCCCA-1	B cell
EZ02_ACTGAACAGCGAGAAA-1	CD4+ T cell
EZ02_ACTGAACAGGACAGCT-1	CD4+ T cell
EZ02_ACTGAACAGTACGCGA-1	CD4+ T cell
EZ02_ACTGAACCACGAGAGT-1	CD4+ T cell
EZ02_ACTGAACCACGTCAGC-1	CD8+ T cell
EZ02_ACTGAACCACTCAGGC-1	CD4+ T cell
EZ02_ACTGAACCAGCGTTCG-1	Mono/macro
EZ02_ACTGAACCATTTGCCC-1	CD4+ T cell
EZ02_ACTGAACGTAAATACG-1	NK
EZ02_ACTGAACGTAATCGTC-1	Mono/macro
EZ02_ACTGAACGTCACCTAA-1	CD4+ T cell
EZ02_ACTGAACGTCCAGTGC-1	CD4+ T cell
EZ02_ACTGAACGTCCGAGTC-1	CD4+ T cell
EZ02_ACTGAACGTCGACTGC-1	CD8+ T cell
EZ02_ACTGAACTCTCCCTGA-1	NK
EZ02_ACTGAACTCTTCTGGC-1	B cell
EZ02_ACTGAGTAGCTGCCCA-1	CD4+ T cell
EZ02_ACTGAGTAGGACAGAA-1	NK
EZ02_ACTGAGTCAACGATCT-1	Pb/PC
EZ02_ACTGAGTCACGTGAGA-1	CD4+ T cell
EZ02_ACTGAGTCATCACCCT-1	CD8+ T cell
EZ02_ACTGAGTCATGCAATC-1	CD4+ T cell
EZ02_ACTGAGTGTACATCCA-1	CD8+ T cell
EZ02_ACTGAGTGTATCTGCA-1	B cell
EZ02_ACTGAGTGTCTTGATG-1	CD8+ T cell
EZ02_ACTGAGTTCACATAGC-1	CD4+ T cell
EZ02_ACTGATGCAGCGAACA-1	Endo
EZ02_ACTGATGCAGCGTAAG-1	CD4+ T cell
EZ02_ACTGATGCAGTCGTGC-1	CD4+ T cell
EZ02_ACTGATGCAGTTCATG-1	CD4+ T cell
EZ02_ACTGATGGTAAACACA-1	CD4+ T cell
EZ02_ACTGATGGTCTCAACA-1	NK
EZ02_ACTGATGGTGACGCCT-1	CD4+ T cell
EZ02_ACTGATGTCACAAACC-1	NK
EZ02_ACTGATGTCACTATTC-1	Mono/macro
EZ02_ACTGATGTCAGTTAGC-1	CD4+ T cell
EZ02_ACTGATGTCCAAACTG-1	Mono/macro
EZ02_ACTGATGTCCTGCCAT-1	CD4+ T cell
EZ02_ACTGATGTCTGGTATG-1	CD4+ T cell
EZ02_ACTGCTCAGCTCAACT-1	Cardio
EZ02_ACTGCTCCAATAAGCA-1	CD4+ T cell
EZ02_ACTGCTCCAGGGTATG-1	CD8+ T cell
EZ02_ACTGCTCCAGTCAGCC-1	CD4+ T cell
EZ02_ACTGCTCCATACGCTA-1	CD4+ T cell
EZ02_ACTGCTCGTCGACTAT-1	Endo
EZ02_ACTGCTCGTGAAGGCT-1	CD4+ T cell
EZ02_ACTGCTCGTTTGTTTC-1	CD8+ T cell
EZ02_ACTGCTCTCCTGCAGG-1	CD4+ T cell
EZ02_ACTGCTCTCGGATGGA-1	Mono/macro
EZ02_ACTGCTCTCTCAACTT-1	CD4+ T cell
EZ02_ACTGCTCTCTCTAGGA-1	CD4+ T cell
EZ02_ACTGTCCAGAGCCTAG-1	CD4+ T cell
EZ02_ACTGTCCAGAGGTTGC-1	CD4+ T cell
EZ02_ACTGTCCAGCGACGTA-1	CD4+ T cell
EZ02_ACTGTCCAGCGTGTCC-1	Mono/macro
EZ02_ACTGTCCAGGACAGCT-1	NK
EZ02_ACTGTCCAGTTACGGG-1	CD4+ T cell
EZ02_ACTGTCCCAGTAGAGC-1	Mono/macro
EZ02_ACTGTCCGTAGCTAAA-1	CD8+ T cell
EZ02_ACTGTCCGTGTGACCC-1	NK
EZ02_ACTGTCCGTGTTTGTG-1	CD4+ T cell
EZ02_ACTGTCCGTTGAGGTG-1	CD4+ T cell
EZ02_ACTGTCCGTTGCGCAC-1	CD8+ T cell
EZ02_ACTGTCCTCCTGTACC-1	CD4+ T cell
EZ02_ACTGTCCTCGCCAGCA-1	CD4+ T cell
EZ02_ACTGTCCTCGGAGCAA-1	B cell
EZ02_ACTTACTAGACTACAA-1	CD8+ T cell
EZ02_ACTTACTAGAGTCGGT-1	CD4+ T cell
EZ02_ACTTACTAGGAGCGAG-1	CD4+ T cell
EZ02_ACTTACTAGTGCGATG-1	CD4+ T cell
EZ02_ACTTACTCAAGCCTAT-1	B cell
EZ02_ACTTACTGTCATATCG-1	CD8+ T cell
EZ02_ACTTACTGTGATGTGG-1	CD8+ T cell
EZ02_ACTTACTGTTACGGAG-1	CD4+ T cell
EZ02_ACTTACTGTTCGTGAT-1	CD4+ T cell
EZ02_ACTTACTGTTTGCATG-1	CD8+ T cell
EZ02_ACTTACTTCTGCCCTA-1	Mono/macro
EZ02_ACTTACTTCTTGCCGT-1	CD4+ T cell
EZ02_ACTTGTTAGACACTAA-1	CD4+ T cell
EZ02_ACTTGTTAGGACCACA-1	CD4+ T cell
EZ02_ACTTGTTCACTTAAGC-1	B cell
EZ02_ACTTGTTCAGATCCAT-1	Cardio
EZ02_ACTTGTTGTAAACCTC-1	Cardio
EZ02_ACTTGTTGTGACTACT-1	CD8+ T cell
EZ02_ACTTGTTGTGAGCGAT-1	CD8+ T cell
EZ02_ACTTGTTGTGGCTCCA-1	CD8+ T cell
EZ02_ACTTGTTGTGTTCTTT-1	CD4+ T cell
EZ02_ACTTGTTTCTGAAAGA-1	CD4+ T cell
EZ02_ACTTGTTTCTGGCGAC-1	CD4+ T cell
EZ02_ACTTTCAAGAGTACAT-1	CD4+ T cell
EZ02_ACTTTCAAGCGTAATA-1	NK
EZ02_ACTTTCAAGGCATGTG-1	CD4+ T cell
EZ02_ACTTTCAAGTTAGGTA-1	Cardio
EZ02_ACTTTCACAATCGGTT-1	CD8+ T cell
EZ02_ACTTTCACAGGGAGAG-1	Mono/macro
EZ02_ACTTTCACATCTACGA-1	CD4+ T cell
EZ02_ACTTTCACATCTCCCA-1	CD8+ T cell
EZ02_ACTTTCACATGCCTTC-1	CD4+ T cell
EZ02_ACTTTCACATTCGACA-1	Mono/macro
EZ02_ACTTTCACATTGGCGC-1	B cell
EZ02_ACTTTCAGTCAACTGT-1	NK
EZ02_ACTTTCAGTCTAGTGT-1	CD8+ T cell
EZ02_ACTTTCAGTCTCTCGT-1	CD8+ T cell
EZ02_ACTTTCAGTTCCATGA-1	CD8+ T cell
EZ02_ACTTTCATCAATAAGG-1	CD8+ T cell
EZ02_ACTTTCATCACGGTTA-1	NK
EZ02_AGAATAGAGGCTAGGT-1	CD4+ T cell
EZ02_AGAATAGCACTTCTGC-1	CD4+ T cell
EZ02_AGAATAGCAGGGTTAG-1	B cell
EZ02_AGAATAGCAGTGAGTG-1	CD4+ T cell
EZ02_AGAATAGCATGACATC-1	CD4+ T cell
EZ02_AGAATAGGTAAGTAGT-1	CD4+ T cell
EZ02_AGAATAGGTAATCACC-1	NK
EZ02_AGAATAGGTAGAAAGG-1	CD4+ T cell
EZ02_AGAATAGGTCCAAGTT-1	Mono/macro
EZ02_AGAATAGGTCCAGTGC-1	Endo
EZ02_AGAATAGGTCTTCAAG-1	Mono/macro
EZ02_AGAATAGTCATCATTC-1	CD4+ T cell
EZ02_AGAATAGTCTTGAGGT-1	CD8+ T cell
EZ02_AGAATAGTCTTTACGT-1	CD4+ T cell
EZ02_AGACGTTAGTATTGGA-1	CD4+ T cell
EZ02_AGACGTTAGTGACATA-1	NK
EZ02_AGACGTTCAATCCGAT-1	B cell
EZ02_AGACGTTCAATGGACG-1	CD4+ T cell
EZ02_AGACGTTCACAGGTTT-1	Pb/PC
EZ02_AGACGTTCACCGGAAA-1	CD4+ T cell
EZ02_AGACGTTCAGGACGTA-1	B cell
EZ02_AGACGTTCATCGATGT-1	NK
EZ02_AGACGTTGTATTCTCT-1	CD8+ T cell
EZ02_AGACGTTGTCGAACAG-1	CD4+ T cell
EZ02_AGACGTTGTCGCTTTC-1	CD4+ T cell
EZ02_AGACGTTGTTCGTCTC-1	CD4+ T cell
EZ02_AGACGTTTCAGCCTAA-1	CD8+ T cell
EZ02_AGACGTTTCCTGTACC-1	NK
EZ02_AGAGCGAAGAGTAAGG-1	CD8+ T cell
EZ02_AGAGCGAAGCCGTCGT-1	CD8+ T cell
EZ02_AGAGCGAAGGAATTAC-1	CD8+ T cell
EZ02_AGAGCGACACCGGAAA-1	Pb/PC
EZ02_AGAGCGAGTCGCATCG-1	CD4+ T cell
EZ02_AGAGCGATCAACGAAA-1	CD4+ T cell
EZ02_AGAGCGATCATGCAAC-1	CD4+ T cell
EZ02_AGAGCGATCATGTGGT-1	NK
EZ02_AGAGCGATCATTTGGG-1	CD4+ T cell
EZ02_AGAGCGATCCCTAATT-1	CD4+ T cell
EZ02_AGAGCGATCTTGCCGT-1	CD4+ T cell
EZ02_AGAGCTTAGAGCTGGT-1	Mono/macro
EZ02_AGAGCTTAGTCCATAC-1	CD8+ T cell
EZ02_AGAGCTTCAATGAATG-1	CD4+ T cell
EZ02_AGAGCTTCACACAGAG-1	B cell
EZ02_AGAGCTTCAGCCAATT-1	CD8+ T cell
EZ02_AGAGCTTCAGCGTTCG-1	CD8+ T cell
EZ02_AGAGCTTGTAAGTGGC-1	Mono/macro
EZ02_AGAGCTTGTCAAAGCG-1	CD4+ T cell
EZ02_AGAGCTTGTCTAGCGC-1	Mono/macro
EZ02_AGAGCTTGTGGCGAAT-1	CD8+ T cell
EZ02_AGAGCTTTCCAGTAGT-1	CD8+ T cell
EZ02_AGAGCTTTCCTAGGGC-1	CD8+ T cell
EZ02_AGAGCTTTCCTATTCA-1	CD4+ T cell
EZ02_AGAGCTTTCGTACCGG-1	CD8+ T cell
EZ02_AGAGTGGAGAATAGGG-1	B cell
EZ02_AGAGTGGCACATGACT-1	CD4+ T cell
EZ02_AGAGTGGCATGCGCAC-1	CD4+ T cell
EZ02_AGAGTGGCATGTAAGA-1	CD4+ T cell
EZ02_AGAGTGGCATTCTTAC-1	CD4+ T cell
EZ02_AGAGTGGGTACATCCA-1	CD8+ T cell
EZ02_AGAGTGGGTACCTACA-1	Mono/macro
EZ02_AGAGTGGGTCCGTTAA-1	CD8+ T cell
EZ02_AGAGTGGGTCTGATCA-1	CD4+ T cell
EZ02_AGAGTGGGTGCTCTTC-1	B cell
EZ02_AGAGTGGGTGGTGTAG-1	CD8+ T cell
EZ02_AGAGTGGGTTGTGGCC-1	CD4+ T cell
EZ02_AGAGTGGTCACTTCAT-1	Cardio
EZ02_AGAGTGGTCATTCACT-1	CD8+ T cell
EZ02_AGAGTGGTCCACGTTC-1	CD4+ T cell
EZ02_AGAGTGGTCCCTAATT-1	CD8+ T cell
EZ02_AGATCTGAGCATGGCA-1	CD4+ T cell
EZ02_AGATCTGAGCCGATTT-1	B cell
EZ02_AGATCTGAGGGCTCTC-1	CD4+ T cell
EZ02_AGATCTGCACGAGAGT-1	CD8+ T cell
EZ02_AGATCTGCACGGTAGA-1	CD4+ T cell
EZ02_AGATCTGGTATATCCG-1	CD4+ T cell
EZ02_AGATCTGGTTCCACGG-1	CD8+ T cell
EZ02_AGATCTGTCAATAAGG-1	Mono/macro
EZ02_AGATCTGTCAATCTCT-1	NK
EZ02_AGATCTGTCACAGTAC-1	CD4+ T cell
EZ02_AGATCTGTCACGGTTA-1	CD8+ T cell
EZ02_AGATCTGTCGGTTCGG-1	B cell
EZ02_AGATCTGTCTACCTGC-1	Cardio
EZ02_AGATTGCAGAGCTGCA-1	CD4+ T cell
EZ02_AGATTGCAGCTAACTC-1	CD8+ T cell
EZ02_AGATTGCAGTTAACGA-1	CD8+ T cell
EZ02_AGATTGCCACTGCCAG-1	CD4+ T cell
EZ02_AGATTGCCAGGGTACA-1	Pb/PC
EZ02_AGATTGCCATCGTCGG-1	SMC
EZ02_AGATTGCGTCGCGGTT-1	B cell
EZ02_AGATTGCGTCTGCAAT-1	CD8+ T cell
EZ02_AGATTGCTCAAACCAC-1	CD4+ T cell
EZ02_AGCAGCCAGCGTCAAG-1	Mono/macro
EZ02_AGCAGCCAGGGTATCG-1	CD4+ T cell
EZ02_AGCAGCCAGGTGCAAC-1	CD8+ T cell
EZ02_AGCAGCCAGTGATCGG-1	B cell
EZ02_AGCAGCCCAACGCACC-1	NK
EZ02_AGCAGCCCAAGCCATT-1	B cell
EZ02_AGCAGCCCACGGCTAC-1	CD4+ T cell
EZ02_AGCAGCCCAGATGGCA-1	CD4+ T cell
EZ02_AGCAGCCCAGCTATTG-1	Mono/macro
EZ02_AGCAGCCGTAAGGGAA-1	CD8+ T cell
EZ02_AGCAGCCGTAGAAAGG-1	CD4+ T cell
EZ02_AGCAGCCGTCTAGTCA-1	CD4+ T cell
EZ02_AGCAGCCGTGTGGTTT-1	CD4+ T cell
EZ02_AGCAGCCGTTTGTTTC-1	CD8+ T cell
EZ02_AGCAGCCTCTGTACGA-1	CD4+ T cell
EZ02_AGCATACAGAGAACAG-1	Mono/macro
EZ02_AGCATACAGATGTGTA-1	NK
EZ02_AGCATACAGCCTCGTG-1	CD4+ T cell
EZ02_AGCATACAGGGATGGG-1	CD8+ T cell
EZ02_AGCATACCATTGCGGC-1	CD8+ T cell
EZ02_AGCATACGTAAATGTG-1	B cell
EZ02_AGCATACGTCATTAGC-1	CD4+ T cell
EZ02_AGCATACGTCGCTTCT-1	CD4+ T cell
EZ02_AGCATACGTGCAACGA-1	Mono/macro
EZ02_AGCATACGTTATCCGA-1	CD4+ T cell
EZ02_AGCATACTCGCATGGC-1	CD8+ T cell
EZ02_AGCCTAAAGCCACTAT-1	Endo
EZ02_AGCCTAAAGCCGCCTA-1	CD4+ T cell
EZ02_AGCCTAAAGCTACCTA-1	CD4+ T cell
EZ02_AGCCTAAAGTACACCT-1	CD8+ T cell
EZ02_AGCCTAACAACAACCT-1	CD4+ T cell
EZ02_AGCCTAACAATTCCTT-1	CD4+ T cell
EZ02_AGCCTAACACGGTTTA-1	CD4+ T cell
EZ02_AGCCTAACAGTTAACC-1	CD4+ T cell
EZ02_AGCCTAACATAGTAAG-1	CD4+ T cell
EZ02_AGCCTAACATATGGTC-1	CD4+ T cell
EZ02_AGCCTAAGTAAGGATT-1	B cell
EZ02_AGCCTAAGTCGCGGTT-1	CD8+ T cell
EZ02_AGCCTAAGTCTAGAGG-1	Endo
EZ02_AGCCTAAGTGCAACTT-1	CD4+ T cell
EZ02_AGCCTAAGTTACTGAC-1	CD4+ T cell
EZ02_AGCCTAAGTTATTCTC-1	Endo
EZ02_AGCCTAAGTTTAAGCC-1	CD8+ T cell
EZ02_AGCCTAATCAATCACG-1	Pb/PC
EZ02_AGCCTAATCATGCTCC-1	Endo
EZ02_AGCCTAATCCAGGGCT-1	CD8+ T cell
EZ02_AGCCTAATCTCAAGTG-1	NK
EZ02_AGCGGTCAGCCAGTTT-1	Endo
EZ02_AGCGGTCAGTAGATGT-1	Mono/macro
EZ02_AGCGGTCAGTGTTTGC-1	CD4+ T cell
EZ02_AGCGGTCCACTCAGGC-1	CD4+ T cell
EZ02_AGCGGTCCATCCTTGC-1	B cell
EZ02_AGCGGTCGTACGCTGC-1	CD8+ T cell
EZ02_AGCGGTCGTTGGACCC-1	B cell
EZ02_AGCGGTCTCACATAGC-1	CD4+ T cell
EZ02_AGCGGTCTCCAAACAC-1	NK
EZ02_AGCGGTCTCCGCAAGC-1	CD4+ T cell
EZ02_AGCGGTCTCCGCTGTT-1	B cell
EZ02_AGCGGTCTCCGTAGTA-1	NK
EZ02_AGCGGTCTCCTGCAGG-1	CD8+ T cell
EZ02_AGCGGTCTCTCGTTTA-1	Pb/PC
EZ02_AGCGGTCTCTGCGGCA-1	CD4+ T cell
EZ02_AGCGTATAGATAGCAT-1	CD4+ T cell
EZ02_AGCGTATAGCGTCTAT-1	Mono/macro
EZ02_AGCGTATAGCGTTGCC-1	CD4+ T cell
EZ02_AGCGTATAGTCGAGTG-1	CD4+ T cell
EZ02_AGCGTATCAAGGTGTG-1	CD8+ T cell
EZ02_AGCGTATCAATTGCTG-1	CD4+ T cell
EZ02_AGCGTATCACACCGCA-1	NK
EZ02_AGCGTATCACAGAGGT-1	CD8+ T cell
EZ02_AGCGTATGTAAGGGAA-1	CD4+ T cell
EZ02_AGCGTATGTATGCTTG-1	NK
EZ02_AGCGTATGTTAAAGAC-1	CD4+ T cell
EZ02_AGCGTATGTTGCTCCT-1	NK
EZ02_AGCGTATTCACGCATA-1	CD4+ T cell
EZ02_AGCGTATTCACTCCTG-1	Cardio
EZ02_AGCGTCGAGAAGAAGC-1	CD8+ T cell
EZ02_AGCGTCGAGGATGGTC-1	CD4+ T cell
EZ02_AGCGTCGAGGCTCTTA-1	CD4+ T cell
EZ02_AGCGTCGCAACTTGAC-1	B cell
EZ02_AGCGTCGCACCTGGTG-1	CD4+ T cell
EZ02_AGCGTCGGTAAACGCG-1	Unknown
EZ02_AGCGTCGGTATCGCAT-1	CD8+ T cell
EZ02_AGCGTCGGTGCTAGCC-1	CD4+ T cell
EZ02_AGCGTCGGTTATCCGA-1	CD4+ T cell
EZ02_AGCGTCGGTTCGTTGA-1	CD4+ T cell
EZ02_AGCGTCGTCGCGGATC-1	CD4+ T cell
EZ02_AGCTCCTAGAAACGAG-1	CD8+ T cell
EZ02_AGCTCCTAGCCTATGT-1	Fibro
EZ02_AGCTCCTCAAAGGAAG-1	CD8+ T cell
EZ02_AGCTCCTCAGCTTCGG-1	CD4+ T cell
EZ02_AGCTCCTCATCTCGCT-1	CD8+ T cell
EZ02_AGCTCCTGTAAGTGGC-1	CD4+ T cell
EZ02_AGCTCCTGTGCCTGCA-1	CD8+ T cell
EZ02_AGCTCCTGTTAGAACA-1	B cell
EZ02_AGCTCCTGTTAGATGA-1	CD8+ T cell
EZ02_AGCTCCTGTTTACTCT-1	CD4+ T cell
EZ02_AGCTCCTTCAAACCGT-1	CD8+ T cell
EZ02_AGCTCCTTCCTACAGA-1	CD4+ T cell
EZ02_AGCTCCTTCTCTTATG-1	CD8+ T cell
EZ02_AGCTCCTTCTGGTATG-1	B cell
EZ02_AGCTCTCAGATCCCGC-1	CD4+ T cell
EZ02_AGCTCTCAGCCACTAT-1	NK
EZ02_AGCTCTCAGGGCTTGA-1	NK
EZ02_AGCTCTCAGTACTTGC-1	B cell
EZ02_AGCTCTCCAAATACAG-1	CD4+ T cell
EZ02_AGCTCTCCAAGCTGAG-1	CD8+ T cell
EZ02_AGCTCTCCAATAACGA-1	CD8+ T cell
EZ02_AGCTCTCCACTTAACG-1	CD4+ T cell
EZ02_AGCTCTCCATCACGAT-1	Mono/macro
EZ02_AGCTCTCGTAAGTAGT-1	CD4+ T cell
EZ02_AGCTCTCGTCAAAGCG-1	Cardio
EZ02_AGCTCTCTCACCTTAT-1	Mono/macro
EZ02_AGCTTGAAGACATAAC-1	CD4+ T cell
EZ02_AGCTTGAAGCTAAGAT-1	Mono/macro
EZ02_AGCTTGAAGGTAGCCA-1	Mono/macro
EZ02_AGCTTGAAGTTTGCGT-1	NK
EZ02_AGCTTGACACAACGCC-1	CD4+ T cell
EZ02_AGCTTGACACAGAGGT-1	CD4+ T cell
EZ02_AGCTTGACAGCTGGCT-1	NK
EZ02_AGCTTGACAGGGATTG-1	CD4+ T cell
EZ02_AGCTTGACATGCGCAC-1	CD4+ T cell
EZ02_AGCTTGACATTCGACA-1	B cell
EZ02_AGCTTGAGTCCGTTAA-1	CD4+ T cell
EZ02_AGCTTGATCGTTTAGG-1	CD8+ T cell
EZ02_AGCTTGATCTCAAGTG-1	B cell
EZ02_AGCTTGATCTCTTGAT-1	NK
EZ02_AGGCCACAGAAACCAT-1	CD4+ T cell
EZ02_AGGCCACAGGGTGTTG-1	CD4+ T cell
EZ02_AGGCCACCAACTTGAC-1	CD8+ T cell
EZ02_AGGCCACCAAGTTCTG-1	CD8+ T cell
EZ02_AGGCCACGTTAAGGGC-1	Mono/macro
EZ02_AGGCCACTCAAGGTAA-1	CD4+ T cell
EZ02_AGGCCACTCACGCGGT-1	CD4+ T cell
EZ02_AGGCCACTCACTTCAT-1	CD4+ T cell
EZ02_AGGCCACTCGCTGATA-1	CD4+ T cell
EZ02_AGGCCGTAGGAATTAC-1	CD4+ T cell
EZ02_AGGCCGTAGTGTCCCG-1	CD8+ T cell
EZ02_AGGCCGTCAATCGAAA-1	CD4+ T cell
EZ02_AGGCCGTCACAAGACG-1	Mono/macro
EZ02_AGGCCGTCACCATGTA-1	CD8+ T cell
EZ02_AGGCCGTCACGAGGTA-1	NK
EZ02_AGGCCGTCACGGCTAC-1	CD4+ T cell
EZ02_AGGCCGTCAGGCTCAC-1	CD4+ T cell
EZ02_AGGCCGTGTACCGAGA-1	CD4+ T cell
EZ02_AGGCCGTGTCTTGTCC-1	CD8+ T cell
EZ02_AGGCCGTGTGGCTCCA-1	Mono/macro
EZ02_AGGCCGTGTGTGCCTG-1	NK
EZ02_AGGCCGTGTTACGCGC-1	CD4+ T cell
EZ02_AGGCCGTTCACATAGC-1	CD4+ T cell
EZ02_AGGCCGTTCATGCAAC-1	Mono/macro
EZ02_AGGCCGTTCCAGTATG-1	CD8+ T cell
EZ02_AGGCCGTTCCCATTTA-1	CD4+ T cell
EZ02_AGGCCGTTCCTTGCCA-1	CD4+ T cell
EZ02_AGGGAGTAGCAAATCA-1	CD4+ T cell
EZ02_AGGGAGTAGTGGCACA-1	CD8+ T cell
EZ02_AGGGAGTCAACACCCG-1	CD4+ T cell
EZ02_AGGGAGTCATGCAATC-1	CD8+ T cell
EZ02_AGGGAGTGTACGAAAT-1	CD8+ T cell
EZ02_AGGGAGTGTCGCCATG-1	CD8+ T cell
EZ02_AGGGAGTGTGATGATA-1	Fibro
EZ02_AGGGAGTGTTCGTCTC-1	CD8+ T cell
EZ02_AGGGAGTGTTGAGGTG-1	CD8+ T cell
EZ02_AGGGAGTGTTGTGGCC-1	CD8+ T cell
EZ02_AGGGAGTGTTTGGGCC-1	CD4+ T cell
EZ02_AGGGAGTTCCACTCCA-1	B cell
EZ02_AGGGAGTTCCGCGTTT-1	Fibro
EZ02_AGGGAGTTCGCACTCT-1	CD8+ T cell
EZ02_AGGGAGTTCTCCTATA-1	CD4+ T cell
EZ02_AGGGAGTTCTCGGACG-1	CD8+ T cell
EZ02_AGGGAGTTCTGCGGCA-1	CD4+ T cell
EZ02_AGGGATGAGTCCGGTC-1	CD8+ T cell
EZ02_AGGGATGAGTGTACGG-1	CD4+ T cell
EZ02_AGGGATGCAAGTACCT-1	CD4+ T cell
EZ02_AGGGATGCACAAGTAA-1	CD4+ T cell
EZ02_AGGGATGCAGAGCCAA-1	CD8+ T cell
EZ02_AGGGATGCAGCTTCGG-1	Mono/macro
EZ02_AGGGATGCATCCCATC-1	Mono/macro
EZ02_AGGGATGGTACAGTGG-1	CD4+ T cell
EZ02_AGGGATGGTCCTCTTG-1	CD4+ T cell
EZ02_AGGGATGGTCGACTGC-1	CD4+ T cell
EZ02_AGGGATGGTCGCGAAA-1	CD4+ T cell
EZ02_AGGGATGGTTAGATGA-1	CD4+ T cell
EZ02_AGGGATGTCATATCGG-1	CD4+ T cell
EZ02_AGGGATGTCGACCAGC-1	CD4+ T cell
EZ02_AGGGATGTCGCCTGAG-1	Mono/macro
EZ02_AGGGATGTCTACCTGC-1	CD8+ T cell
EZ02_AGGGTGAAGAAGGTTT-1	CD4+ T cell
EZ02_AGGGTGAAGAGGACGG-1	Mono/macro
EZ02_AGGGTGAAGGACATTA-1	Mono/macro
EZ02_AGGGTGAAGGATCGCA-1	CD4+ T cell
EZ02_AGGGTGACAATCCAAC-1	CD4+ T cell
EZ02_AGGGTGACACGACTCG-1	CD4+ T cell
EZ02_AGGGTGAGTATCGCAT-1	CD4+ T cell
EZ02_AGGGTGAGTCATACTG-1	NK
EZ02_AGGGTGAGTCCCTACT-1	CD8+ T cell
EZ02_AGGGTGAGTCGTTGTA-1	CD8+ T cell
EZ02_AGGGTGAGTCTAGCCG-1	CD4+ T cell
EZ02_AGGGTGAGTTAGAACA-1	CD4+ T cell
EZ02_AGGGTGATCACGGTTA-1	B cell
EZ02_AGGGTGATCAGTTCGA-1	Endo
EZ02_AGGGTGATCATTGCCC-1	CD4+ T cell
EZ02_AGGGTGATCGCGGATC-1	CD8+ T cell
EZ02_AGGGTGATCTCTTGAT-1	NK
EZ02_AGGTCATAGCGATGAC-1	Mono/macro
EZ02_AGGTCATAGCTCCTCT-1	CD4+ T cell
EZ02_AGGTCATAGGATGCGT-1	CD4+ T cell
EZ02_AGGTCATCAATACGCT-1	CD8+ T cell
EZ02_AGGTCATCATGCCACG-1	B cell
EZ02_AGGTCATCATGGATGG-1	CD8+ T cell
EZ02_AGGTCATGTACCGTTA-1	CD4+ T cell
EZ02_AGGTCATGTATCAGTC-1	CD4+ T cell
EZ02_AGGTCATGTCTCAACA-1	CD4+ T cell
EZ02_AGGTCATGTTAGGGTG-1	Mono/macro
EZ02_AGGTCATTCAGGCGAA-1	CD4+ T cell
EZ02_AGGTCATTCAGTGTTG-1	CD4+ T cell
EZ02_AGGTCATTCATCGGAT-1	Mono/macro
EZ02_AGGTCATTCGTGTAGT-1	CD8+ T cell
EZ02_AGGTCATTCTATCGCC-1	CD4+ T cell
EZ02_AGGTCATTCTGGCGTG-1	CD8+ T cell
EZ02_AGGTCCGAGACCCACC-1	CD8+ T cell
EZ02_AGGTCCGAGCAATCTC-1	CD4+ T cell
EZ02_AGGTCCGCACATGTGT-1	CD8+ T cell
EZ02_AGGTCCGCAGCGTAAG-1	CD4+ T cell
EZ02_AGGTCCGGTATAAACG-1	CD4+ T cell
EZ02_AGGTCCGGTCTCAACA-1	CD4+ T cell
EZ02_AGGTCCGGTGCAACTT-1	Mono/macro
EZ02_AGGTCCGGTGTAACGG-1	CD4+ T cell
EZ02_AGGTCCGGTTCGGGCT-1	CD4+ T cell
EZ02_AGGTCCGTCTTGCAAG-1	Cardio
EZ02_AGTAGTCAGACAGACC-1	Mono/macro
EZ02_AGTAGTCAGATGAGAG-1	CD4+ T cell
EZ02_AGTAGTCAGATGTTAG-1	CD4+ T cell
EZ02_AGTAGTCAGCATGGCA-1	CD8+ T cell
EZ02_AGTAGTCAGTGAACGC-1	CD8+ T cell
EZ02_AGTAGTCCAAGGTGTG-1	CD4+ T cell
EZ02_AGTAGTCCACCACCAG-1	CD8+ T cell
EZ02_AGTAGTCTCACAGTAC-1	CD4+ T cell
EZ02_AGTAGTCTCATCGGAT-1	CD4+ T cell
EZ02_AGTAGTCTCCGTAGGC-1	CD8+ T cell
EZ02_AGTAGTCTCTGTCTAT-1	CD8+ T cell
EZ02_AGTCTTTAGCCAGGAT-1	CD4+ T cell
EZ02_AGTCTTTAGGTAAACT-1	Cardio
EZ02_AGTCTTTAGTGGGTTG-1	CD4+ T cell
EZ02_AGTCTTTAGTTCGCAT-1	CD4+ T cell
EZ02_AGTCTTTCACCGAATT-1	B cell
EZ02_AGTCTTTCATCGGACC-1	CD8+ T cell
EZ02_AGTCTTTGTAAAGGAG-1	CD8+ T cell
EZ02_AGTCTTTGTCACTGGC-1	Mono/macro
EZ02_AGTCTTTGTCGCTTTC-1	CD4+ T cell
EZ02_AGTCTTTGTCTAGGTT-1	Mono/macro
EZ02_AGTCTTTGTTAGAACA-1	CD8+ T cell
EZ02_AGTCTTTGTTGAGTTC-1	NK
EZ02_AGTCTTTTCGCCTGAG-1	CD4+ T cell
EZ02_AGTGAGGAGAGACTAT-1	CD4+ T cell
EZ02_AGTGAGGAGAGACTTA-1	Mono/macro
EZ02_AGTGAGGAGCCTCGTG-1	NK
EZ02_AGTGAGGAGCGTCTAT-1	CD4+ T cell
EZ02_AGTGAGGCAAGGACAC-1	Cardio
EZ02_AGTGAGGCACGGTGTC-1	CD4+ T cell
EZ02_AGTGAGGCAGCGTAAG-1	B cell
EZ02_AGTGAGGCATACCATG-1	CD4+ T cell
EZ02_AGTGAGGGTTCCGTCT-1	CD4+ T cell
EZ02_AGTGAGGTCACGATGT-1	CD4+ T cell
EZ02_AGTGAGGTCCAGAGGA-1	CD8+ T cell
EZ02_AGTGAGGTCCGTAGTA-1	CD4+ T cell
EZ02_AGTGAGGTCCTCATTA-1	CD4+ T cell
EZ02_AGTGAGGTCGCTGATA-1	NK
EZ02_AGTGAGGTCTCTAAGG-1	CD8+ T cell
EZ02_AGTGGGAAGAAGGACA-1	CD8+ T cell
EZ02_AGTGGGAAGATCTGAA-1	CD4+ T cell
EZ02_AGTGGGAAGTAATCCC-1	CD4+ T cell
EZ02_AGTGGGAAGTCACGCC-1	CD4+ T cell
EZ02_AGTGGGACAAGGTTCT-1	B cell
EZ02_AGTGGGACAGAAGCAC-1	B cell
EZ02_AGTGGGACAGTGAGTG-1	CD4+ T cell
EZ02_AGTGGGACATGTCTCC-1	B cell
EZ02_AGTGGGAGTATTCGTG-1	CD8+ T cell
EZ02_AGTGGGAGTGTTGGGA-1	CD4+ T cell
EZ02_AGTGGGAGTTGTCTTT-1	CD4+ T cell
EZ02_AGTGGGATCAGTCCCT-1	Mono/macro
EZ02_AGTGGGATCTCACATT-1	NK
EZ02_AGTGTCAAGAGGGATA-1	Cardio
EZ02_AGTGTCAAGATCCCAT-1	CD4+ T cell
EZ02_AGTGTCAAGCTCCTTC-1	CD4+ T cell
EZ02_AGTGTCAAGTCATGCT-1	B cell
EZ02_AGTGTCAAGTTTAGGA-1	SMC
EZ02_AGTGTCACAAAGCAAT-1	CD4+ T cell
EZ02_AGTGTCACAAAGTGCG-1	B cell
EZ02_AGTGTCACACAGAGGT-1	NK
EZ02_AGTGTCACACATGACT-1	B cell
EZ02_AGTGTCACATTACGAC-1	CD8+ T cell
EZ02_AGTGTCAGTAAGTGGC-1	CD4+ T cell
EZ02_AGTGTCAGTACCGTTA-1	CD4+ T cell
EZ02_AGTGTCAGTTATCACG-1	CD8+ T cell
EZ02_AGTGTCAGTTGAACTC-1	CD8+ T cell
EZ02_AGTGTCATCAACACGT-1	NK
EZ02_AGTGTCATCGAACTGT-1	CD4+ T cell
EZ02_AGTGTCATCGGATGTT-1	CD4+ T cell
EZ02_AGTTGGTAGAATGTTG-1	NK
EZ02_AGTTGGTAGACAGGCT-1	CD4+ T cell
EZ02_AGTTGGTAGATGAGAG-1	CD4+ T cell
EZ02_AGTTGGTAGGGTGTGT-1	CD4+ T cell
EZ02_AGTTGGTCAACGATGG-1	CD8+ T cell
EZ02_AGTTGGTCACAGGTTT-1	CD8+ T cell
EZ02_AGTTGGTCACATGGGA-1	Mono/macro
EZ02_AGTTGGTCATACGCTA-1	Unknown
EZ02_AGTTGGTCATCCTTGC-1	CD4+ T cell
EZ02_AGTTGGTGTAGCTAAA-1	CD4+ T cell
EZ02_AGTTGGTGTGTTGAGG-1	CD8+ T cell
EZ02_AGTTGGTTCCAAGTAC-1	CD4+ T cell
EZ02_AGTTGGTTCCCTTGCA-1	B cell
EZ02_AGTTGGTTCCGAGCCA-1	B cell
EZ02_AGTTGGTTCCTAGGGC-1	CD4+ T cell
EZ02_AGTTGGTTCGCCTGTT-1	CD8+ T cell
EZ02_AGTTGGTTCGGTGTCG-1	CD4+ T cell
EZ02_AGTTGGTTCTATCGCC-1	CD8+ T cell
EZ02_ATAACGCAGAATGTTG-1	B cell
EZ02_ATAACGCAGACCACGA-1	Mono/macro
EZ02_ATAACGCAGATCCTGT-1	Cardio
EZ02_ATAACGCAGGATTCGG-1	CD4+ T cell
EZ02_ATAACGCAGGTACTCT-1	Erythrocyte
EZ02_ATAACGCAGTACGTAA-1	NK
EZ02_ATAACGCAGTCCGTAT-1	CD8+ T cell
EZ02_ATAACGCAGTCTCAAC-1	CD4+ T cell
EZ02_ATAACGCCACCCAGTG-1	CD4+ T cell
EZ02_ATAACGCCAGAGCCAA-1	Mono/macro
EZ02_ATAACGCCATCTGGTA-1	CD4+ T cell
EZ02_ATAACGCCATGAAGTA-1	Mono/macro
EZ02_ATAACGCGTCACACGC-1	CD8+ T cell
EZ02_ATAACGCGTTGTGGAG-1	CD8+ T cell
EZ02_ATAACGCTCCGAAGAG-1	Mono/macro
EZ02_ATAACGCTCTGTACGA-1	NK
EZ02_ATAAGAGAGGAGTACC-1	CD4+ T cell
EZ02_ATAAGAGCACGTAAGG-1	B cell
EZ02_ATAAGAGCAGCAGTTT-1	CD8+ T cell
EZ02_ATAAGAGCAGCTCGCA-1	Mono/macro
EZ02_ATAAGAGCAGTATGCT-1	B cell
EZ02_ATAAGAGCATCCCATC-1	Endo
EZ02_ATAAGAGGTAACGTTC-1	NK
EZ02_ATAAGAGGTCTCCCTA-1	B cell
EZ02_ATAAGAGGTGACTCAT-1	Mono/macro
EZ02_ATAAGAGGTTGGTGGA-1	NK
EZ02_ATAAGAGTCAAAGACA-1	Mono/macro
EZ02_ATAAGAGTCACAACGT-1	CD4+ T cell
EZ02_ATAAGAGTCAGGTTCA-1	B cell
EZ02_ATAAGAGTCTCGCTTG-1	CD8+ T cell
EZ02_ATAGACCAGACCTAGG-1	CD4+ T cell
EZ02_ATAGACCAGCTCCCAG-1	B cell
EZ02_ATAGACCAGCTCCTCT-1	CD4+ T cell
EZ02_ATAGACCAGGGCTCTC-1	CD4+ T cell
EZ02_ATAGACCAGTGGGTTG-1	CD4+ T cell
EZ02_ATAGACCCAACACCCG-1	CD4+ T cell
EZ02_ATAGACCCACATTTCT-1	CD8+ T cell
EZ02_ATAGACCCACGGTGTC-1	CD4+ T cell
EZ02_ATAGACCCACTTCGAA-1	B cell
EZ02_ATAGACCGTAGGGACT-1	CD4+ T cell
EZ02_ATAGACCGTCTCTCTG-1	B cell
EZ02_ATAGACCGTGTCCTCT-1	CD4+ T cell
EZ02_ATAGACCGTTATCGGT-1	CD8+ T cell
EZ02_ATAGACCGTTCGCTAA-1	CD8+ T cell
EZ02_ATAGACCGTTGATTCG-1	CD4+ T cell
EZ02_ATAGACCTCATAAAGG-1	CD4+ T cell
EZ02_ATAGACCTCATCACCC-1	CD4+ T cell
EZ02_ATAGACCTCGTTACGA-1	CD8+ T cell
EZ02_ATAGACCTCTAACTTC-1	CD8+ T cell
EZ02_ATAGACCTCTCTGAGA-1	CD4+ T cell
EZ02_ATCACGAAGAGCAATT-1	Mono/macro
EZ02_ATCACGAAGAGTGACC-1	CD4+ T cell
EZ02_ATCACGAAGCGACGTA-1	CD4+ T cell
EZ02_ATCACGAAGGCTACGA-1	CD4+ T cell
EZ02_ATCACGAAGGGCTTGA-1	CD8+ T cell
EZ02_ATCACGAAGTGTTTGC-1	CD4+ T cell
EZ02_ATCACGACACCGGAAA-1	CD4+ T cell
EZ02_ATCACGAGTAAACGCG-1	NK
EZ02_ATCACGAGTCAACTGT-1	CD8+ T cell
EZ02_ATCACGAGTCGAACAG-1	CD4+ T cell
EZ02_ATCACGAGTCTAGGTT-1	CD8+ T cell
EZ02_ATCACGATCAACCATG-1	NK
EZ02_ATCACGATCAGGATCT-1	CD8+ T cell
EZ02_ATCACGATCCTAGTGA-1	NK
EZ02_ATCACGATCGAACTGT-1	CD4+ T cell
EZ02_ATCACGATCGGAATCT-1	NK
EZ02_ATCATCTAGAATTCCC-1	CD4+ T cell
EZ02_ATCATCTAGAGCTGGT-1	CD8+ T cell
EZ02_ATCATCTAGGGATCTG-1	CD8+ T cell
EZ02_ATCATCTAGGTGATAT-1	B cell
EZ02_ATCATCTCACCCTATC-1	Endo
EZ02_ATCATCTCAGATCTGT-1	B cell
EZ02_ATCATCTCATGTTGAC-1	CD4+ T cell
EZ02_ATCATCTGTCTGCGGT-1	B cell
EZ02_ATCATCTTCAGGCAAG-1	CD4+ T cell
EZ02_ATCATCTTCATGTCTT-1	CD4+ T cell
EZ02_ATCATCTTCCCGGATG-1	NK
EZ02_ATCATCTTCCGCATAA-1	Mono/macro
EZ02_ATCATCTTCGGAATCT-1	CD4+ T cell
EZ02_ATCATCTTCTCGAGTA-1	Unknown
EZ02_ATCATGGCACGTCAGC-1	CD4+ T cell
EZ02_ATCATGGCATCGATGT-1	Mono/macro
EZ02_ATCATGGGTCTCACCT-1	Endo
EZ02_ATCATGGGTGAGGCTA-1	CD4+ T cell
EZ02_ATCATGGGTTCGTCTC-1	Mono/macro
EZ02_ATCATGGTCATATCGG-1	CD4+ T cell
EZ02_ATCATGGTCATGTCTT-1	CD4+ T cell
EZ02_ATCATGGTCCGAGCCA-1	CD4+ T cell
EZ02_ATCATGGTCTATCCTA-1	CD4+ T cell
EZ02_ATCCACCAGTATTGGA-1	Mono/macro
EZ02_ATCCACCCAATGGACG-1	B cell
EZ02_ATCCACCCACATGGGA-1	CD8+ T cell
EZ02_ATCCACCCATACTCTT-1	CD4+ T cell
EZ02_ATCCACCGTACGAAAT-1	CD8+ T cell
EZ02_ATCCACCTCAGCGACC-1	CD8+ T cell
EZ02_ATCCGAAAGCCGGTAA-1	CD8+ T cell
EZ02_ATCCGAACACGAAATA-1	CD4+ T cell
EZ02_ATCCGAACATTTGCCC-1	CD8+ T cell
EZ02_ATCCGAACATTTGCTT-1	CD4+ T cell
EZ02_ATCCGAAGTACATGTC-1	Fibro
EZ02_ATCCGAAGTACCGGCT-1	CD8+ T cell
EZ02_ATCCGAAGTCTAAAGA-1	CD8+ T cell
EZ02_ATCCGAAGTGGACGAT-1	CD4+ T cell
EZ02_ATCCGAAGTTCGAATC-1	CD8+ T cell
EZ02_ATCCGAATCACAATGC-1	CD4+ T cell
EZ02_ATCCGAATCCAGAAGG-1	B cell
EZ02_ATCCGAATCTTACCTA-1	CD8+ T cell
EZ02_ATCGAGTAGCTGAAAT-1	Mono/macro
EZ02_ATCGAGTAGCTGTTCA-1	CD4+ T cell
EZ02_ATCGAGTAGTCCATAC-1	CD8+ T cell
EZ02_ATCGAGTCAAATACAG-1	CD4+ T cell
EZ02_ATCGAGTCACTCAGGC-1	CD8+ T cell
EZ02_ATCGAGTGTACGACCC-1	CD4+ T cell
EZ02_ATCGAGTGTGAACCTT-1	CD8+ T cell
EZ02_ATCGAGTGTGTAACGG-1	Pb/PC
EZ02_ATCGAGTGTTAAGAAC-1	CD4+ T cell
EZ02_ATCGAGTGTTAGGGTG-1	CD4+ T cell
EZ02_ATCGAGTTCAACTCTT-1	NK
EZ02_ATCGAGTTCACAACGT-1	CD8+ T cell
EZ02_ATCGAGTTCATGCTCC-1	Mono/macro
EZ02_ATCGAGTTCGCCAGCA-1	CD4+ T cell
EZ02_ATCGAGTTCGCCGTGA-1	CD4+ T cell
EZ02_ATCGAGTTCTACCAGA-1	Pb/PC
EZ02_ATCGAGTTCTATCGCC-1	CD4+ T cell
EZ02_ATCTACTAGCTAGCCC-1	CD4+ T cell
EZ02_ATCTACTAGTATCTCG-1	CD8+ T cell
EZ02_ATCTACTAGTGGTCCC-1	B cell
EZ02_ATCTACTAGTTAAGTG-1	CD4+ T cell
EZ02_ATCTACTAGTTGAGTA-1	NK
EZ02_ATCTACTCACATCCGG-1	CD4+ T cell
EZ02_ATCTACTCATGGTAGG-1	CD4+ T cell
EZ02_ATCTACTGTGTGGCTC-1	B cell
EZ02_ATCTACTGTTTAAGCC-1	CD8+ T cell
EZ02_ATCTACTTCATTGCCC-1	B cell
EZ02_ATCTACTTCCGTTGTC-1	CD8+ T cell
EZ02_ATCTACTTCTCGCATC-1	CD4+ T cell
EZ02_ATCTGCCAGAGATGAG-1	B cell
EZ02_ATCTGCCAGAGTGACC-1	CD8+ T cell
EZ02_ATCTGCCAGCATCATC-1	Mono/macro
EZ02_ATCTGCCAGCGTGAAC-1	CD8+ T cell
EZ02_ATCTGCCAGGACATTA-1	CD4+ T cell
EZ02_ATCTGCCAGTGTTGAA-1	Pb/PC
EZ02_ATCTGCCCAATCTGCA-1	CD4+ T cell
EZ02_ATCTGCCCACCACCAG-1	B cell
EZ02_ATCTGCCCACCTCGGA-1	CD4+ T cell
EZ02_ATCTGCCCACTTCTGC-1	Mono/macro
EZ02_ATCTGCCCAGGACCCT-1	CD4+ T cell
EZ02_ATCTGCCCAGTCACTA-1	CD8+ T cell
EZ02_ATCTGCCCATCTCGCT-1	CD4+ T cell
EZ02_ATCTGCCGTTGACGTT-1	CD4+ T cell
EZ02_ATCTGCCTCTTTAGGG-1	B cell
EZ02_ATGAGGGAGAGTAATC-1	CD8+ T cell
EZ02_ATGAGGGAGATCCGAG-1	CD4+ T cell
EZ02_ATGAGGGAGCTACCTA-1	Mono/macro
EZ02_ATGAGGGAGCTATGCT-1	CD4+ T cell
EZ02_ATGAGGGAGTACGCGA-1	CD4+ T cell
EZ02_ATGAGGGAGTGGTCCC-1	CD4+ T cell
EZ02_ATGAGGGCAAGTTCTG-1	CD4+ T cell
EZ02_ATGAGGGGTAAAGTCA-1	CD4+ T cell
EZ02_ATGAGGGGTAGCAAAT-1	CD4+ T cell
EZ02_ATGAGGGGTCAAAGCG-1	B cell
EZ02_ATGAGGGGTGCCTGGT-1	CD4+ T cell
EZ02_ATGAGGGGTGTGCGTC-1	B cell
EZ02_ATGAGGGTCACTATTC-1	CD4+ T cell
EZ02_ATGAGGGTCATAAAGG-1	CD8+ T cell
EZ02_ATGAGGGTCGGATGGA-1	CD4+ T cell
EZ02_ATGAGGGTCTTCAACT-1	CD4+ T cell
EZ02_ATGCGATAGCTACCGC-1	CD4+ T cell
EZ02_ATGCGATAGCTAGCCC-1	CD4+ T cell
EZ02_ATGCGATAGGGCTTCC-1	Mono/macro
EZ02_ATGCGATAGTGGCACA-1	CD8+ T cell
EZ02_ATGCGATAGTGTCTCA-1	CD4+ T cell
EZ02_ATGCGATCACGTTGGC-1	CD4+ T cell
EZ02_ATGCGATCACTTCGAA-1	CD4+ T cell
EZ02_ATGCGATGTTATCCGA-1	CD4+ T cell
EZ02_ATGCGATGTTGTCGCG-1	B cell
EZ02_ATGCGATTCAGTCCCT-1	CD4+ T cell
EZ02_ATGCGATTCATGGTCA-1	B cell
EZ02_ATGCGATTCCTATTCA-1	CD4+ T cell
EZ02_ATGGGAGAGACAGAGA-1	Cardio
EZ02_ATGGGAGAGATCTGCT-1	CD4+ T cell
EZ02_ATGGGAGAGCTAGCCC-1	CD4+ T cell
EZ02_ATGGGAGAGGAGTTGC-1	CD4+ T cell
EZ02_ATGGGAGCACCGAATT-1	CD4+ T cell
EZ02_ATGGGAGCACGAAGCA-1	Mono/macro
EZ02_ATGGGAGCAGCCTATA-1	NK
EZ02_ATGGGAGCAGCGATCC-1	CD4+ T cell
EZ02_ATGGGAGCAGGTGCCT-1	CD4+ T cell
EZ02_ATGGGAGCATATACCG-1	CD4+ T cell
EZ02_ATGGGAGGTAAATGAC-1	CD8+ T cell
EZ02_ATGGGAGGTAGGAGTC-1	CD8+ T cell
EZ02_ATGGGAGGTGCATCTA-1	CD4+ T cell
EZ02_ATGGGAGGTGCTAGCC-1	Endo
EZ02_ATGGGAGGTTCAGCGC-1	CD4+ T cell
EZ02_ATGGGAGGTTCTGAAC-1	B cell
EZ02_ATGGGAGTCAGCTCGG-1	CD4+ T cell
EZ02_ATGGGAGTCATCACCC-1	CD4+ T cell
EZ02_ATGGGAGTCATCATTC-1	CD4+ T cell
EZ02_ATGTGTGAGACGCTTT-1	CD4+ T cell
EZ02_ATGTGTGAGAGACTAT-1	B cell
EZ02_ATGTGTGAGAGTGACC-1	CD4+ T cell
EZ02_ATGTGTGCACGAAACG-1	CD4+ T cell
EZ02_ATGTGTGCAGAAGCAC-1	CD8+ T cell
EZ02_ATGTGTGGTACTTAGC-1	Endo
EZ02_ATGTGTGGTTTACTCT-1	CD8+ T cell
EZ02_ATGTGTGTCAGAAATG-1	B cell
EZ02_ATGTGTGTCCTAGAAC-1	CD4+ T cell
EZ02_ATGTGTGTCTTGCATT-1	CD4+ T cell
EZ02_ATTACTCAGAGACTAT-1	CD8+ T cell
EZ02_ATTACTCAGCTCCCAG-1	CD8+ T cell
EZ02_ATTACTCAGTAGGCCA-1	NK
EZ02_ATTACTCCAAATTGCC-1	Mono/macro
EZ02_ATTACTCCACCGAATT-1	NK
EZ02_ATTACTCCAGACAGGT-1	CD4+ T cell
EZ02_ATTACTCCAGATGGGT-1	CD4+ T cell
EZ02_ATTACTCCAGCTATTG-1	CD8+ T cell
EZ02_ATTACTCGTAGCTCCG-1	CD4+ T cell
EZ02_ATTACTCGTATAGGTA-1	CD4+ T cell
EZ02_ATTACTCGTTCAGACT-1	NK
EZ02_ATTACTCGTTTGCATG-1	NK
EZ02_ATTACTCTCTCGAGTA-1	CD4+ T cell
EZ02_ATTACTCTCTGTCCGT-1	CD4+ T cell
EZ02_ATTACTCTCTTTAGTC-1	CD4+ T cell
EZ02_ATTATCCAGCTTTGGT-1	CD4+ T cell
EZ02_ATTATCCAGGAGTTGC-1	Endo
EZ02_ATTATCCCAATGGATA-1	Cardio
EZ02_ATTATCCCACGAAATA-1	CD4+ T cell
EZ02_ATTATCCCACTGCCAG-1	CD8+ T cell
EZ02_ATTATCCCAGTAACGG-1	CD4+ T cell
EZ02_ATTATCCCATCCGCGA-1	NK
EZ02_ATTATCCGTAAGTTCC-1	B cell
EZ02_ATTATCCGTATTACCG-1	CD4+ T cell
EZ02_ATTATCCTCCGTAGGC-1	NK
EZ02_ATTATCCTCCTTTCGG-1	NK
EZ02_ATTCTACAGAGCTGGT-1	CD8+ T cell
EZ02_ATTCTACCAACTGCTA-1	CD4+ T cell
EZ02_ATTCTACCAAGCCGTC-1	CD4+ T cell
EZ02_ATTCTACGTTGTCTTT-1	CD8+ T cell
EZ02_ATTGGACAGTTCGCAT-1	CD4+ T cell
EZ02_ATTGGACCAACGATCT-1	CD8+ T cell
EZ02_ATTGGACCAAGCTGTT-1	CD4+ T cell
EZ02_ATTGGACCATTCCTGC-1	B cell
EZ02_ATTGGACGTAAAGTCA-1	CD8+ T cell
EZ02_ATTGGACGTAAGTGGC-1	B cell
EZ02_ATTGGACGTACCGCTG-1	CD8+ T cell
EZ02_ATTGGACGTGGTCTCG-1	CD4+ T cell
EZ02_ATTGGACGTTATGTGC-1	CD4+ T cell
EZ02_ATTGGACGTTGCGTTA-1	CD4+ T cell
EZ02_ATTGGACTCATGCAAC-1	CD4+ T cell
EZ02_ATTGGACTCCACGACG-1	CD8+ T cell
EZ02_ATTGGACTCCCATTAT-1	CD4+ T cell
EZ02_ATTGGTGCACATCTTT-1	Mono/macro
EZ02_ATTGGTGCAGGATTGG-1	Mono/macro
EZ02_ATTGGTGCAGTTTACG-1	CD4+ T cell
EZ02_ATTGGTGCATGAGCGA-1	NK
EZ02_ATTGGTGCATGGAATA-1	CD4+ T cell
EZ02_ATTGGTGCATTGGGCC-1	NK
EZ02_ATTGGTGGTACCGTAT-1	CD8+ T cell
EZ02_ATTGGTGGTCGCATCG-1	CD4+ T cell
EZ02_ATTGGTGGTCTACCTC-1	B cell
EZ02_ATTGGTGGTCTGGAGA-1	CD8+ T cell
EZ02_ATTGGTGGTGGTGTAG-1	CD4+ T cell
EZ02_ATTGGTGTCAGCCTAA-1	CD4+ T cell
EZ02_ATTGGTGTCCGTCATC-1	CD8+ T cell
EZ02_ATTGGTGTCGGATGGA-1	CD4+ T cell
EZ02_ATTTCTGAGAAACCGC-1	CD4+ T cell
EZ02_ATTTCTGCAAGCCATT-1	CD4+ T cell
EZ02_ATTTCTGCAGCTGCAC-1	NK
EZ02_ATTTCTGCAGCTGCTG-1	CD4+ T cell
EZ02_ATTTCTGCAGGTTTCA-1	CD8+ T cell
EZ02_ATTTCTGCATTCTTAC-1	CD4+ T cell
EZ02_ATTTCTGGTAATTGGA-1	CD8+ T cell
EZ02_ATTTCTGGTACTCGCG-1	CD4+ T cell
EZ02_ATTTCTGTCACATGCA-1	NK
EZ02_ATTTCTGTCATGTGGT-1	Fibro
EZ02_ATTTCTGTCTGTCTCG-1	Mono/macro
EZ02_ATTTCTGTCTTGCAAG-1	CD4+ T cell
EZ02_CAACCAAAGACCACGA-1	CD8+ T cell
EZ02_CAACCAACACGGATAG-1	CD4+ T cell
EZ02_CAACCAACATACGCCG-1	CD4+ T cell
EZ02_CAACCAAGTTACGTCA-1	B cell
EZ02_CAACCAAGTTCCGTCT-1	CD4+ T cell
EZ02_CAACCTCAGACCTAGG-1	Mono/macro
EZ02_CAACCTCAGGTGGGTT-1	CD8+ T cell
EZ02_CAACCTCAGTGACTCT-1	CD4+ T cell
EZ02_CAACCTCCAGACGCAA-1	Endo
EZ02_CAACCTCCATGTTCCC-1	NK
EZ02_CAACCTCGTCACTTCC-1	CD8+ T cell
EZ02_CAACCTCGTCCGAATT-1	CD8+ T cell
EZ02_CAACCTCGTCTTTCAT-1	B cell
EZ02_CAACCTCGTTACAGAA-1	CD8+ T cell
EZ02_CAACCTCTCAACACGT-1	Endo
EZ02_CAACCTCTCCGCATCT-1	CD8+ T cell
EZ02_CAACCTCTCGGAAATA-1	Mono/macro
EZ02_CAACCTCTCGTCGTTC-1	CD8+ T cell
EZ02_CAACCTCTCTGCAGTA-1	CD4+ T cell
EZ02_CAACTAGAGAACAACT-1	Cardio
EZ02_CAACTAGAGAGGGCTT-1	B cell
EZ02_CAACTAGAGCTGCGAA-1	CD8+ T cell
EZ02_CAACTAGAGGCTCTTA-1	Cardio
EZ02_CAACTAGAGGTCGGAT-1	CD8+ T cell
EZ02_CAACTAGAGTCCGTAT-1	CD4+ T cell
EZ02_CAACTAGCAAACCCAT-1	B cell
EZ02_CAACTAGCAAGGTGTG-1	CD8+ T cell
EZ02_CAACTAGCACAGGTTT-1	CD8+ T cell
EZ02_CAACTAGCACCGAAAG-1	CD4+ T cell
EZ02_CAACTAGCACGAAGCA-1	CD4+ T cell
EZ02_CAACTAGCACTGTCGG-1	CD4+ T cell
EZ02_CAACTAGCAGCTGTGC-1	CD4+ T cell
EZ02_CAACTAGCATGCAACT-1	CD4+ T cell
EZ02_CAACTAGGTCTTGTCC-1	Endo
EZ02_CAACTAGGTTCAGTAC-1	CD4+ T cell
EZ02_CAACTAGTCCTATTCA-1	CD4+ T cell
EZ02_CAACTAGTCCTCGCAT-1	CD4+ T cell
EZ02_CAACTAGTCGACAGCC-1	CD4+ T cell
EZ02_CAACTAGTCGGTTAAC-1	CD8+ T cell
EZ02_CAACTAGTCTCACATT-1	Fibro
EZ02_CAAGAAAAGACCACGA-1	CD4+ T cell
EZ02_CAAGAAAAGAGAGCTC-1	Mono/macro
EZ02_CAAGAAAAGAGCTATA-1	CD8+ T cell
EZ02_CAAGAAAAGAGGTTGC-1	NK
EZ02_CAAGAAAAGGCTCATT-1	CD8+ T cell
EZ02_CAAGAAAAGGGTGTTG-1	CD8+ T cell
EZ02_CAAGAAACACAGACAG-1	CD8+ T cell
EZ02_CAAGAAACACCCATTC-1	CD4+ T cell
EZ02_CAAGAAACATACTACG-1	CD4+ T cell
EZ02_CAAGAAAGTACTTCTT-1	CD4+ T cell
EZ02_CAAGAAAGTCTTCGTC-1	CD4+ T cell
EZ02_CAAGAAAGTGCACGAA-1	NK
EZ02_CAAGAAATCACTGGGC-1	NK
EZ02_CAAGAAATCAGCTTAG-1	NK
EZ02_CAAGAAATCCGTACAA-1	NK
EZ02_CAAGAAATCCTGCCAT-1	CD8+ T cell
EZ02_CAAGAAATCGGCATCG-1	Mono/macro
EZ02_CAAGATCAGGAGTTTA-1	NK
EZ02_CAAGATCAGGGATCTG-1	CD8+ T cell
EZ02_CAAGATCAGTCGTTTG-1	CD4+ T cell
EZ02_CAAGATCAGTTCGATC-1	CD8+ T cell
EZ02_CAAGATCCAAAGCGGT-1	Mono/macro
EZ02_CAAGATCGTAGATTAG-1	CD8+ T cell
EZ02_CAAGATCGTAGCTAAA-1	CD4+ T cell
EZ02_CAAGATCGTCCGACGT-1	Mono/macro
EZ02_CAAGATCGTCGCGGTT-1	Pb/PC
EZ02_CAAGATCGTCTGCAAT-1	NK
EZ02_CAAGATCGTCTTGTCC-1	Endo
EZ02_CAAGATCGTGTAACGG-1	CD8+ T cell
EZ02_CAAGATCTCAAGATCC-1	CD8+ T cell
EZ02_CAAGATCTCATAAAGG-1	CD4+ T cell
EZ02_CAAGATCTCCGAATGT-1	CD4+ T cell
EZ02_CAAGGCCAGCGTCAAG-1	Unknown
EZ02_CAAGGCCAGGGTCTCC-1	CD8+ T cell
EZ02_CAAGGCCAGTACGACG-1	Endo
EZ02_CAAGGCCAGTAGATGT-1	Mono/macro
EZ02_CAAGGCCCAAGTCTGT-1	CD8+ T cell
EZ02_CAAGGCCCAATGGATA-1	CD4+ T cell
EZ02_CAAGGCCGTGTCGCTG-1	CD4+ T cell
EZ02_CAAGGCCTCACATACG-1	B cell
EZ02_CAAGGCCTCCAAAGTC-1	CD4+ T cell
EZ02_CAAGGCCTCGTACGGC-1	B cell
EZ02_CAAGTTGAGAAACCTA-1	NK
EZ02_CAAGTTGAGACAGGCT-1	Mono/macro
EZ02_CAAGTTGAGACTACAA-1	B cell
EZ02_CAAGTTGAGCTGGAAC-1	NK
EZ02_CAAGTTGCAAGCGCTC-1	Mono/macro
EZ02_CAAGTTGCATAAAGGT-1	B cell
EZ02_CAAGTTGCATATACGC-1	Mono/macro
EZ02_CAAGTTGCATGAAGTA-1	CD4+ T cell
EZ02_CAAGTTGGTAGAGTGC-1	CD8+ T cell
EZ02_CAAGTTGGTAGCTAAA-1	CD8+ T cell
EZ02_CAAGTTGGTCCTCCAT-1	Cardio
EZ02_CAAGTTGGTCTAAAGA-1	CD4+ T cell
EZ02_CAAGTTGGTTCGGGCT-1	CD4+ T cell
EZ02_CAAGTTGTCAACACCA-1	CD4+ T cell
EZ02_CAAGTTGTCAGCAACT-1	CD8+ T cell
EZ02_CAAGTTGTCGGCTACG-1	CD4+ T cell
EZ02_CACAAACAGATCTGAA-1	CD8+ T cell
EZ02_CACAAACAGCTGTCTA-1	Endo
EZ02_CACAAACAGGACGAAA-1	NK
EZ02_CACAAACAGGCGATAC-1	CD4+ T cell
EZ02_CACAAACAGTGCAAGC-1	CD4+ T cell
EZ02_CACAAACCACTAGTAC-1	CD4+ T cell
EZ02_CACAAACCAGCCTTGG-1	Fibro
EZ02_CACAAACCATTACCTT-1	B cell
EZ02_CACAAACCATTCTCAT-1	B cell
EZ02_CACAAACGTACCATCA-1	CD4+ T cell
EZ02_CACAAACGTTCTGTTT-1	CD4+ T cell
EZ02_CACAAACTCAGGCAAG-1	CD4+ T cell
EZ02_CACAAACTCCGCATCT-1	CD4+ T cell
EZ02_CACAAACTCCTAAGTG-1	NK
EZ02_CACAAACTCTCAAACG-1	CD8+ T cell
EZ02_CACAAACTCTCTAAGG-1	CD4+ T cell
EZ02_CACACAAAGATCCCAT-1	CD4+ T cell
EZ02_CACACAAAGCACGCCT-1	Mono/macro
EZ02_CACACAAAGCCTATGT-1	CD4+ T cell
EZ02_CACACAAAGGAGTACC-1	CD8+ T cell
EZ02_CACACAAAGGGCTTCC-1	CD8+ T cell
EZ02_CACACAAAGTGACTCT-1	CD4+ T cell
EZ02_CACACAACAAGCTGGA-1	NK
EZ02_CACACAACAGCAGTTT-1	B cell
EZ02_CACACAACAGCTGGCT-1	CD8+ T cell
EZ02_CACACAACATTGGGCC-1	NK
EZ02_CACACAAGTCCGACGT-1	CD4+ T cell
EZ02_CACACAAGTCTTGTCC-1	SMC
EZ02_CACACAAGTTCAGACT-1	CD8+ T cell
EZ02_CACACAAGTTCCATGA-1	CD4+ T cell
EZ02_CACACAATCGGCCGAT-1	NK
EZ02_CACACAATCTCGCATC-1	CD8+ T cell
EZ02_CACACAATCTCTAAGG-1	CD8+ T cell
EZ02_CACACCTAGACAGAGA-1	CD4+ T cell
EZ02_CACACCTAGACTTGAA-1	CD4+ T cell
EZ02_CACACCTAGCACCGTC-1	CD8+ T cell
EZ02_CACACCTAGCCATCGC-1	Mono/macro
EZ02_CACACCTAGCCCAACC-1	Mono/macro
EZ02_CACACCTAGCCTTGAT-1	CD8+ T cell
EZ02_CACACCTAGTAATCCC-1	CD4+ T cell
EZ02_CACACCTAGTCGATAA-1	CD4+ T cell
EZ02_CACACCTAGTGTACTC-1	NK
EZ02_CACACCTAGTTCGATC-1	CD4+ T cell
EZ02_CACACCTAGTTGTCGT-1	CD4+ T cell
EZ02_CACACCTCAATAGCAA-1	CD4+ T cell
EZ02_CACACCTCAGAAGCAC-1	Endo
EZ02_CACACCTGTAGCTTGT-1	CD8+ T cell
EZ02_CACACCTGTCTCCATC-1	CD4+ T cell
EZ02_CACACCTGTGAAATCA-1	CD4+ T cell
EZ02_CACACCTGTGTCAATC-1	Endo
EZ02_CACACCTTCACTCTTA-1	Fibro
EZ02_CACACCTTCATCATTC-1	CD8+ T cell
EZ02_CACACCTTCCTCAACC-1	Mono/macro
EZ02_CACACCTTCGAATGGG-1	CD4+ T cell
EZ02_CACACTCAGAAGATTC-1	CD4+ T cell
EZ02_CACACTCAGACTTGAA-1	CD8+ T cell
EZ02_CACACTCAGCCCTAAT-1	Mono/macro
EZ02_CACACTCCACATTCGA-1	Cardio
EZ02_CACACTCGTACCCAAT-1	NK
EZ02_CACACTCGTCTAGCCG-1	CD4+ T cell
EZ02_CACACTCTCAAAGTAG-1	NK
EZ02_CACACTCTCATTGCCC-1	B cell
EZ02_CACACTCTCCACGTTC-1	NK
EZ02_CACACTCTCCCTCAGT-1	CD4+ T cell
EZ02_CACACTCTCGCTGATA-1	B cell
EZ02_CACACTCTCTTGCAAG-1	CD8+ T cell
EZ02_CACACTCTCTTGCCGT-1	B cell
EZ02_CACAGGCAGACTTTCG-1	CD4+ T cell
EZ02_CACAGGCAGCGATGAC-1	CD4+ T cell
EZ02_CACAGGCAGGAATTAC-1	CD4+ T cell
EZ02_CACAGGCCAGCTTAAC-1	CD4+ T cell
EZ02_CACAGGCCATGCGCAC-1	CD8+ T cell
EZ02_CACAGGCGTAGCTGCC-1	CD4+ T cell
EZ02_CACAGGCGTCTAGGTT-1	CD4+ T cell
EZ02_CACAGGCGTCTAGTCA-1	NK
EZ02_CACAGGCTCGGACAAG-1	Pb/PC
EZ02_CACAGGCTCTATCCTA-1	CD4+ T cell
EZ02_CACAGGCTCTTGCAAG-1	B cell
EZ02_CACAGTAAGATGGCGT-1	CD4+ T cell
EZ02_CACAGTACAATGAAAC-1	CD8+ T cell
EZ02_CACAGTACAGCCTATA-1	CD8+ T cell
EZ02_CACAGTACAGGGTATG-1	CD4+ T cell
EZ02_CACAGTACATCTACGA-1	CD4+ T cell
EZ02_CACAGTAGTAAACCTC-1	CD8+ T cell
EZ02_CACAGTAGTCAGATAA-1	B cell
EZ02_CACAGTAGTGTTAAGA-1	CD4+ T cell
EZ02_CACAGTATCAACGCTA-1	Mono/macro
EZ02_CACAGTATCACGCATA-1	NK
EZ02_CACAGTATCAGCCTAA-1	CD4+ T cell
EZ02_CACAGTATCCTTGCCA-1	Unknown
EZ02_CACAGTATCTGAAAGA-1	Endo
EZ02_CACAGTATCTGCTGCT-1	Endo
EZ02_CACATAGAGAGTCGGT-1	Mono/macro
EZ02_CACATAGAGCCATCGC-1	NK
EZ02_CACATAGAGTCCCACG-1	NK
EZ02_CACATAGAGTCCGTAT-1	CD4+ T cell
EZ02_CACATAGCAAGGTTTC-1	CD4+ T cell
EZ02_CACATAGCACCACCAG-1	CD4+ T cell
EZ02_CACATAGCACTTAAGC-1	CD4+ T cell
EZ02_CACATAGGTTAGATGA-1	CD8+ T cell
EZ02_CACATAGTCAGTGCAT-1	CD8+ T cell
EZ02_CACATAGTCAGTTTGG-1	CD8+ T cell
EZ02_CACATAGTCGACAGCC-1	B cell
EZ02_CACATAGTCTTTACGT-1	CD8+ T cell
EZ02_CACATTTAGAATCTCC-1	CD4+ T cell
EZ02_CACATTTAGCGTTGCC-1	Mono/macro
EZ02_CACATTTAGGCATGTG-1	CD4+ T cell
EZ02_CACATTTAGTCCGGTC-1	Cardio
EZ02_CACATTTAGTGCAAGC-1	CD8+ T cell
EZ02_CACATTTAGTTAGCGG-1	CD8+ T cell
EZ02_CACATTTCATCACAAC-1	CD8+ T cell
EZ02_CACATTTGTCGGATCC-1	CD8+ T cell
EZ02_CACATTTGTTGTTTGG-1	CD8+ T cell
EZ02_CACATTTTCGCATGAT-1	CD4+ T cell
EZ02_CACATTTTCGTTACGA-1	CD8+ T cell
EZ02_CACCACTAGAGCCCAA-1	CD4+ T cell
EZ02_CACCACTAGAGTAATC-1	CD4+ T cell
EZ02_CACCACTAGCACAGGT-1	CD4+ T cell
EZ02_CACCACTAGCGATTCT-1	B cell
EZ02_CACCACTCAACAACCT-1	CD4+ T cell
EZ02_CACCACTCACTTCTGC-1	CD4+ T cell
EZ02_CACCACTCAGCGTCCA-1	CD8+ T cell
EZ02_CACCACTGTACCCAAT-1	Endo
EZ02_CACCACTGTCGACTGC-1	B cell
EZ02_CACCACTGTGAAATCA-1	CD4+ T cell
EZ02_CACCACTGTTATCGGT-1	Mono/macro
EZ02_CACCACTGTTCCCGAG-1	CD4+ T cell
EZ02_CACCACTTCACATACG-1	CD4+ T cell
EZ02_CACCACTTCCTCGCAT-1	CD4+ T cell
EZ02_CACCAGGAGACAGAGA-1	Cardio
EZ02_CACCAGGAGCGGCTTC-1	B cell
EZ02_CACCAGGAGGGCTCTC-1	CD8+ T cell
EZ02_CACCAGGAGTGCCATT-1	CD4+ T cell
EZ02_CACCAGGCAAACCCAT-1	Endo
EZ02_CACCAGGCAAGCCATT-1	CD4+ T cell
EZ02_CACCAGGCACAACGCC-1	CD8+ T cell
EZ02_CACCAGGCATCACCCT-1	CD4+ T cell
EZ02_CACCAGGCATGGTAGG-1	CD4+ T cell
EZ02_CACCAGGGTACCGTTA-1	CD8+ T cell
EZ02_CACCAGGTCCCATTAT-1	CD8+ T cell
EZ02_CACCAGGTCGGAATCT-1	Mono/macro
EZ02_CACCAGGTCGTGGACC-1	Pb/PC
EZ02_CACCTTGAGAAACCAT-1	CD4+ T cell
EZ02_CACCTTGAGAGATGAG-1	CD4+ T cell
EZ02_CACCTTGAGGAGTTGC-1	NK
EZ02_CACCTTGCAACGATCT-1	CD4+ T cell
EZ02_CACCTTGCAACTGCGC-1	CD4+ T cell
EZ02_CACCTTGCAAGGACTG-1	Mono/macro
EZ02_CACCTTGCACTTGGAT-1	CD4+ T cell
EZ02_CACCTTGCATGTAGTC-1	CD4+ T cell
EZ02_CACCTTGGTCATGCAT-1	CD4+ T cell
EZ02_CACCTTGGTCTTTCAT-1	CD4+ T cell
EZ02_CACCTTGGTTCGCGAC-1	Endo
EZ02_CACCTTGGTTGAACTC-1	B cell
EZ02_CACCTTGTCCCTCTTT-1	CD8+ T cell
EZ02_CACCTTGTCCTAAGTG-1	NK
EZ02_CACCTTGTCCTAGGGC-1	CD4+ T cell
EZ02_CACCTTGTCGCCTGAG-1	CD8+ T cell
EZ02_CACCTTGTCGGTGTTA-1	B cell
EZ02_CACCTTGTCGTTGCCT-1	CD4+ T cell
EZ02_CACCTTGTCTCTGAGA-1	CD4+ T cell
EZ02_CACCTTGTCTGCCCTA-1	CD8+ T cell
EZ02_CACTCCAAGATGTGGC-1	CD8+ T cell
EZ02_CACTCCAAGCACACAG-1	CD4+ T cell
EZ02_CACTCCAAGGACAGCT-1	CD4+ T cell
EZ02_CACTCCAAGGGTGTGT-1	CD4+ T cell
EZ02_CACTCCAAGTAGGTGC-1	CD4+ T cell
EZ02_CACTCCAGTACATGTC-1	CD4+ T cell
EZ02_CACTCCAGTACCCAAT-1	CD4+ T cell
EZ02_CACTCCAGTACTTCTT-1	Unknown
EZ02_CACTCCAGTAGCGATG-1	CD4+ T cell
EZ02_CACTCCAGTCTGATTG-1	CD8+ T cell
EZ02_CACTCCATCAGTCAGT-1	CD4+ T cell
EZ02_CACTCCATCCGAACGC-1	CD8+ T cell
EZ02_CACTCCATCCTTGCCA-1	CD8+ T cell
EZ02_CACTCCATCGTCCAGG-1	Endo
EZ02_CACTCCATCTTGCAAG-1	CD4+ T cell
EZ02_CAGAATCAGGTACTCT-1	CD4+ T cell
EZ02_CAGAATCCACCGATAT-1	Mono/macro
EZ02_CAGAATCCACGAGAGT-1	CD4+ T cell
EZ02_CAGAATCCAGCTCCGA-1	CD4+ T cell
EZ02_CAGAATCGTCACAAGG-1	CD4+ T cell
EZ02_CAGAATCGTCCGAATT-1	CD4+ T cell
EZ02_CAGAATCTCCTACAGA-1	CD4+ T cell
EZ02_CAGAATCTCTGCAGTA-1	Endo
EZ02_CAGAGAGAGACTAGAT-1	CD4+ T cell
EZ02_CAGAGAGAGAGACTTA-1	CD4+ T cell
EZ02_CAGAGAGAGCTTCGCG-1	B cell
EZ02_CAGAGAGAGGATGCGT-1	Mono/macro
EZ02_CAGAGAGAGGTAAACT-1	CD8+ T cell
EZ02_CAGAGAGAGTCATCCA-1	Mono/macro
EZ02_CAGAGAGAGTGGACGT-1	CD4+ T cell
EZ02_CAGAGAGAGTGTACGG-1	CD4+ T cell
EZ02_CAGAGAGCACAGACAG-1	NK
EZ02_CAGAGAGCACTCGACG-1	Endo
EZ02_CAGAGAGCACTTACGA-1	CD4+ T cell
EZ02_CAGAGAGCAGCTGCAC-1	CD4+ T cell
EZ02_CAGAGAGCATGAGCGA-1	NK
EZ02_CAGAGAGGTGACTCAT-1	CD4+ T cell
EZ02_CAGAGAGGTTAGAACA-1	CD4+ T cell
EZ02_CAGAGAGTCACCCGAG-1	CD4+ T cell
EZ02_CAGAGAGTCAGGTAAA-1	CD8+ T cell
EZ02_CAGAGAGTCCGTAGGC-1	CD4+ T cell
EZ02_CAGAGAGTCCTTTCTC-1	CD8+ T cell
EZ02_CAGAGAGTCGCCTGAG-1	CD4+ T cell
EZ02_CAGAGAGTCTGAAAGA-1	CD8+ T cell
EZ02_CAGATCACACATAACC-1	CD4+ T cell
EZ02_CAGATCACAGACAAAT-1	Endo
EZ02_CAGATCACAGATGGGT-1	CD8+ T cell
EZ02_CAGATCACATTAACCG-1	CD4+ T cell
EZ02_CAGATCAGTAGCGTGA-1	Mono/macro
EZ02_CAGATCAGTCATATCG-1	CD4+ T cell
EZ02_CAGATCATCCGAACGC-1	Cardio
EZ02_CAGATCATCCGCGCAA-1	CD4+ T cell
EZ02_CAGATCATCCGTACAA-1	B cell
EZ02_CAGATCATCCTCGCAT-1	Mono/macro
EZ02_CAGATCATCCTTGACC-1	CD4+ T cell
EZ02_CAGATCATCGAGCCCA-1	Mono/macro
EZ02_CAGATCATCGGCCGAT-1	Mono/macro
EZ02_CAGATCATCTCAAGTG-1	CD4+ T cell
EZ02_CAGATCATCTGAGTGT-1	Mono/macro
EZ02_CAGATCATCTGCTTGC-1	CD4+ T cell
EZ02_CAGATCATCTGGTGTA-1	CD4+ T cell
EZ02_CAGCAGCAGCAGACTG-1	B cell
EZ02_CAGCAGCAGGATTCGG-1	CD4+ T cell
EZ02_CAGCAGCAGTACGATA-1	CD4+ T cell
EZ02_CAGCAGCAGTCGCCGT-1	Mono/macro
EZ02_CAGCAGCAGTGGGTTG-1	CD8+ T cell
EZ02_CAGCAGCCACGGCTAC-1	Endo
EZ02_CAGCAGCCATGCCTTC-1	CD4+ T cell
EZ02_CAGCAGCGTGCTAGCC-1	CD8+ T cell
EZ02_CAGCAGCTCACTTCAT-1	CD4+ T cell
EZ02_CAGCAGCTCAGCTCTC-1	Cardio
EZ02_CAGCAGCTCCCTAATT-1	NK
EZ02_CAGCATAAGAAGGACA-1	CD8+ T cell
EZ02_CAGCATAAGACCACGA-1	CD4+ T cell
EZ02_CAGCATAAGGCATTGG-1	CD8+ T cell
EZ02_CAGCATAAGGTGGGTT-1	CD4+ T cell
EZ02_CAGCATAAGTAACCCT-1	CD4+ T cell
EZ02_CAGCATACAAAGTGCG-1	CD4+ T cell
EZ02_CAGCATACAACACCTA-1	CD8+ T cell
EZ02_CAGCATACAACTGCTA-1	CD4+ T cell
EZ02_CAGCATACAAGTCTGT-1	NK
EZ02_CAGCATACACATTAGC-1	Mono/macro
EZ02_CAGCATACACCCATTC-1	B cell
EZ02_CAGCATACACTAGTAC-1	CD8+ T cell
EZ02_CAGCATAGTGACGCCT-1	CD8+ T cell
EZ02_CAGCATAGTTCCACTC-1	NK
EZ02_CAGCATATCCTTGGTC-1	Mono/macro
EZ02_CAGCCGAAGAGATGAG-1	NK
EZ02_CAGCCGAAGGGCATGT-1	CD4+ T cell
EZ02_CAGCCGAAGTCTTGCA-1	CD4+ T cell
EZ02_CAGCCGACAATGAATG-1	CD4+ T cell
EZ02_CAGCCGACACGGCGTT-1	CD8+ T cell
EZ02_CAGCCGACAGACGCCT-1	CD4+ T cell
EZ02_CAGCCGACAGAGTGTG-1	CD4+ T cell
EZ02_CAGCCGACAGGTCTCG-1	CD4+ T cell
EZ02_CAGCCGACAGTCTTCC-1	B cell
EZ02_CAGCCGAGTATCACCA-1	Mono/macro
EZ02_CAGCCGAGTGTTTGTG-1	B cell
EZ02_CAGCCGAGTTACAGAA-1	CD8+ T cell
EZ02_CAGCCGAGTTCGCTAA-1	CD4+ T cell
EZ02_CAGCCGAGTTGGAGGT-1	NK
EZ02_CAGCCGATCAGCGATT-1	CD4+ T cell
EZ02_CAGCGACAGAGTGACC-1	CD4+ T cell
EZ02_CAGCGACAGCAGCGTA-1	CD4+ T cell
EZ02_CAGCGACAGTGCCAGA-1	CD8+ T cell
EZ02_CAGCGACCACAGATTC-1	B cell
EZ02_CAGCGACCAGACGCAA-1	CD4+ T cell
EZ02_CAGCGACCAGGGTATG-1	CD4+ T cell
EZ02_CAGCGACCATGTCTCC-1	NK
EZ02_CAGCGACGTTCAGACT-1	CD4+ T cell
EZ02_CAGCGACTCATAGCAC-1	NK
EZ02_CAGCGACTCCTGCAGG-1	CD4+ T cell
EZ02_CAGCGACTCTGGTTCC-1	CD8+ T cell
EZ02_CAGCTAAAGCAATATG-1	CD4+ T cell
EZ02_CAGCTAAAGGAGTTGC-1	NK
EZ02_CAGCTAAAGTTAGCGG-1	Pb/PC
EZ02_CAGCTAACAAAGGCGT-1	CD8+ T cell
EZ02_CAGCTAAGTACAAGTA-1	CD4+ T cell
EZ02_CAGCTAAGTACCGAGA-1	Mono/macro
EZ02_CAGCTAAGTACGCACC-1	CD4+ T cell
EZ02_CAGCTAAGTATTACCG-1	CD8+ T cell
EZ02_CAGCTAAGTCGTTGTA-1	Endo
EZ02_CAGCTAAGTTCGTCTC-1	Mono/macro
EZ02_CAGCTAATCCGCGGTA-1	Endo
EZ02_CAGCTAATCGCAAGCC-1	B cell
EZ02_CAGCTGGAGAATTCCC-1	NK
EZ02_CAGCTGGAGATAGTCA-1	Mono/macro
EZ02_CAGCTGGAGGAATTAC-1	Endo
EZ02_CAGCTGGAGGAGTCTG-1	CD4+ T cell
EZ02_CAGCTGGAGGCTAGCA-1	CD8+ T cell
EZ02_CAGCTGGAGTTAACGA-1	NK
EZ02_CAGCTGGCACTAAGTC-1	CD4+ T cell
EZ02_CAGCTGGCATACTCTT-1	CD8+ T cell
EZ02_CAGCTGGGTGATAAGT-1	CD4+ T cell
EZ02_CAGCTGGGTTTAGCTG-1	NK
EZ02_CAGCTGGTCCCTGACT-1	CD8+ T cell
EZ02_CAGCTGGTCCGTAGGC-1	Mono/macro
EZ02_CAGGTGCAGACTTTCG-1	CD4+ T cell
EZ02_CAGGTGCAGCATGGCA-1	CD4+ T cell
EZ02_CAGGTGCAGCGATTCT-1	CD4+ T cell
EZ02_CAGGTGCAGGTGCTTT-1	CD8+ T cell
EZ02_CAGGTGCCAATAGAGT-1	CD8+ T cell
EZ02_CAGGTGCCACGGCTAC-1	CD4+ T cell
EZ02_CAGGTGCGTAGAGCTG-1	CD4+ T cell
EZ02_CAGGTGCGTGTGTGCC-1	CD8+ T cell
EZ02_CAGGTGCTCAGGATCT-1	CD4+ T cell
EZ02_CAGGTGCTCATCGATG-1	CD8+ T cell
EZ02_CAGGTGCTCGGATGTT-1	CD4+ T cell
EZ02_CAGTAACAGCGATCCC-1	CD4+ T cell
EZ02_CAGTAACAGCGATTCT-1	CD8+ T cell
EZ02_CAGTAACAGCTACCTA-1	B cell
EZ02_CAGTAACAGGCGCTCT-1	NK
EZ02_CAGTAACCAGTGGAGT-1	CD8+ T cell
EZ02_CAGTAACCATCAGTCA-1	CD4+ T cell
EZ02_CAGTAACCATCGGACC-1	NK
EZ02_CAGTAACGTAGGGACT-1	NK
EZ02_CAGTAACTCTAACGGT-1	CD8+ T cell
EZ02_CAGTAACTCTAACTGG-1	Mono/macro
EZ02_CAGTAACTCTCGCATC-1	CD4+ T cell
EZ02_CAGTAACTCTGCTGTC-1	CD4+ T cell
EZ02_CAGTCCTAGCTGGAAC-1	CD4+ T cell
EZ02_CAGTCCTCAAAGCAAT-1	B cell
EZ02_CAGTCCTCAGACAAAT-1	NK
EZ02_CAGTCCTCAGATCTGT-1	CD8+ T cell
EZ02_CAGTCCTCATCTACGA-1	Mono/macro
EZ02_CAGTCCTCATGTCCTC-1	CD8+ T cell
EZ02_CAGTCCTGTCATATGC-1	CD4+ T cell
EZ02_CAGTCCTGTCCGACGT-1	Pb/PC
EZ02_CAGTCCTGTCTGCAAT-1	NK
EZ02_CAGTCCTGTGCAGGTA-1	CD8+ T cell
EZ02_CAGTCCTGTGCGCTTG-1	Mono/macro
EZ02_CAGTCCTTCATGTCCC-1	CD8+ T cell
EZ02_CAGTCCTTCTTGTCAT-1	CD4+ T cell
EZ02_CATATGGAGATGGGTC-1	CD4+ T cell
EZ02_CATATGGAGTTACGGG-1	CD4+ T cell
EZ02_CATATGGAGTTGTAGA-1	CD4+ T cell
EZ02_CATATGGCAGTAACGG-1	Cardio
EZ02_CATATGGGTAGAAGGA-1	CD4+ T cell
EZ02_CATATGGGTCTCCCTA-1	NK
EZ02_CATATGGGTGACCAAG-1	B cell
EZ02_CATATGGGTTACCAGT-1	CD4+ T cell
EZ02_CATATGGTCACAATGC-1	CD8+ T cell
EZ02_CATATGGTCAGCTCTC-1	Unknown
EZ02_CATATGGTCCGCATAA-1	CD8+ T cell
EZ02_CATATGGTCGAATCCA-1	CD4+ T cell
EZ02_CATATGGTCGGCGGTT-1	Mono/macro
EZ02_CATATGGTCTGGGCCA-1	CD4+ T cell
EZ02_CATATTCAGAAACGCC-1	CD8+ T cell
EZ02_CATATTCAGAGGACGG-1	Mono/macro
EZ02_CATATTCAGGCCCTTG-1	Mono/macro
EZ02_CATATTCAGGCTATCT-1	CD8+ T cell
EZ02_CATATTCCAACTGCGC-1	CD4+ T cell
EZ02_CATATTCCAAGTCTGT-1	CD4+ T cell
EZ02_CATATTCCATGCCTTC-1	CD8+ T cell
EZ02_CATATTCGTAGGGTAC-1	CD4+ T cell
EZ02_CATATTCTCGAACTGT-1	CD4+ T cell
EZ02_CATATTCTCGCCAAAT-1	NK
EZ02_CATATTCTCGTCTGAA-1	CD4+ T cell
EZ02_CATATTCTCTCTGCTG-1	CD4+ T cell
EZ02_CATCAAGAGAAGGACA-1	CD4+ T cell
EZ02_CATCAAGAGACCCACC-1	Cardio
EZ02_CATCAAGAGTCAAGCG-1	Mono/macro
EZ02_CATCAAGAGTGTGAAT-1	CD4+ T cell
EZ02_CATCAAGCAAGTCTAC-1	CD8+ T cell
EZ02_CATCAAGCAGACGCCT-1	CD4+ T cell
EZ02_CATCAAGCAGCGATCC-1	CD8+ T cell
EZ02_CATCAAGGTAAGTTCC-1	CD8+ T cell
EZ02_CATCAAGGTGCTTCTC-1	Mono/macro
EZ02_CATCAAGGTGGCTCCA-1	CD8+ T cell
EZ02_CATCAAGTCCATTCTA-1	Cardio
EZ02_CATCAAGTCCGTAGGC-1	Endo
EZ02_CATCAGAAGCCGCCTA-1	B cell
EZ02_CATCAGACATAACCTG-1	CD4+ T cell
EZ02_CATCAGACATACTACG-1	CD4+ T cell
EZ02_CATCAGACATCACAAC-1	Mono/macro
EZ02_CATCAGACATGGTAGG-1	Mono/macro
EZ02_CATCAGAGTGCACCAC-1	CD4+ T cell
EZ02_CATCAGAGTGGTGTAG-1	Mono/macro
EZ02_CATCAGATCAAACCGT-1	NK
EZ02_CATCAGATCAAAGACA-1	CD4+ T cell
EZ02_CATCAGATCATTGCGA-1	B cell
EZ02_CATCAGATCTCGCTTG-1	CD8+ T cell
EZ02_CATCCACAGATAGGAG-1	CD4+ T cell
EZ02_CATCCACAGCAGCGTA-1	CD4+ T cell
EZ02_CATCCACAGTGGTAAT-1	Cardio
EZ02_CATCCACCAATGTAAG-1	CD4+ T cell
EZ02_CATCCACCACACCGCA-1	Mono/macro
EZ02_CATCCACCACCAGTTA-1	B cell
EZ02_CATCCACGTCGTGGCT-1	CD4+ T cell
EZ02_CATCCACGTTGCGTTA-1	CD4+ T cell
EZ02_CATCCACGTTGGTTTG-1	CD8+ T cell
EZ02_CATCCACGTTGTCTTT-1	B cell
EZ02_CATCCACGTTTAGCTG-1	NK
EZ02_CATCCACTCTAACTTC-1	Endo
EZ02_CATCCACTCTGATTCT-1	CD8+ T cell
EZ02_CATCGAAAGATGTTAG-1	Pb/PC
EZ02_CATCGAAAGCGTTGCC-1	CD8+ T cell
EZ02_CATCGAAAGTGCGTGA-1	CD4+ T cell
EZ02_CATCGAACACGGCGTT-1	CD8+ T cell
EZ02_CATCGAACACTGTTAG-1	CD4+ T cell
EZ02_CATCGAAGTAAAGTCA-1	B cell
EZ02_CATCGAAGTAATCGTC-1	Endo
EZ02_CATCGAAGTGTGCGTC-1	CD8+ T cell
EZ02_CATCGAAGTTCGTTGA-1	CD4+ T cell
EZ02_CATCGAATCACAGGCC-1	CD8+ T cell
EZ02_CATCGAATCGCGTAGC-1	CD4+ T cell
EZ02_CATCGAATCGCTGATA-1	CD8+ T cell
EZ02_CATCGAATCGTCACGG-1	CD4+ T cell
EZ02_CATCGGGAGTACCGGA-1	CD4+ T cell
EZ02_CATCGGGCAAGCTGAG-1	CD4+ T cell
EZ02_CATCGGGCACTCGACG-1	CD4+ T cell
EZ02_CATCGGGGTATTACCG-1	CD8+ T cell
EZ02_CATCGGGGTCACCCAG-1	CD4+ T cell
EZ02_CATCGGGGTCACTTCC-1	NK
EZ02_CATCGGGGTGGTAACG-1	CD4+ T cell
EZ02_CATCGGGGTTCAGCGC-1	SMC
EZ02_CATCGGGTCTATCCTA-1	CD8+ T cell
EZ02_CATCGGGTCTTAGCCC-1	NK
EZ02_CATGACAAGATCACGG-1	B cell
EZ02_CATGACAAGCCTCGTG-1	CD4+ T cell
EZ02_CATGACAAGGAACTGC-1	CD4+ T cell
EZ02_CATGACAAGGCTAGAC-1	CD8+ T cell
EZ02_CATGACAAGTGGCACA-1	CD8+ T cell
EZ02_CATGACACAAGAGTCG-1	CD4+ T cell
EZ02_CATGACACATTCACTT-1	CD4+ T cell
EZ02_CATGACAGTGAAAGAG-1	CD8+ T cell
EZ02_CATGACAGTGGGTATG-1	CD4+ T cell
EZ02_CATGACAGTTCTCATT-1	CD8+ T cell
EZ02_CATGACATCCCTGACT-1	B cell
EZ02_CATGCCTAGGAGCGAG-1	Unknown
EZ02_CATGCCTAGGCCCTCA-1	Mono/macro
EZ02_CATGCCTAGTGGTAAT-1	CD4+ T cell
EZ02_CATGCCTCACAAGACG-1	CD8+ T cell
EZ02_CATGCCTCACATGTGT-1	CD4+ T cell
[truncated: 108,151 more rows]

## Sheet: Fig 2B
	CAV CD45+
B cells	831
Pb/PC	129
CD4+ T cells	5711
CD8+ T cells	3891
Mono/macro	2838
NK	1976
other	112

## Sheet: Fig 2C
	B cells %	Plasma cells %
CAV	91.2	8.8
PBMC	98.8	1.2

## Sheet: Fig 2D
	IGHM	IGHD	IGHA1	IGHA2	IGHG1	IGHG2	IGHG3	IGHG4	IGHE
EZ02_AAACCTGGTGATAAAC-1	0	0	0	0	0	0	0	0	0
EZ02_AAAGATGCAAATTGCC-1	0	0	1	0	0	0	0	0	0
EZ02_AAAGCAAGTTGATTGC-1	0	0	0	0	0	1	0	0	0
EZ02_AAAGTAGTCGGTCCGA-1	0	0	0	0	0	0	1	0	0
EZ02_AAATGCCGTCATATGC-1	0	0	0	0	0	0	0	0	0
EZ02_AACACGTTCTGGCGAC-1	0	0	0	0	0	0	0	0	0
EZ02_AACGTTGAGATAGTCA-1	0	0	0	0	0	0	0	0	0
EZ02_AACTCAGTCCCACTTG-1	0	0	0	0	0	0	0	0	0
EZ02_AACTCTTCATCGATGT-1	1	0	0	0	0	0	0	0	0
EZ02_AACTTTCTCACGATGT-1	0	0	1	0	0	0	28	0	0
EZ02_AAGACCTAGCTAGTCT-1	0	0	0	0	0	0	0	0	0
EZ02_AAGACCTTCGCGTTTC-1	9	0	3	0	1	2	1	0	0
EZ02_AAGCCGCCAAGCCGCT-1	0	0	1	0	0	0	0	0	0
EZ02_AAGGAGCCAAGACACG-1	0	0	0	0	0	0	1	0	0
EZ02_AAGGCAGAGTGGTAGC-1	0	0	0	0	0	0	0	0	0
EZ02_AAGGCAGGTACAGCAG-1	0	0	3	0	0	0	0	0	0
EZ02_AAGGCAGGTACCATCA-1	0	0	0	0	0	0	0	0	0
EZ02_AAGGTTCTCCGTACAA-1	0	0	1	0	0	1	0	0	0
EZ02_AAGTCTGGTTACGCGC-1	1	0	4	0	0	0	0	0	0
EZ02_AATCCAGGTCAGCTAT-1	0	0	0	0	0	0	0	0	0
EZ02_ACACCCTAGGAATCGC-1	0	0	0	0	0	0	0	0	0
EZ02_ACACCCTGTGGCGAAT-1	1	0	2	0	0	0	2	0	0
EZ02_ACACCGGCAGGGCATA-1	0	0	0	0	18	0	0	0	0
EZ02_ACACTGAGTCGGATCC-1	0	0	0	0	0	0	0	0	0
EZ02_ACAGCCGCATCATCCC-1	0	0	1	0	0	0	0	0	0
EZ02_ACAGCTAAGGTGACCA-1	0	0	0	0	0	0	1	0	0
EZ02_ACAGCTACAAACTGCT-1	0	0	0	0	0	0	0	0	0
EZ02_ACATACGGTATAGGTA-1	0	0	0	0	1	0	0	0	0
EZ02_ACATGGTAGTAGGTGC-1	0	0	1	0	0	0	0	0	0
EZ02_ACATGGTTCCGTCATC-1	0	0	0	0	0	0	0	0	0
EZ02_ACCAGTACAGGCGATA-1	0	0	0	0	0	0	0	0	0
EZ02_ACCCACTGTACTTGAC-1	0	0	0	0	0	0	0	0	0
EZ02_ACCCACTGTGGTAACG-1	0	0	0	0	0	0	0	0	0
EZ02_ACCCACTGTTCAGGCC-1	0	0	3	0	1	0	0	0	0
EZ02_ACCGTAAAGTTGAGTA-1	0	0	0	0	0	0	0	0	0
EZ02_ACCTTTAAGCCACGTC-1	0	0	0	0	0	0	0	0	0
EZ02_ACGAGCCGTATTCGTG-1	0	0	0	0	0	0	0	0	0
EZ02_ACGAGGATCTGAAAGA-1	0	0	0	0	0	0	0	0	0
EZ02_ACGATACAGGAGCGAG-1	0	0	0	1	0	0	0	0	1
EZ02_ACGATACTCTTGGGTA-1	0	0	1	0	0	1	0	0	0
EZ02_ACGATGTTCGTTACAG-1	0	0	1	0	0	0	0	0	0
EZ02_ACGCAGCCAATGAATG-1	1	0	0	0	0	0	0	0	0
EZ02_ACGCAGCTCGCAAGCC-1	0	0	0	0	0	0	0	0	0
EZ02_ACGCCAGCATCGTCGG-1	0	0	0	0	121	0	1	0	0
EZ02_ACGCCAGTCCTTGGTC-1	0	0	1	0	0	1	0	0	0
EZ02_ACGCCGAAGATGTGGC-1	0	0	0	1	0	10	3	0	0
EZ02_ACGCCGACAAGCTGAG-1	0	0	1	0	0	0	0	0	0
EZ02_ACGCCGACACGCCAGT-1	0	1	0	0	0	0	1	0	0
EZ02_ACGGAGACATGTCTCC-1	0	0	1	0	0	0	0	0	0
EZ02_ACGGAGATCCCTCTTT-1	0	0	0	0	44	0	0	0	0
EZ02_ACGGCCACAACTGGCC-1	0	0	0	0	0	0	0	0	1
EZ02_ACGGGCTAGGCCATAG-1	0	0	1	0	0	0	0	0	0
EZ02_ACGGGCTCAGTATCTG-1	0	0	75	1	0	0	0	0	0
EZ02_ACGGGCTGTACAGTGG-1	0	0	0	0	0	0	0	0	0
EZ02_ACGGGTCGTAGGGACT-1	0	0	1	1	0	0	0	0	0
EZ02_ACGTCAACATTAACCG-1	0	0	0	0	0	0	0	0	0
EZ02_ACTATCTTCCAAACAC-1	0	0	0	0	0	0	1	0	0
EZ02_ACTGAACAGAAGCCCA-1	0	0	1	0	0	0	0	0	0
EZ02_ACTGAACTCTTCTGGC-1	0	0	1	0	0	0	0	0	0
EZ02_ACTGAGTCAACGATCT-1	23	0	0	0	0	0	0	0	0
EZ02_ACTGAGTGTATCTGCA-1	0	0	0	0	0	0	0	0	0
EZ02_ACTGTCCTCGGAGCAA-1	0	0	0	0	0	0	0	0	0
EZ02_ACTTACTCAAGCCTAT-1	0	0	0	0	0	0	0	0	0
EZ02_ACTTGTTCACTTAAGC-1	0	0	0	0	0	0	1	0	0
EZ02_ACTTTCACATTGGCGC-1	0	0	0	1	0	0	0	0	0
EZ02_AGAATAGCAGGGTTAG-1	1	0	2	0	0	0	0	0	0
EZ02_AGACGTTCAATCCGAT-1	0	0	1	0	0	0	3	0	0
EZ02_AGACGTTCACAGGTTT-1	0	0	0	0	11	0	3	1	0
EZ02_AGACGTTCAGGACGTA-1	0	0	0	0	0	0	0	0	0
EZ02_AGAGCGACACCGGAAA-1	1	0	0	0	91	0	16	4	0
EZ02_AGAGCTTCACACAGAG-1	0	0	1	0	0	1	0	0	0
EZ02_AGAGTGGAGAATAGGG-1	0	0	0	0	0	0	0	0	0
EZ02_AGAGTGGGTGCTCTTC-1	0	0	0	0	0	0	1	0	0
EZ02_AGATCTGAGCCGATTT-1	0	0	0	0	0	0	0	0	0
EZ02_AGATCTGTCGGTTCGG-1	0	0	0	0	0	0	0	0	0
EZ02_AGATTGCCAGGGTACA-1	0	0	0	0	0	4	2	0	0
EZ02_AGATTGCGTCGCGGTT-1	1	0	1	0	1	0	0	0	0
EZ02_AGCAGCCAGTGATCGG-1	0	0	0	0	0	0	0	0	0
EZ02_AGCAGCCCAAGCCATT-1	0	0	1	0	0	0	0	0	0
EZ02_AGCATACGTAAATGTG-1	0	0	0	0	0	0	0	0	0
EZ02_AGCCTAAGTAAGGATT-1	0	0	0	0	0	0	0	0	0
EZ02_AGCCTAATCAATCACG-1	0	0	0	0	37	0	0	0	0
EZ02_AGCGGTCCATCCTTGC-1	0	0	1	0	0	0	0	0	0
EZ02_AGCGGTCGTTGGACCC-1	0	0	1	0	0	0	1	0	0
EZ02_AGCGGTCTCCGCTGTT-1	0	0	1	0	0	0	0	0	0
EZ02_AGCGGTCTCTCGTTTA-1	5	0	1	0	0	0	0	0	0
EZ02_AGCGTCGCAACTTGAC-1	0	0	0	0	0	0	0	0	0
EZ02_AGCTCCTGTTAGAACA-1	0	0	5	2	0	0	1	0	0
EZ02_AGCTCCTTCTGGTATG-1	0	0	0	0	0	0	1	0	0
EZ02_AGCTCTCAGTACTTGC-1	0	0	0	0	0	0	0	0	0
EZ02_AGCTTGACATTCGACA-1	0	0	0	0	0	0	0	0	0
EZ02_AGCTTGATCTCAAGTG-1	1	0	0	0	0	0	0	0	0
EZ02_AGGGAGTTCCACTCCA-1	0	0	0	0	0	0	0	0	0
EZ02_AGGGTGATCACGGTTA-1	0	0	0	0	0	0	1	0	0
EZ02_AGGTCATCATGCCACG-1	0	0	0	0	0	0	0	0	0
EZ02_AGTCTTTCACCGAATT-1	0	0	0	0	0	0	0	0	0
EZ02_AGTGAGGCAGCGTAAG-1	0	0	1	0	0	1	0	0	0
EZ02_AGTGGGACAAGGTTCT-1	0	0	0	0	0	0	0	0	0
EZ02_AGTGGGACAGAAGCAC-1	0	0	1	0	0	0	0	0	0
EZ02_AGTGGGACATGTCTCC-1	0	0	0	0	0	0	0	0	0
EZ02_AGTGTCAAGTCATGCT-1	0	0	2	0	0	0	0	0	0
EZ02_AGTGTCACAAAGTGCG-1	0	0	1	0	0	0	0	0	0
EZ02_AGTGTCACACATGACT-1	0	0	0	0	0	0	0	0	0
EZ02_AGTTGGTTCCCTTGCA-1	0	0	0	0	0	0	0	0	0
EZ02_AGTTGGTTCCGAGCCA-1	0	0	0	0	0	0	0	0	0
EZ02_ATAACGCAGAATGTTG-1	0	0	0	0	0	0	0	0	0
EZ02_ATAAGAGCACGTAAGG-1	0	0	0	0	0	0	0	0	0
EZ02_ATAAGAGCAGTATGCT-1	0	0	0	0	1	0	0	0	0
EZ02_ATAAGAGGTCTCCCTA-1	1	0	3	1	0	1	1	0	0
EZ02_ATAAGAGTCAGGTTCA-1	0	0	0	0	0	0	0	0	0
EZ02_ATAGACCAGCTCCCAG-1	0	0	0	0	0	0	0	0	0
EZ02_ATAGACCCACTTCGAA-1	0	0	1	3	0	0	0	0	0
EZ02_ATAGACCGTCTCTCTG-1	0	0	0	0	0	0	0	0	0
EZ02_ATCATCTAGGTGATAT-1	1	0	2	0	0	0	0	0	0
EZ02_ATCATCTCAGATCTGT-1	0	0	0	0	0	0	0	0	0
EZ02_ATCATCTGTCTGCGGT-1	0	0	0	0	0	0	0	0	0
EZ02_ATCCACCCAATGGACG-1	0	0	0	0	0	0	0	0	0
EZ02_ATCCGAATCCAGAAGG-1	0	0	1	0	0	0	0	0	0
EZ02_ATCGAGTGTGTAACGG-1	0	0	0	0	8	172	45	4	0
EZ02_ATCGAGTTCTACCAGA-1	0	0	0	0	0	3	71	0	0
EZ02_ATCTACTAGTGGTCCC-1	0	0	0	0	0	0	0	0	0
EZ02_ATCTACTGTGTGGCTC-1	0	0	0	0	0	1	1	0	0
EZ02_ATCTACTTCATTGCCC-1	0	0	0	0	0	0	0	0	0
EZ02_ATCTGCCAGAGATGAG-1	0	0	0	0	0	0	0	0	0
EZ02_ATCTGCCAGTGTTGAA-1	0	0	0	0	753	0	0	0	0
EZ02_ATCTGCCCACCACCAG-1	1	0	0	0	0	0	1	0	0
EZ02_ATCTGCCTCTTTAGGG-1	0	0	0	0	0	0	0	0	0
EZ02_ATGAGGGGTCAAAGCG-1	0	0	0	0	0	0	0	0	0
EZ02_ATGAGGGGTGTGCGTC-1	0	0	0	0	0	0	0	0	0
EZ02_ATGCGATGTTGTCGCG-1	0	0	0	0	1	0	0	0	0
EZ02_ATGCGATTCATGGTCA-1	0	0	0	0	0	0	0	0	0
EZ02_ATGGGAGGTTCTGAAC-1	0	0	0	0	0	0	0	0	0
EZ02_ATGTGTGAGAGACTAT-1	1	0	2	0	0	0	1	1	0
EZ02_ATGTGTGTCAGAAATG-1	0	0	0	0	0	0	0	0	0
EZ02_ATTATCCGTAAGTTCC-1	0	0	1	0	1	1	0	0	0
EZ02_ATTGGACCATTCCTGC-1	0	0	0	0	0	1	0	0	0
EZ02_ATTGGACGTAAGTGGC-1	0	0	1	0	0	0	0	0	0
EZ02_ATTGGTGGTCTACCTC-1	2	0	0	0	0	0	0	0	0
EZ02_CAACCAAGTTACGTCA-1	0	0	0	0	0	1	0	0	0
EZ02_CAACCTCGTCTTTCAT-1	0	0	0	0	0	0	0	0	0
EZ02_CAACTAGAGAGGGCTT-1	0	0	1	0	0	0	0	0	0
EZ02_CAACTAGCAAACCCAT-1	0	0	1	0	0	0	0	0	0
EZ02_CAAGATCGTCGCGGTT-1	0	0	0	0	34	0	1	0	0
EZ02_CAAGGCCTCACATACG-1	0	0	0	0	0	0	0	0	0
EZ02_CAAGGCCTCGTACGGC-1	0	0	1	0	0	0	0	0	0
EZ02_CAAGTTGAGACTACAA-1	0	0	3	1	0	0	0	0	0
EZ02_CAAGTTGCATAAAGGT-1	0	0	0	0	0	0	0	0	0
EZ02_CACAAACCATTACCTT-1	0	0	2	0	0	0	0	0	0
EZ02_CACAAACCATTCTCAT-1	0	0	1	0	0	0	1	0	0
EZ02_CACACAACAGCAGTTT-1	0	0	0	0	0	0	0	0	0
EZ02_CACACTCTCATTGCCC-1	2	0	0	0	0	0	0	0	0
EZ02_CACACTCTCGCTGATA-1	0	0	0	0	0	0	0	0	0
EZ02_CACACTCTCTTGCCGT-1	0	0	0	0	0	0	0	0	0
EZ02_CACAGGCTCGGACAAG-1	0	0	0	0	52	0	2	1	0
EZ02_CACAGGCTCTTGCAAG-1	0	0	0	0	0	0	0	0	0
EZ02_CACAGTAGTCAGATAA-1	2	0	0	0	0	0	0	0	0
EZ02_CACATAGTCGACAGCC-1	0	0	0	0	0	0	0	0	0
EZ02_CACCACTAGCGATTCT-1	0	0	0	0	0	0	0	0	0
EZ02_CACCACTGTCGACTGC-1	1	0	0	0	0	0	0	0	0
EZ02_CACCAGGAGCGGCTTC-1	0	0	1	0	0	0	0	0	0
EZ02_CACCAGGTCGTGGACC-1	0	0	0	0	22	0	0	0	0
EZ02_CACCTTGGTTGAACTC-1	0	0	0	0	0	0	1	0	0
EZ02_CACCTTGTCGGTGTTA-1	0	0	0	0	0	0	0	0	0
EZ02_CAGAGAGAGCTTCGCG-1	0	0	0	0	0	0	0	0	0
EZ02_CAGATCATCCGTACAA-1	0	0	0	0	0	1	0	0	0
EZ02_CAGCAGCAGCAGACTG-1	1	0	10	2	0	0	0	0	0
EZ02_CAGCATACACCCATTC-1	0	0	0	0	0	0	0	0	0
EZ02_CAGCCGACAGTCTTCC-1	0	0	0	0	0	0	1	0	0
EZ02_CAGCCGAGTGTTTGTG-1	0	0	0	0	0	0	0	0	0
EZ02_CAGCGACCACAGATTC-1	0	0	1	0	0	0	0	0	0
EZ02_CAGCTAAAGTTAGCGG-1	0	0	1	0	10	0	0	1	0
EZ02_CAGCTAATCGCAAGCC-1	0	0	1	0	0	0	1	0	0
EZ02_CAGTAACAGCTACCTA-1	0	0	0	0	1	0	0	0	0
EZ02_CAGTCCTCAAAGCAAT-1	0	0	0	1	0	0	1	0	0
EZ02_CAGTCCTGTCCGACGT-1	2	0	621	12	0	0	0	0	0
EZ02_CATATGGGTGACCAAG-1	1	0	2	1	0	0	0	0	0
EZ02_CATCAGAAGCCGCCTA-1	0	0	0	0	0	0	0	0	0
EZ02_CATCAGATCATTGCGA-1	0	0	1	0	0	0	0	0	0
EZ02_CATCCACCACCAGTTA-1	0	0	0	0	0	0	0	0	0
EZ02_CATCCACGTTGTCTTT-1	0	0	0	0	0	0	0	0	0
EZ02_CATCGAAAGATGTTAG-1	1	0	0	0	669	0	0	0	0
EZ02_CATCGAAGTAAAGTCA-1	0	0	0	0	0	0	0	0	0
EZ02_CATGACAAGATCACGG-1	0	0	0	0	0	0	0	0	0
EZ02_CATGACATCCCTGACT-1	0	0	0	0	0	0	0	0	0
EZ02_CATGGCGAGAGAGCTC-1	0	0	0	0	19	1	0	0	0
EZ02_CATGGCGCACGGCGTT-1	0	0	0	0	0	0	0	0	0
EZ02_CATGGCGTCTCCCTGA-1	1	0	0	0	0	0	1	0	0
EZ02_CATTCGCAGAAACCGC-1	0	0	0	1	0	0	0	0	0
EZ02_CATTCGCTCTGATTCT-1	0	0	1	0	0	0	0	0	0
EZ02_CATTCGCTCTTCCTTC-1	0	0	0	0	0	1	0	0	0
EZ02_CCAATCCGTAGCGATG-1	1	0	1	1	0	1	0	0	0
EZ02_CCACGGAAGTACTTGC-1	0	0	0	0	0	0	0	0	0
EZ02_CCACTACCAGACAAAT-1	0	0	0	0	0	0	0	0	0
EZ02_CCACTACTCCGCATAA-1	0	0	0	0	0	0	0	0	0
EZ02_CCAGCGAGTAGCGTCC-1	0	10	0	0	0	0	0	0	0
EZ02_CCAGCGAGTGTAACGG-1	0	0	0	0	0	1	0	0	0
EZ02_CCAGCGATCGCGTTTC-1	0	0	0	0	0	0	0	0	0
EZ02_CCATGTCGTCTCAACA-1	0	0	4	0	0	0	1	0	0
EZ02_CCATTCGCACCTCGTT-1	0	0	1	0	1	0	1	1	0
EZ02_CCCAATCAGTGCGTGA-1	0	0	4	0	1	0	0	0	0
EZ02_CCCAATCCACTTCGAA-1	0	0	0	0	0	0	0	0	0
EZ02_CCCAATCGTCCTCCAT-1	0	0	0	1	0	0	0	0	0
EZ02_CCCAGTTGTTCAGGCC-1	0	0	0	0	0	0	0	0	0
EZ02_CCCAGTTTCCAAGCCG-1	0	0	0	0	50	0	0	0	0
EZ02_CCGGGATAGCCAGAAC-1	0	0	0	0	0	0	0	0	0
EZ02_CCGGTAGGTCAGAATA-1	1	0	1	0	0	0	1	0	0
EZ02_CCGTGGACAGCTTAAC-1	0	0	0	0	12	0	0	0	0
EZ02_CCGTTCAAGTGATCGG-1	1	0	0	0	0	0	1	0	0
EZ02_CCGTTCAGTTTACTCT-1	0	0	0	0	0	0	1	0	0
EZ02_CCTAAAGAGGCCCTTG-1	0	0	3	0	1	1	0	0	0
EZ02_CCTAAAGCAACTGCTA-1	0	0	0	0	0	0	0	0	0
EZ02_CCTAAAGGTAAAGTCA-1	0	0	0	0	0	0	0	0	0
EZ02_CCTACACAGGAGCGTT-1	0	0	0	1	20	0	0	0	0
EZ02_CCTACACAGGGTGTGT-1	0	0	0	0	0	0	0	0	1
EZ02_CCTACACCATTCACTT-1	0	0	1	0	0	0	0	0	0
EZ02_CCTAGCTGTAAACGCG-1	1	0	2	0	0	0	0	0	0
EZ02_CCTAGCTTCACAGGCC-1	0	0	0	0	0	0	0	0	0
EZ02_CCTATTACAAGCCATT-1	0	0	0	0	0	0	0	0	0
EZ02_CCTATTACAGCATGAG-1	0	0	1	0	0	0	0	0	0
EZ02_CCTATTAGTCTCACCT-1	0	0	0	1	0	0	0	0	0
EZ02_CCTTACGAGACAAAGG-1	1	0	0	0	0	0	0	0	0
EZ02_CCTTACGTCGTTACAG-1	0	0	0	0	0	0	0	0	0
EZ02_CCTTACGTCGTTTAGG-1	0	0	0	0	1	0	0	0	0
EZ02_CCTTCGATCTGTGCAA-1	0	0	1	0	0	0	0	0	0
EZ02_CCTTTCTAGTCATCCA-1	0	0	0	0	0	0	0	0	0
EZ02_CGAACATAGAAACCTA-1	0	0	0	0	1	0	0	0	0
EZ02_CGAACATAGGTGCTAG-1	1	0	0	1	0	0	0	0	0
EZ02_CGAATGTCACCTCGGA-1	1	0	0	1	0	0	0	0	0
EZ02_CGACCTTCAAGCGTAG-1	0	0	0	0	0	0	0	0	0
EZ02_CGACCTTGTAAGTAGT-1	0	0	0	0	0	0	0	0	0
EZ02_CGACCTTTCTTAGAGC-1	0	0	0	0	47	0	0	0	0
EZ02_CGACTTCAGTGCGTGA-1	0	0	1	0	0	0	0	0	0
EZ02_CGACTTCGTGTGAAAT-1	0	0	0	0	0	14	2	0	0
EZ02_CGAGAAGCAAGTCATC-1	0	0	1	1	0	0	0	0	0
EZ02_CGAGAAGTCAACACGT-1	0	13	0	0	0	0	0	0	0
EZ02_CGAGCACAGACGACGT-1	0	0	0	0	0	0	0	0	0
EZ02_CGAGCCAAGTGGGTTG-1	0	0	0	0	0	0	0	0	0
EZ02_CGATCGGAGAACAATC-1	1	0	0	0	0	1	0	1	0
EZ02_CGATCGGGTCTCTTTA-1	0	0	0	1	0	0	0	0	0
EZ02_CGATCGGGTTGGACCC-1	0	0	0	0	0	0	1	0	0
EZ02_CGATGTAAGTTGTCGT-1	0	0	1	0	0	0	0	0	0
EZ02_CGCGGTAGTTACGTCA-1	2	1	0	0	0	0	0	0	0
EZ02_CGCGGTATCAGTGCAT-1	0	0	1	0	0	0	0	0	0
EZ02_CGCGGTATCATTATCC-1	0	0	0	0	0	0	0	0	0
EZ02_CGCGGTATCTGAGTGT-1	0	0	0	0	0	0	0	0	0
EZ02_CGCGTTTTCACTATTC-1	1	0	0	0	42	0	1	1	0
EZ02_CGCGTTTTCGCTGATA-1	0	0	0	0	0	0	0	0	0
EZ02_CGCTATCGTTCGTTGA-1	0	0	0	0	0	0	0	0	0
EZ02_CGCTTCACAACACCTA-1	0	0	1	0	0	0	1	0	0
EZ02_CGCTTCACATGCTGGC-1	0	0	0	0	0	0	0	0	0
EZ02_CGCTTCAGTACCAGTT-1	0	0	0	0	0	0	0	0	0
EZ02_CGGACGTTCAGCATGT-1	0	0	0	0	0	0	0	0	0
EZ02_CGGACTGCAAGCCGTC-1	0	0	0	0	0	0	0	0	0
EZ02_CGGACTGGTTACTGAC-1	0	0	0	0	0	0	0	0	0
EZ02_CGGAGCTCACCAGGCT-1	0	0	0	0	0	0	0	0	0
EZ02_CGGGTCATCGAACGGA-1	0	0	297	0	0	0	0	0	0
EZ02_CGGGTCATCTCTAAGG-1	0	0	2	0	0	0	0	0	0
EZ02_CGGGTCATCTGCTGTC-1	1	0	2	0	1	0	3	0	0
EZ02_CGTAGCGAGGCGCTCT-1	0	0	1	0	0	0	1	0	0
EZ02_CGTAGCGCAACTTGAC-1	0	0	0	0	0	1	0	0	0
EZ02_CGTAGGCCAAGCTGAG-1	0	0	0	0	0	0	0	0	0
EZ02_CGTAGGCGTTCTGAAC-1	1	0	0	0	0	1	0	0	0
EZ02_CGTCACTAGGCTAGGT-1	0	0	0	0	0	0	0	0	0
EZ02_CGTCAGGGTCAGAAGC-1	0	0	1	0	0	0	0	0	0
EZ02_CGTCCATTCTCAAACG-1	0	0	0	0	0	0	0	0	0
EZ02_CGTCTACCACCAGCAC-1	0	0	1	0	0	0	0	0	0
EZ02_CGTCTACGTTTACTCT-1	0	0	1	1	0	1	0	0	0
EZ02_CGTCTACTCAACACAC-1	0	0	0	0	34	0	0	0	0
EZ02_CGTGAGCAGATGTGTA-1	0	0	1	0	0	0	0	0	0
EZ02_CGTGTAAAGAATGTTG-1	0	0	1	0	0	0	0	0	0
EZ02_CGTGTCTAGGGTATCG-1	0	0	1	0	0	0	0	0	0
EZ02_CGTGTCTGTACCGAGA-1	0	0	1	0	0	0	0	0	0
EZ02_CGTTCTGAGGAGTTGC-1	0	0	0	0	0	0	31	0	0
EZ02_CGTTCTGGTGCCTGTG-1	0	1	1	0	0	0	0	0	0
EZ02_CGTTGGGCAGCTCGCA-1	0	0	0	0	0	0	0	0	0
EZ02_CGTTGGGCAGTATCTG-1	0	0	0	0	0	1	0	0	0
EZ02_CTAACTTAGATGGCGT-1	0	0	0	1	0	1	0	0	0
EZ02_CTAACTTTCCCTAATT-1	0	0	0	0	0	0	0	0	0
EZ02_CTAACTTTCTTCCTTC-1	0	0	0	0	0	0	0	0	0
EZ02_CTAAGACCAATCGAAA-1	0	0	1	1	0	0	0	0	0
EZ02_CTAAGACCATTGAGCT-1	0	0	0	0	0	0	0	0	0
EZ02_CTAATGGAGCACAGGT-1	0	0	0	1	0	0	0	0	0
EZ02_CTACACCCAATGTTGC-1	0	0	0	0	0	0	0	0	0
EZ02_CTACCCAAGCGTGTCC-1	0	0	1	0	0	0	0	0	0
EZ02_CTACCCATCTCAACTT-1	0	0	0	0	0	0	0	0	0
EZ02_CTACGTCCAGATCTGT-1	0	0	1	0	0	0	0	0	0
EZ02_CTAGAGTCACCGTTGG-1	0	0	0	0	19	0	1	0	0
EZ02_CTAGCCTAGCCGGTAA-1	0	0	1	0	0	0	0	0	0
EZ02_CTAGCCTCAATCACAC-1	0	0	0	0	0	0	0	0	0
EZ02_CTAGCCTGTATCGCAT-1	0	0	0	0	0	0	0	0	0
EZ02_CTAGTGAAGACTAGAT-1	0	0	2	0	0	0	1	0	0
EZ02_CTAGTGATCAACACTG-1	0	0	0	0	0	0	1	0	0
EZ02_CTAGTGATCTTGCAAG-1	0	0	0	0	0	0	0	0	1
EZ02_CTCATTAGTAAGGATT-1	0	0	1	0	0	0	0	0	0
EZ02_CTCCTAGAGGAGTCTG-1	0	0	0	0	0	0	0	0	0
EZ02_CTCCTAGTCGAATCCA-1	0	0	0	0	0	1	0	0	0
EZ02_CTCGAAAAGCTGCAAG-1	0	0	0	0	0	1	0	0	0
EZ02_CTCGAAAGTCCCTACT-1	0	0	0	0	0	0	0	0	0
EZ02_CTCGAGGAGTTAAGTG-1	0	0	1	0	1	0	0	0	0
EZ02_CTCGGAGAGACAGGCT-1	1	0	158	2	0	0	1	0	0
EZ02_CTCGGAGGTGAGTGAC-1	0	0	0	0	0	0	0	0	0
EZ02_CTCGGGAAGTTACGGG-1	0	0	0	0	0	1	0	0	0
EZ02_CTCGGGACATGCGCAC-1	2	0	0	1	98	1	25	8	0
EZ02_CTCGGGATCAATCTCT-1	0	0	0	0	0	0	0	0	0
EZ02_CTCGTCAGTGAGTATA-1	0	0	0	0	0	0	0	0	0
EZ02_CTCTAATAGTAATCCC-1	1	0	0	0	0	0	1	0	0
EZ02_CTGAAACCAGCCAATT-1	0	0	1	0	0	0	0	0	0
EZ02_CTGAAACTCTCAAACG-1	0	0	0	0	0	0	3	0	0
EZ02_CTGAAGTAGTGTACTC-1	0	0	0	0	0	0	0	0	0
EZ02_CTGAAGTCAGATGAGC-1	69	0	2	0	0	0	0	0	0
EZ02_CTGATAGGTGGTTTCA-1	0	0	0	0	0	0	0	0	0
EZ02_CTGATCCCAGGCGATA-1	0	0	0	0	0	0	0	0	0
EZ02_CTGCCTAGTAGCCTAT-1	0	0	0	0	0	0	0	0	0
EZ02_CTGCGGACAATGAATG-1	1	0	2	0	0	0	0	0	0
EZ02_CTGCGGACATGAACCT-1	0	0	0	0	0	0	0	0	0
EZ02_CTGCTGTTCTTACCTA-1	0	0	2	0	67	0	21	6	0
EZ02_CTGTGCTTCACGGTTA-1	0	0	0	0	0	0	0	0	0
EZ02_CTTAACTAGATAGGAG-1	0	0	0	0	0	0	0	0	0
EZ02_CTTAACTGTTCAACCA-1	0	0	0	0	875	0	0	0	0
EZ02_CTTACCGAGCAGACTG-1	0	0	0	0	0	0	0	0	0
EZ02_CTTACCGAGTGTCCAT-1	0	0	0	1	0	0	0	0	0
EZ02_CTTCTCTTCGGAGGTA-1	0	0	0	0	0	0	0	0	0
EZ02_CTTTGCGTCTACCAGA-1	0	0	0	0	0	0	0	0	0
EZ02_GAACATCTCACATGCA-1	0	0	0	0	0	0	0	0	0
EZ02_GAACATCTCCTAAGTG-1	0	0	18	0	0	0	1	0	0
EZ02_GAACCTAGTCGGGTCT-1	0	0	0	0	16	0	1	0	0
EZ02_GAACGGACATTCCTGC-1	0	0	0	0	0	0	0	0	0
EZ02_GAAGCAGAGTAGCGGT-1	0	0	0	0	0	0	0	0	1
EZ02_GAATGAAGTCTCATCC-1	0	0	0	0	0	0	0	0	0
EZ02_GACACGCAGGGAGTAA-1	1	0	0	0	0	0	0	0	0
EZ02_GACACGCCATGACATC-1	0	0	0	0	0	0	0	0	0
EZ02_GACAGAGTCTTAACCT-1	0	0	0	1	0	0	0	0	0
EZ02_GACCAATCATTAGGCT-1	0	0	0	0	0	0	0	0	0
EZ02_GACCTGGAGGACGAAA-1	1	0	1	1	0	0	1	0	0
EZ02_GACCTGGCACATGGGA-1	0	0	0	0	0	0	0	0	0
EZ02_GACCTGGTCACATACG-1	0	0	0	0	0	0	0	0	0
EZ02_GACGGCTAGTTTGCGT-1	0	0	0	0	0	0	1	0	0
EZ02_GACGTGCAGAGTCGGT-1	1	0	1	0	0	0	0	0	0
EZ02_GACGTTATCTCTTGAT-1	0	0	0	0	0	0	1	0	0
EZ02_GACTAACCAAGTTAAG-1	0	0	0	0	0	0	0	0	3
EZ02_GACTACAAGCTGAAAT-1	0	0	0	0	0	0	2	0	0
EZ02_GACTACACATCCTTGC-1	0	0	0	0	16	0	0	0	0
EZ02_GAGCAGAGTAGTAGTA-1	0	0	0	0	0	0	0	0	0
EZ02_GAGGTGAAGGTCATCT-1	0	0	1	0	1	0	0	0	0
EZ02_GAGGTGATCATCGATG-1	0	0	0	0	0	0	0	0	0
EZ02_GAGTCCGAGGACGAAA-1	0	0	2	0	0	1	0	0	0
EZ02_GAGTCCGAGGAGTTTA-1	1	0	1	0	1	0	1	0	0
EZ02_GAGTCCGGTCCCTACT-1	0	0	0	0	0	0	0	0	0
EZ02_GATCAGTTCTACTCAT-1	0	0	319	2	0	0	0	0	0
EZ02_GATCGATGTCTACCTC-1	0	0	1	0	0	0	0	0	0
EZ02_GATCGATTCGCCGTGA-1	0	0	0	0	0	0	0	0	0
EZ02_GATCGTAGTCCAGTGC-1	0	0	0	0	0	0	0	0	0
EZ02_GATGAAAAGACCGGAT-1	0	1	0	0	0	0	0	0	0
EZ02_GATGAAAGTATGAATG-1	0	0	0	0	0	0	0	0	0
EZ02_GATGAAATCGCAAACT-1	1	0	1	0	0	1	1	0	0
EZ02_GCAAACTAGCCCAGCT-1	0	0	0	0	145	0	4	2	0
EZ02_GCAAACTGTGTGCGTC-1	0	0	0	0	0	0	0	0	0
EZ02_GCAAACTTCTTGAGAC-1	0	0	0	0	0	0	0	0	0
EZ02_GCAATCATCGGTGTCG-1	0	0	1	1	0	0	1	0	0
EZ02_GCACATATCTCTTGAT-1	0	0	0	0	0	0	0	0	0
EZ02_GCACTCTTCATATCGG-1	0	0	1	0	1	0	0	0	0
EZ02_GCAGCCACATGAACCT-1	0	0	0	0	0	0	0	0	0
EZ02_GCAGCCAGTACGCTGC-1	0	0	7	0	0	0	0	0	0
EZ02_GCAGTTAAGCGTAGTG-1	0	0	0	0	0	0	0	0	0
EZ02_GCAGTTAGTCTAAACC-1	0	0	0	0	0	0	0	0	0
EZ02_GCATACAAGAGCTATA-1	1	0	0	0	0	0	0	0	0
EZ02_GCATGATCACCCATGG-1	0	0	0	0	0	0	0	0	0
EZ02_GCATGCGGTATGAATG-1	0	0	0	1	11	216	69	10	0
EZ02_GCATGCGTCAGTTTGG-1	0	0	1	1	0	0	0	0	0
EZ02_GCCAAATCATAGACTC-1	0	0	0	0	0	0	1	0	0
EZ02_GCCAAATGTACCATCA-1	0	0	0	0	0	0	0	0	0
EZ02_GCGACCATCCAGAAGG-1	0	0	0	0	0	0	0	0	0
EZ02_GCGAGAAAGACTAGAT-1	0	0	0	0	0	0	0	0	0
EZ02_GCGCAACGTGCAGACA-1	1	0	1	1	0	0	0	0	0
EZ02_GCGCCAAGTAAGAGGA-1	0	0	0	0	0	0	0	0	0
EZ02_GCGCCAATCCAACCAA-1	0	0	1	0	3	0	0	0	0
EZ02_GCGGGTTAGATCCGAG-1	0	0	0	0	0	0	0	0	0
EZ02_GCTCCTACAACTGGCC-1	0	0	0	0	0	0	0	0	0
EZ02_GCTCCTATCGGAGGTA-1	0	0	0	0	1	0	0	0	0
EZ02_GCTGCAGGTGGTGTAG-1	0	0	0	0	0	0	0	0	0
EZ02_GCTGGGTAGTGGTAAT-1	0	0	1	0	0	0	0	0	0
EZ02_GCTGGGTTCCCGGATG-1	0	0	1	0	0	0	0	0	0
EZ02_GCTTCCAGTTATGCGT-1	0	0	0	0	0	0	0	0	0
EZ02_GGAAAGCAGCTAGTTC-1	0	0	2	0	0	1	0	0	0
EZ02_GGAAAGCAGGTACTCT-1	0	0	0	0	9	0	0	0	0
EZ02_GGACAGATCTGAGGGA-1	1	0	1	0	0	0	0	0	0
EZ02_GGACATTTCAGTGCAT-1	0	0	0	0	0	0	0	0	0
EZ02_GGAGCAAAGACGCACA-1	0	0	0	0	98	0	3	2	0
EZ02_GGATGTTAGTGAAGTT-1	0	0	0	0	231	0	21	7	0
EZ02_GGATTACAGTTCCACA-1	0	0	1	0	0	0	0	0	0
EZ02_GGATTACCAAACCTAC-1	0	0	1	0	1	0	1	0	0
EZ02_GGATTACTCACTCCTG-1	0	0	0	0	0	0	0	0	0
EZ02_GGCCGATCACCTGGTG-1	0	1	0	0	0	0	0	0	0
EZ02_GGCCGATGTCGAGTTT-1	0	0	0	0	0	0	1	0	0
EZ02_GGCCGATGTTGTCTTT-1	0	0	0	0	0	0	0	0	0
EZ02_GGCCGATTCTGCTTGC-1	0	0	0	0	0	0	0	0	0
EZ02_GGCGACTGTGTCTGAT-1	0	0	1	0	0	0	1	0	0
EZ02_GGCGACTTCAAACCAC-1	0	0	0	0	0	0	0	0	0
EZ02_GGCGTGTTCGAATGCT-1	0	0	0	0	0	0	0	0	0
EZ02_GGCTCGATCGTATCAG-1	0	0	0	0	20	0	0	0	0
EZ02_GGGAATGTCCTTTCGG-1	0	0	0	0	0	0	1	0	0
EZ02_GGGACCTAGACAAAGG-1	0	0	1	0	0	0	0	0	0
EZ02_GGGAGATAGAGGACGG-1	3	0	2	0	0	0	0	0	0
EZ02_GGGAGATAGTGTCCAT-1	0	0	0	0	0	0	0	0	0
EZ02_GGGAGATCAGACAGGT-1	0	0	0	0	0	0	0	0	0
EZ02_GGGAGATGTTCACGGC-1	0	0	0	0	0	0	0	0	0
EZ02_GGGATGAAGATGTTAG-1	1	0	4	0	0	1	1	0	0
EZ02_GGGATGACACTTAAGC-1	1	0	0	1	0	0	0	0	0
EZ02_GGGATGATCAGTTTGG-1	1	0	1	6	0	0	0	0	0
EZ02_GGGCATCAGCTAACTC-1	1	0	0	0	0	0	0	0	0
EZ02_GGGCATCGTAATAGCA-1	1	0	1	0	0	0	0	0	0
EZ02_GGGTTGCCAGATCCAT-1	0	0	0	0	0	1	0	0	0
EZ02_GGGTTGCTCGGCATCG-1	0	0	0	2	0	0	0	0	0
EZ02_GGTATTGAGCTCCTTC-1	2	0	0	0	0	0	1	0	0
EZ02_GGTATTGAGGCATGTG-1	0	0	0	0	0	0	0	0	0
EZ02_GGTATTGAGTCCATAC-1	0	0	1	0	0	0	0	0	0
EZ02_GGTGCGTCAGGGTATG-1	0	0	0	0	0	0	0	0	0
EZ02_GGTGTTACATCACCCT-1	0	0	0	0	0	0	0	0	0
EZ02_GGTGTTAGTCGATTGT-1	0	0	0	0	0	0	0	0	0
EZ02_GTAACGTGTCCGAGTC-1	0	0	0	0	0	0	0	0	0
EZ02_GTAACGTTCTCAAGTG-1	0	0	1	0	0	0	0	0	0
EZ02_GTAACTGGTCATCGGC-1	0	0	0	0	0	0	0	0	0
EZ02_GTACGTAAGGTCATCT-1	0	0	0	0	0	0	0	0	0
EZ02_GTACGTAAGTAAGTAC-1	0	0	1	0	0	0	0	0	0
EZ02_GTACGTAGTTGCGCAC-1	0	0	0	0	16	182	111	11	0
EZ02_GTACTCCTCCTAGTGA-1	0	0	0	0	42	0	15	2	0
EZ02_GTACTCCTCTCGCATC-1	0	0	0	0	0	0	1	0	0
EZ02_GTACTTTCAATGGACG-1	0	0	1	0	0	0	0	0	0
EZ02_GTACTTTCACGTCAGC-1	0	0	1	0	0	0	0	0	0
EZ02_GTACTTTCAGGGAGAG-1	0	0	0	0	0	1	0	0	0
EZ02_GTAGGCCGTTTGACAC-1	0	0	0	0	0	0	0	0	0
EZ02_GTATCTTCACCGATAT-1	0	0	0	0	0	0	0	0	0
EZ02_GTATCTTGTCTTCAAG-1	0	0	0	0	0	0	0	0	0
EZ02_GTATCTTTCCATGCTC-1	0	0	1	0	0	0	0	0	0
EZ02_GTATTCTCAAGTACCT-1	0	0	0	0	0	1	0	0	0
EZ02_GTATTCTTCACCGTAA-1	1	0	0	0	0	0	1	1	0
EZ02_GTCGGGTCATGCATGT-1	1	2	0	0	0	0	0	0	0
EZ02_GTCGGGTTCAACGAAA-1	0	0	0	0	296	0	0	0	0
EZ02_GTCGGGTTCCAGATCA-1	0	0	0	0	1	0	0	0	0
EZ02_GTCGTAACAAGCGATG-1	0	0	1	0	0	0	0	0	0
EZ02_GTCGTAATCAACGCTA-1	0	0	1	1	0	0	0	0	0
EZ02_GTCTCGTCAATGTAAG-1	0	0	0	0	564	0	27	16	0
EZ02_GTCTTCGGTATGAAAC-1	0	0	0	0	0	0	0	0	0
EZ02_GTGAAGGAGTCTTGCA-1	0	0	6	0	0	0	1	0	0
EZ02_GTGAAGGGTCCTAGCG-1	0	0	0	0	0	0	0	0	0
EZ02_GTGCAGCGTTGATTGC-1	0	0	0	0	0	0	0	0	0
EZ02_GTGCATAAGTTCCACA-1	0	0	3	0	0	0	0	0	0
EZ02_GTGCGGTGTGCGATAG-1	0	0	0	0	0	0	0	0	0
EZ02_GTGCTTCGTTGTACAC-1	0	0	0	0	0	0	0	0	0
EZ02_GTGGGTCAGGACACCA-1	1	0	0	0	0	0	0	0	0
EZ02_GTGTGCGGTTTGCATG-1	1	1	0	0	0	0	1	0	0
EZ02_GTGTGCGTCGCGGATC-1	2	0	0	0	0	0	0	0	0
EZ02_GTGTTAGAGCTCCCAG-1	0	0	1	0	0	0	0	0	0
EZ02_GTTAAGCTCGGAAACG-1	0	0	1	0	0	0	1	0	0
EZ02_GTTACAGAGTTGAGTA-1	0	0	1	0	0	0	1	0	0
EZ02_GTTCATTCAGGGATTG-1	0	0	0	0	0	0	0	0	0
EZ02_GTTCGGGAGACAAAGG-1	0	0	1	1	1	0	0	0	1
EZ02_GTTCGGGTCGGGAGTA-1	0	0	0	0	0	0	0	0	0
EZ02_GTTCTCGCACATGACT-1	0	0	0	0	2	0	0	0	0
EZ02_GTTCTCGGTACAGTGG-1	0	0	0	0	0	0	0	0	0
EZ02_GTTTCTAAGCTGTCTA-1	0	0	0	0	0	0	0	0	0
EZ02_GTTTCTACAGAGTGTG-1	0	0	0	0	0	0	0	0	0
EZ02_TAAACCGGTATCAGTC-1	1	0	0	0	0	0	2	0	0
EZ02_TAAACCGTCCACGTGG-1	2	0	0	0	311	0	12	10	0
EZ02_TAAGAGACAGCCAATT-1	0	0	3	0	1	0	0	0	0
EZ02_TAAGCGTTCACCAGGC-1	1	0	0	0	0	0	0	0	0
EZ02_TAAGTGCCAAGGTTTC-1	0	0	2	0	0	0	0	0	0
EZ02_TAAGTGCCACCGCTAG-1	0	0	496	0	0	12	0	0	0
EZ02_TACAGTGTCATCGATG-1	0	0	0	0	0	0	0	0	0
EZ02_TACCTATCAAGGGTCA-1	0	0	0	0	0	0	0	0	0
EZ02_TACCTTAAGCCAACAG-1	0	0	0	0	0	1	0	0	0
EZ02_TACCTTAAGTGGTAGC-1	0	0	0	0	0	0	0	0	0
EZ02_TACGGGCCAGCCTGTG-1	0	0	0	0	0	0	0	0	0
EZ02_TACGGTACAGTCGTGC-1	0	0	0	0	0	0	0	0	0
EZ02_TACTTACAGCTAAACA-1	0	0	0	0	0	0	0	0	0
EZ02_TAGACCAAGACTGTAA-1	0	0	0	0	0	0	0	0	0
EZ02_TAGAGCTAGAAGCCCA-1	0	0	0	0	0	0	0	0	0
EZ02_TAGCCGGCAAATACAG-1	0	0	0	0	0	0	0	0	0
EZ02_TAGGCATAGTTAGGTA-1	0	0	0	0	0	1	1	0	0
EZ02_TAGGCATCAGATAATG-1	0	0	1	0	0	0	0	0	0
EZ02_TAGGCATGTACAGTTC-1	0	0	1	0	0	0	0	0	0
EZ02_TAGTGGTGTAGGAGTC-1	0	0	0	1	0	0	0	0	0
EZ02_TAGTGGTGTTGCCTCT-1	0	0	0	0	0	0	289	0	0
EZ02_TAGTGGTTCTTCGGTC-1	0	0	0	0	0	0	0	0	0
EZ02_TAGTTGGGTCCATGAT-1	0	0	0	0	0	0	0	0	0
EZ02_TATCAGGGTCATGCAT-1	0	0	2	0	0	0	0	0	0
EZ02_TATCAGGGTGCCTGTG-1	0	0	0	0	0	0	0	0	0
EZ02_TATGCCCGTGTTTGTG-1	0	0	0	0	0	0	0	0	1
EZ02_TATTACCAGCAACGGT-1	0	0	0	0	0	0	0	0	0
EZ02_TCAACGAAGAACAACT-1	0	0	0	0	0	0	0	0	0
EZ02_TCAACGAGTTCCACTC-1	0	0	0	0	0	0	0	0	0
EZ02_TCAACGAGTTTAGCTG-1	0	0	1	0	0	0	0	0	0
EZ02_TCAATCTAGACTTTCG-1	0	0	0	0	0	24	2	0	0
EZ02_TCACAAGCAGACACTT-1	0	0	1	0	0	0	0	0	0
EZ02_TCAGATGGTACAGCAG-1	0	0	0	0	0	0	0	0	0
EZ02_TCAGATGTCCTAAGTG-1	0	0	0	0	0	0	0	0	0
EZ02_TCAGCAAAGCGGCTTC-1	0	0	0	0	0	0	0	0	0
EZ02_TCAGGATAGTGTGGCA-1	0	0	1	0	0	0	0	0	0
EZ02_TCAGGATGTCTAGGTT-1	0	0	0	0	0	0	1	0	0
EZ02_TCAGGTACACTGTCGG-1	0	0	0	0	0	0	0	0	0
EZ02_TCAGGTATCTCTAAGG-1	1	0	1	3	0	0	0	0	0
EZ02_TCCCGATAGCTAGGCA-1	0	0	0	0	1	0	0	0	0
EZ02_TCCCGATAGTGCTGCC-1	0	0	0	0	0	0	0	0	0
EZ02_TCCCGATGTTCACGGC-1	0	0	0	0	0	0	0	0	0
EZ02_TCGCGTTAGTAGGTGC-1	0	0	0	0	0	0	0	0	0
EZ02_TCGGGACCAGTCCTTC-1	0	0	0	0	0	0	0	0	0
EZ02_TCGGGACTCGTGGACC-1	0	0	1	0	0	0	0	0	0
EZ02_TCGGTAAGTAGCCTCG-1	0	0	0	0	0	0	0	0	0
EZ02_TCGTACCAGGTAGCCA-1	0	0	0	0	0	0	0	0	0
EZ02_TCGTACCGTATCGCAT-1	0	0	0	0	0	0	0	0	0
EZ02_TCGTACCGTCCAGTGC-1	0	0	0	0	0	0	0	0	0
EZ02_TCTATTGAGCGATCCC-1	0	0	0	0	0	0	0	0	0
EZ02_TCTCATAGTTGCTCCT-1	0	0	0	0	0	0	0	0	1
EZ02_TCTCTAAGTTTCGCTC-1	2	0	1	0	1	0	1	0	0
EZ02_TCTGAGAAGACAAAGG-1	1	0	2	0	1	0	0	0	0
EZ02_TCTGAGAAGAGAGCTC-1	0	0	0	0	1	0	0	0	0
EZ02_TCTGAGACAGCTATTG-1	0	0	1	0	0	0	0	0	0
EZ02_TCTGAGAGTCTGCAAT-1	0	0	1	0	1	0	1	0	0
EZ02_TCTTCGGAGACTGTAA-1	1	0	0	0	0	0	1	0	0
EZ02_TCTTCGGAGGGATACC-1	2	0	2	0	0	0	0	0	0
EZ02_TCTTCGGTCCGGGTGT-1	0	0	0	1	0	0	0	0	0
EZ02_TGAAAGATCGCCAGCA-1	0	0	0	0	0	0	1	0	0
EZ02_TGACAACCACTCTGTC-1	0	0	0	0	0	0	1	0	0
EZ02_TGACAACGTAAATGTG-1	937	0	0	0	0	0	0	0	0
EZ02_TGACGGCCACAAGCCC-1	0	0	0	0	0	0	0	0	0
EZ02_TGACTAGCAAGACGTG-1	0	0	1	0	0	0	0	0	0
EZ02_TGACTAGTCCGTTGCT-1	0	0	0	0	0	0	0	0	2
EZ02_TGACTTTGTAGGCTGA-1	0	0	0	0	0	1	0	0	0
EZ02_TGACTTTGTTAAGTAG-1	0	0	0	1	0	0	0	0	0
EZ02_TGACTTTTCATCGGAT-1	0	0	1	0	0	0	0	0	0
EZ02_TGAGAGGTCCAATGGT-1	1	0	2	1	0	1	0	0	0
EZ02_TGAGCATAGCAAATCA-1	0	0	0	0	0	0	1	0	0
EZ02_TGAGCCGAGACGCAAC-1	0	0	0	0	0	0	0	0	0
EZ02_TGAGCCGCACCAGATT-1	0	0	0	0	0	0	0	0	0
EZ02_TGAGCCGCAGTATCTG-1	0	0	2	0	0	0	0	0	0
EZ02_TGCACCTCAGCGTAAG-1	0	0	0	0	0	0	0	0	0
EZ02_TGCACCTTCAGCTCGG-1	1	0	0	0	0	0	0	0	0
EZ02_TGCACCTTCAGGCAAG-1	1	0	0	0	0	0	0	0	0
EZ02_TGCACCTTCCACGCAG-1	0	0	0	0	13	0	0	0	0
EZ02_TGCCAAATCAGGCAAG-1	0	0	0	0	0	0	0	0	0
EZ02_TGCCCATAGTGGGCTA-1	5	0	36	0	0	0	0	0	0
EZ02_TGCCCATGTCTTTCAT-1	1	1	0	0	0	0	0	0	0
EZ02_TGCCCTAAGTAACCCT-1	0	0	0	0	0	0	1	0	0
EZ02_TGCCCTAAGTATCGAA-1	0	0	17	0	0	0	0	0	0
EZ02_TGCCCTACAGACAAAT-1	0	0	0	0	0	0	0	0	0
EZ02_TGCTGCTGTGTCAATC-1	0	0	1	0	0	0	0	0	0
EZ02_TGGACGCAGACAATAC-1	0	0	0	0	0	0	1	0	0
EZ02_TGGACGCCACGGACAA-1	0	0	0	0	0	0	0	0	0
EZ02_TGGCCAGCACTTGGAT-1	1	0	1	1	0	0	0	0	0
EZ02_TGGCGCAAGTCCGGTC-1	0	0	0	0	0	0	0	0	0
EZ02_TGGGAAGCAGTGGAGT-1	0	0	0	0	0	0	0	0	0
EZ02_TGGGCGTAGGCAAAGA-1	1	0	1	0	0	0	0	0	0
EZ02_TGGGCGTAGGTAGCTG-1	0	0	0	0	0	0	0	0	0
EZ02_TGGGCGTCAGACGCAA-1	0	0	0	0	0	0	51	0	0
EZ02_TGGGCGTTCAGAGGTG-1	0	0	0	0	0	0	0	0	0
EZ02_TGGTTCCGTTCCACAA-1	0	0	0	0	22	0	0	1	0
EZ02_TGTATTCAGCGCTCCA-1	0	0	0	1	1	0	0	0	0
EZ02_TGTATTCTCATAGCAC-1	0	0	0	0	0	0	0	0	0
EZ02_TGTCCCACAGGGAGAG-1	0	0	0	0	1	0	0	0	0
EZ02_TGTGGTATCAAGCCTA-1	0	0	0	0	0	0	0	0	0
EZ02_TGTGTTTAGCCACTAT-1	0	0	1	0	1	0	0	0	0
EZ02_TGTGTTTAGTTAAGTG-1	1	0	0	0	0	0	0	0	0
EZ02_TGTGTTTCAATCTACG-1	0	0	1	0	1	0	0	0	0
EZ02_TGTTCCGAGAGCTGGT-1	1	0	0	0	0	0	0	0	0
EZ02_TGTTCCGAGCTATGCT-1	0	0	0	0	0	0	0	0	0
EZ02_TGTTCCGTCACTTCAT-1	0	0	2	0	1	0	0	0	0
EZ02_TTAACTCGTTCCATGA-1	0	0	0	0	0	0	0	0	0
EZ02_TTAACTCTCAATAAGG-1	0	0	0	0	0	0	0	0	0
EZ02_TTAGGACTCCGATATG-1	0	0	0	0	0	0	0	0	0
EZ02_TTAGGACTCTATGTGG-1	0	0	0	0	0	0	0	0	0
EZ02_TTAGGCAGTAAGGGCT-1	0	0	0	0	0	0	0	0	0
EZ02_TTAGGCATCATAACCG-1	0	0	0	0	0	0	0	0	0
EZ02_TTATGCTTCCGTCAAA-1	0	0	0	0	0	0	0	0	0
EZ02_TTATGCTTCTGTTTGT-1	0	0	0	0	0	0	0	0	0
EZ02_TTCCCAGCAGGGAGAG-1	0	0	0	0	0	0	0	0	0
EZ02_TTCCCAGGTACAGCAG-1	0	0	0	0	0	0	0	0	0
EZ02_TTCGAAGGTACCCAAT-1	0	0	0	0	0	0	0	0	0
EZ02_TTCGAAGGTCGAATCT-1	0	0	0	0	0	0	0	0	0
EZ02_TTCGGTCGTCTCCACT-1	3	0	0	0	0	0	36	0	0
EZ02_TTCGGTCGTGTTCTTT-1	0	0	0	0	0	0	0	0	0
EZ02_TTCGGTCTCTGTGCAA-1	0	0	0	0	0	0	0	0	0
EZ02_TTCTACAAGCTTCGCG-1	0	0	1	0	0	0	0	0	0
EZ02_TTCTCCTCATTTCACT-1	0	0	0	0	1	0	0	0	0
EZ02_TTGAACGCAGAGCCAA-1	3	0	0	0	0	0	0	0	0
EZ02_TTGACTTAGATCGGGT-1	0	0	0	0	1	0	0	0	0
EZ02_TTGACTTTCAATCACG-1	0	0	0	0	0	0	0	0	0
EZ02_TTGACTTTCCACGTTC-1	2	0	0	0	0	0	1	0	0
EZ02_TTGCCGTGTTGGTTTG-1	0	0	0	0	307	0	0	0	0
EZ02_TTGGAACAGTGTCCCG-1	0	0	1	0	0	0	0	0	0
EZ02_TTGGAACGTACAGCAG-1	0	0	2	0	1	1	0	1	0
EZ02_TTGGAACGTAGCGTGA-1	0	0	0	0	0	382	0	0	0
EZ02_TTGTAGGCAATAACGA-1	0	0	0	2	1	33	2	1	0
EZ02_TTTACTGGTCAATACC-1	0	0	0	0	50	0	1	0	0
EZ02_TTTACTGTCTTAGAGC-1	0	0	1	0	0	0	0	0	0
EZ02_TTTATGCCAAACGCGA-1	1	1	0	0	0	0	0	0	0
EZ02_TTTCCTCCACACCGCA-1	0	1	0	0	0	0	0	0	0
EZ02_TTTGCGCAGTGCCATT-1	0	0	1	0	0	0	0	0	0
EZ02_TTTGCGCGTTGGAGGT-1	0	0	0	0	1	0	0	0	0
EZ02_TTTGCGCTCTTTAGTC-1	1	0	0	1	0	1	0	0	0
EZ02_TTTGTCAGTCGAGATG-1	0	0	0	0	0	0	0	0	0
EZ02_TTTGTCATCCGAGCCA-1	0	0	2	0	37	0	0	0	0
EZ02_TTTGTCATCTTGTATC-1	0	0	0	0	0	0	0	0	0
EZ04_AAAGATGCAACGCACC-1	0	0	0	0	0	0	0	0	0
EZ04_AAAGATGCACAACTGT-1	0	0	477	32	2	0	1	0	0
EZ04_AACCATGGTGAGTGAC-1	0	0	0	0	0	0	0	0	0
EZ04_AACGTTGCACAGAGGT-1	0	0	0	0	0	0	0	0	0
EZ04_AACTCTTTCAGCTCGG-1	0	0	0	0	0	0	0	0	0
EZ04_ACACCGGAGATGTAAC-1	0	0	0	0	0	0	0	0	0
EZ04_ACACCGGAGCTGCGAA-1	0	0	0	0	0	0	0	0	0
EZ04_ACATGGTAGCCCAGCT-1	0	0	0	0	0	0	0	0	0
EZ04_ACATGGTAGTCGTTTG-1	0	0	0	0	0	0	0	0	0
EZ04_ACGCCGAGTGATGTGG-1	0	0	0	0	0	2	0	0	0
EZ04_ACGTCAACAATGAAAC-1	0	0	0	0	0	0	0	0	0
EZ04_ACTGAGTCAGTACACT-1	0	0	0	1	1	0	0	0	0
EZ04_AGATCTGAGCGATGAC-1	0	0	4	0	0	0	0	0	0
EZ04_AGATTGCCAAACCTAC-1	0	0	0	0	0	0	0	0	0
EZ04_AGATTGCTCTACGAGT-1	0	0	1	0	0	0	0	0	0
EZ04_AGCAGCCAGATATGCA-1	0	0	0	0	0	0	0	0	0
EZ04_AGCAGCCAGATGAGAG-1	0	0	0	0	0	0	0	0	0
EZ04_AGCGTCGTCCATTCTA-1	0	0	0	0	0	0	0	0	0
EZ04_AGCTCTCCAGCTGCTG-1	0	0	0	0	0	0	0	0	0
EZ04_AGGGAGTTCACCTTAT-1	0	0	0	0	0	0	0	0	0
EZ04_AGGGTGACAGCGAACA-1	0	0	0	0	0	0	0	0	0
EZ04_AGTGTCACAGGAATCG-1	1	0	0	0	0	0	1	0	0
EZ04_ATAAGAGGTCAATGTC-1	0	0	0	0	0	0	0	0	0
EZ04_ATCATGGGTCACTTCC-1	0	0	0	0	1	0	0	0	0
EZ04_ATCTACTTCGGACAAG-1	0	0	0	0	0	0	0	0	0
EZ04_ATGTGTGCAAGCCCAC-1	0	0	0	0	0	0	0	0	0
EZ04_ATTACTCGTTGAGTTC-1	0	0	0	0	0	0	3	0	0
EZ04_ATTACTCTCTTATCTG-1	0	0	0	0	154	1	1	0	0
EZ04_CACAGGCTCCAAACAC-1	0	0	0	0	0	0	0	0	0
EZ04_CACAGTAGTCTCGTTC-1	0	0	0	0	0	0	0	0	0
EZ04_CACCTTGAGCTAACAA-1	0	0	0	0	0	0	0	0	0
EZ04_CACCTTGCAGAGTGTG-1	0	0	0	0	0	0	0	0	0
EZ04_CAGAATCAGCTAAGAT-1	1	0	0	0	0	0	0	0	0
EZ04_CAGCTAACATCGGTTA-1	0	0	2	0	0	0	0	0	0
EZ04_CAGCTAACATGGTAGG-1	0	0	1	0	0	0	0	0	0
EZ04_CATCCACCAGGTGGAT-1	0	0	0	0	0	0	0	0	0
EZ04_CATCGAACAGGAACGT-1	0	0	0	0	0	0	0	0	0
EZ04_CATGCCTAGGGTATCG-1	0	0	0	0	0	0	0	0	0
EZ04_CCACCTATCACCATAG-1	0	0	0	0	0	0	0	0	0
EZ04_CCCAGTTAGTGACTCT-1	0	0	0	0	0	0	0	0	0
EZ04_CCGGGATGTCGTTGTA-1	0	0	0	0	0	0	0	0	0
EZ04_CCGGGATTCTCAAACG-1	0	0	0	0	0	0	0	0	0
EZ04_CCGGTAGAGACTGTAA-1	0	0	0	0	0	0	0	0	0
EZ04_CCGTACTAGCGATATA-1	0	0	0	0	0	0	0	0	0
EZ04_CCGTGGATCACCCTCA-1	0	0	0	0	0	0	0	0	0
EZ04_CCTAGCTCAAGTTCTG-1	0	0	0	0	0	0	0	0	0
EZ04_CCTATTATCAGCTGGC-1	0	0	0	0	0	0	0	0	0
EZ04_CCTTACGCATTAGCCA-1	0	0	0	0	0	0	0	0	0
EZ04_CCTTCCCTCCGTACAA-1	0	0	0	0	0	0	0	0	0
EZ04_CGAATGTCAGCCTATA-1	0	0	0	0	0	0	0	0	0
EZ04_CGACTTCTCCTCATTA-1	0	0	0	0	0	0	0	0	0
EZ04_CGATCGGGTCCGAACC-1	0	0	3	0	0	0	0	0	0
EZ04_CGCGGTAGTGGACGAT-1	0	0	0	0	0	0	0	0	0
EZ04_CGCGTTTCAGGTGCCT-1	0	0	0	0	0	0	0	0	0
EZ04_CGCTGGACATGGTCAT-1	1	0	0	0	0	0	1	0	0
EZ04_CGGACTGTCCTACAGA-1	0	0	0	0	0	0	0	0	0
EZ04_CGGAGTCTCGGCCGAT-1	0	0	0	0	1	0	0	0	0
EZ04_CGGCTAGAGCCACGCT-1	0	0	0	0	0	0	0	0	0
EZ04_CGGGTCAGTAGTACCT-1	0	0	2	0	0	0	0	0	0
EZ04_CGTAGGCCACAGGCCT-1	0	0	0	0	0	0	0	0	0
EZ04_CGTCAGGGTCGCATCG-1	0	0	0	0	0	0	0	0	0
EZ04_CGTCCATTCAACGGGA-1	0	0	0	0	0	0	0	0	0
EZ04_CGTGTCTTCGTATCAG-1	0	0	0	0	0	0	0	0	0
EZ04_CTACACCGTGTGGTTT-1	0	0	0	0	2	0	0	0	0
EZ04_CTACACCTCGCCTGAG-1	0	0	0	0	0	0	0	0	0
EZ04_CTACACCTCTCATTCA-1	0	0	0	0	0	0	0	0	0
EZ04_CTAGAGTGTATCTGCA-1	0	0	0	0	0	0	0	0	0
EZ04_CTAGCCTAGAGGTACC-1	0	0	0	0	0	0	0	0	0
EZ04_CTAGCCTAGTAACCCT-1	0	0	0	0	0	0	0	0	0
EZ04_CTAGCCTGTGCGAAAC-1	0	0	0	0	0	0	0	0	0
EZ04_CTAGTGAAGTGCAAGC-1	0	0	0	0	0	0	0	0	0
EZ04_CTCAGAAGTGATGATA-1	0	0	1	0	0	0	0	0	0
EZ04_CTCGGAGCAATCTACG-1	0	0	2	0	0	0	0	0	0
EZ04_CTCGGAGGTTGGGACA-1	0	0	0	0	0	0	0	0	0
EZ04_CTCGGGAGTCAATACC-1	0	0	0	0	0	0	0	0	0
EZ04_CTCTAATGTCGATTGT-1	0	0	0	0	0	0	0	0	0
EZ04_CTCTACGAGACCCACC-1	0	0	0	0	1	0	0	0	0
EZ04_CTGATCCAGGCCGAAT-1	0	0	0	0	0	0	0	0	0
EZ04_CTGATCCCAGCGATCC-1	0	0	0	0	0	0	0	0	0
EZ04_CTGCCTACAAGCCGTC-1	0	0	0	0	0	0	0	0	0
EZ04_CTTAGGACATCGGGTC-1	0	0	0	0	0	0	0	0	0
EZ04_CTTGGCTAGACAATAC-1	0	0	0	0	0	0	0	0	0
EZ04_CTTTGCGAGAGAGCTC-1	0	0	0	0	0	0	0	0	0
EZ04_CTTTGCGAGCTAGTTC-1	0	0	0	0	0	0	0	0	0
EZ04_GAACCTAAGTCCCACG-1	0	0	0	0	0	0	0	0	0
EZ04_GAAGCAGCATCGGACC-1	0	0	0	0	0	0	0	0	0
EZ04_GAATGAACAAGAGGCT-1	0	0	0	0	0	0	0	0	0
EZ04_GACTACACAGCCTTGG-1	0	0	0	0	0	0	0	0	0
EZ04_GACTACATCTATCCCG-1	0	0	0	0	0	0	0	0	0
EZ04_GATCAGTGTACGCTGC-1	0	0	0	0	0	0	0	0	0
EZ04_GATCGTACACTGTCGG-1	0	0	0	0	0	0	0	0	0
EZ04_GATCGTACATGCCTTC-1	0	0	0	0	0	0	0	0	0
EZ04_GATGAAACACTTACGA-1	0	0	0	0	0	0	0	0	0
EZ04_GATGCTAGTCTGGTCG-1	0	0	0	0	0	0	0	0	0
EZ04_GATGCTATCAAGCCTA-1	0	0	0	0	0	0	0	0	0
EZ04_GATGCTATCACGCGGT-1	0	0	0	0	0	0	0	0	0
EZ04_GCACATACAAACCCAT-1	0	0	0	0	0	0	0	0	0
EZ04_GCACTCTGTGTGAATA-1	0	0	0	0	0	0	0	0	0
EZ04_GCAGTTAAGCTAACAA-1	0	0	0	0	0	0	0	0	0
EZ04_GCATACACATCGATTG-1	0	0	0	0	0	0	0	0	0
EZ04_GCATGCGAGTGAATTG-1	0	0	0	1	0	0	0	0	0
EZ04_GCCTCTACAATCAGAA-1	0	0	0	0	0	0	0	0	0
EZ04_GCCTCTACACGGCCAT-1	0	0	0	0	0	0	0	0	0
EZ04_GCGCAACGTCGCGAAA-1	0	0	0	0	0	0	0	0	0
EZ04_GCGCAACTCTTATCTG-1	0	0	0	0	0	0	0	0	0
EZ04_GCGCGATAGAAGCCCA-1	0	0	0	0	0	0	0	0	0
EZ04_GGAACTTAGGGAGTAA-1	0	0	0	0	0	0	0	0	0
EZ04_GGAACTTTCTTTAGGG-1	0	0	0	0	3	0	0	0	0
EZ04_GGAATAAGTGATGCCC-1	0	0	0	0	0	0	0	0	0
EZ04_GGACAAGGTCTGCAAT-1	0	0	0	0	0	0	0	0	0
EZ04_GGACAGACAGCTCCGA-1	0	0	0	0	0	0	0	0	0
EZ04_GGAGCAAGTAAACACA-1	0	0	0	0	0	0	0	0	0
EZ04_GGCGTGTGTGGGTATG-1	0	0	0	0	0	0	0	0	0
EZ04_GGCTCGAGTACGCACC-1	0	0	0	0	0	0	0	0	0
EZ04_GGGATGATCCCAAGAT-1	0	0	0	0	1	0	0	0	0
EZ04_GGGTCTGAGTCCATAC-1	0	0	0	0	0	0	0	0	0
EZ04_GGGTCTGCATGCAATC-1	0	0	0	0	0	0	0	0	0
EZ04_GGTGAAGGTGGCGAAT-1	0	0	0	0	0	0	0	0	0
EZ04_GTAACGTGTTTGTGTG-1	0	0	0	0	0	0	0	0	0
EZ04_GTACGTATCTGTGCAA-1	0	0	0	0	0	0	0	0	0
EZ04_GTAGGCCAGAGCAATT-1	0	0	0	0	0	0	0	0	0
EZ04_GTATCTTCAAGACGTG-1	0	0	0	0	0	0	0	0	0
EZ04_GTATCTTGTGGCCCTA-1	0	0	0	0	0	0	0	0	0
EZ04_GTCAAGTTCGGAAACG-1	0	0	0	0	0	0	0	0	0
EZ04_GTCCTCAAGCACGCCT-1	0	0	0	0	0	0	0	0	0
EZ04_GTCTCGTTCTCGATGA-1	0	0	0	0	0	0	0	0	0
EZ04_GTGCGGTCAGGGTACA-1	0	0	0	0	0	0	0	0	0
EZ04_GTGGGTCTCGCGCCAA-1	0	0	0	0	0	0	0	0	0
EZ04_GTGTGCGCACAGCCCA-1	0	0	0	0	0	0	0	0	0
EZ04_GTTAAGCAGGACAGAA-1	0	0	0	0	0	0	0	0	0
EZ04_TACACGACAATGAAAC-1	3	0	0	0	0	1	0	0	0
EZ04_TACCTTATCCCTTGCA-1	0	0	0	0	0	0	0	0	0
EZ04_TACGGGCCAGTAGAGC-1	0	0	2	2	0	0	0	0	0
EZ04_TACTTGTCAGCGTCCA-1	0	0	0	0	0	0	0	0	0
EZ04_TAGAGCTCAGGATTGG-1	0	0	0	0	0	0	0	0	0
EZ04_TAGAGCTGTCAATGTC-1	0	0	0	0	0	0	0	0	0
EZ04_TATCAGGTCCAACCAA-1	0	0	0	0	0	0	0	0	0
EZ04_TCAACGATCAACCATG-1	0	0	0	0	0	0	285	0	0
EZ04_TCAATCTCATCGATGT-1	0	0	0	0	0	1	0	0	0
EZ04_TCACAAGAGTAGATGT-1	0	0	0	2	0	0	0	0	0
EZ04_TCAGGTAAGAGTAAGG-1	0	0	0	0	0	0	0	0	0
EZ04_TCTATTGGTGCAACTT-1	0	0	0	0	0	0	0	0	0
EZ04_TCTCATAGTGTAATGA-1	0	0	0	0	0	0	0	0	0
EZ04_TCTGGAACATCCGCGA-1	0	0	0	0	0	0	0	0	0
EZ04_TCTTTCCCACGAGGTA-1	0	0	0	0	0	0	0	0	0
EZ04_TGAGAGGTCATCATTC-1	0	0	0	0	0	0	0	0	0
EZ04_TGAGGGACATTTCAGG-1	0	0	0	0	0	0	0	0	0
EZ04_TGATTTCCATCGATTG-1	0	0	0	0	0	0	0	0	0
EZ04_TGCACCTAGAAGGTGA-1	0	0	0	0	0	0	0	0	0
EZ04_TGCACCTAGCGCCTCA-1	0	0	0	0	0	0	0	0	0
EZ04_TGCCCATAGACCACGA-1	0	0	0	0	0	0	0	0	0
EZ04_TGCCCTAGTGCAACGA-1	1	0	0	0	0	0	0	0	0
EZ04_TGCGGGTAGGCCATAG-1	0	0	0	0	0	0	0	0	0
EZ04_TGCGGGTTCGCAAGCC-1	0	0	0	0	0	0	0	0	0
EZ04_TGCTACCTCACTTACT-1	0	0	0	0	0	0	0	0	0
EZ04_TGGCTGGCACAGACTT-1	0	0	0	0	0	0	0	0	0
EZ04_TGGGAAGTCTTGCATT-1	0	0	0	0	0	0	0	0	0
EZ04_TGGGCGTAGTCACGCC-1	0	0	0	0	0	0	0	0	0
EZ04_TGTGTTTCATATACGC-1	0	0	0	0	0	0	0	0	0
EZ04_TGTTCCGCACATCCAA-1	0	0	0	0	0	1	0	0	0
EZ04_TTAGGACTCCAAGTAC-1	0	0	0	0	0	0	0	0	0
EZ04_TTAGGCATCAAGATCC-1	0	0	0	0	0	0	0	0	0
EZ04_TTATGCTGTGTTTGGT-1	0	0	0	0	0	0	0	0	0
EZ04_TTCTTAGCAATCCGAT-1	0	0	0	0	0	0	0	0	0
EZ04_TTGAACGAGAAGGACA-1	0	0	2	0	0	0	0	0	0
EZ04_TTGGAACGTCTGCCAG-1	0	0	0	0	0	0	0	0	0
EZ04_TTTACTGTCGATCCCT-1	0	0	0	0	1	0	0	0	0
EZ04_TTTATGCCATCCCACT-1	0	0	0	0	0	0	0	0	0
EZ05_AAACCTGCACATTCGA-1	1	0	0	0	0	0	0	0	0
EZ05_AAACCTGCATTCACTT-1	0	0	0	0	0	0	0	0	0
EZ05_AAATGCCTCGCCCTTA-1	0	0	0	0	0	0	0	0	0
EZ05_AACCGCGCATTTGCCC-1	0	0	0	0	0	0	0	0	0
EZ05_AACTCCCTCGTTACAG-1	0	0	0	0	0	0	0	0	0
EZ05_AACTGGTGTTACGACT-1	0	0	0	0	0	0	0	0	0
EZ05_AACTTTCGTCCATCCT-1	0	0	0	0	0	0	1	0	0
EZ05_AAGGCAGGTTCCACTC-1	0	0	1	0	0	0	0	0	0
EZ05_AATCCAGAGCCATCGC-1	0	0	0	0	0	0	0	0	0
EZ05_AATCCAGCATGTCTCC-1	0	0	0	0	0	0	0	0	0
EZ05_AATCCAGTCTAGAGTC-1	0	0	0	0	0	0	1	0	0
EZ05_ACACTGACATGCCTTC-1	0	0	0	0	0	0	0	0	0
EZ05_ACAGCCGAGGACACCA-1	0	0	1	0	1	0	0	0	0
EZ05_ACCAGTACACGAAAGC-1	0	0	2	0	0	0	0	0	0
EZ05_ACCTTTAAGGGTCGAT-1	0	0	0	0	0	0	0	0	0
EZ05_ACGAGCCTCACGCGGT-1	0	0	0	0	0	0	0	0	0
EZ05_ACGAGCCTCTATCGCC-1	0	0	0	0	0	0	0	0	0
EZ05_ACGAGGACATTACGAC-1	0	0	0	0	0	0	0	0	0
EZ05_ACGATGTCATGTAAGA-1	0	0	2	0	0	0	0	0	0
EZ05_ACGCAGCGTGCTGTAT-1	0	0	0	0	0	0	0	0	0
EZ05_ACGGCCAAGTCGATAA-1	0	0	0	0	0	0	0	0	0
EZ05_ACTGAACCATACTCTT-1	0	0	0	0	0	0	0	0	0
EZ05_ACTGAGTCAGGAATCG-1	0	0	0	0	0	0	0	0	0
EZ05_ACTGAGTGTCGAAAGC-1	0	0	0	0	0	0	0	0	0
EZ05_AGAGCTTCATCACCCT-1	0	0	1	0	0	0	0	0	0
EZ05_AGATCTGCACGAAGCA-1	0	0	0	0	0	0	0	0	0
EZ05_AGATTGCCACAGAGGT-1	0	0	0	0	0	0	0	0	0
EZ05_AGGCCGTCATCCGGGT-1	0	0	0	0	0	0	0	0	0
EZ05_AGGGTGAGTCACCTAA-1	0	0	0	0	0	0	1	0	0
EZ05_AGGTCATAGGACATTA-1	0	0	0	0	0	0	0	0	0
EZ05_AGGTCCGAGAATGTTG-1	0	0	0	0	0	0	0	0	0
EZ05_AGTAGTCGTAAGTGTA-1	0	0	0	0	0	0	0	0	0
EZ05_ATAGACCAGCAATATG-1	0	0	1	0	0	0	0	0	0
EZ05_ATCATCTGTTATCCGA-1	0	0	1	0	0	0	0	0	0
EZ05_ATCCGAAAGTCAAGCG-1	0	0	0	0	0	0	0	0	0
EZ05_ATCCGAAGTTGCCTCT-1	0	0	0	0	0	0	0	0	0
EZ05_ATCGAGTCAAGCCTAT-1	0	0	0	0	0	0	0	0	0
EZ05_ATCGAGTGTACCATCA-1	0	0	0	0	0	0	0	0	0
EZ05_ATCGAGTGTTACCGAT-1	0	0	0	0	0	0	0	0	0
EZ05_ATCGAGTTCAAGGCTT-1	0	0	0	0	0	0	0	0	0
EZ05_ATCTACTAGACCACGA-1	1	0	0	0	0	0	0	0	0
EZ05_ATGAGGGCACCAGGCT-1	0	0	0	0	0	0	0	0	0
EZ05_ATTACTCGTCTGGTCG-1	0	0	0	0	0	0	0	0	0
EZ05_ATTCTACAGAGTGAGA-1	0	0	0	0	0	0	0	0	0
EZ05_ATTTCTGGTCTTCAAG-1	0	0	0	0	0	0	0	0	0
EZ05_CACAAACAGTCATGCT-1	0	0	0	0	0	0	0	0	0
EZ05_CACACTCGTCAAGCGA-1	0	0	0	0	0	0	0	0	0
EZ05_CACCACTGTAGCGCTC-1	0	0	0	0	0	0	0	0	0
EZ05_CACTCCAAGTAGCCGA-1	1	0	2	0	0	0	0	0	0
EZ05_CAGAGAGAGCTCCTCT-1	0	0	0	2	0	0	0	0	0
EZ05_CAGAGAGTCTTGTTTG-1	0	0	0	0	0	0	0	0	0
EZ05_CAGATCACACTTAAGC-1	1	0	0	0	0	0	0	0	0
EZ05_CAGCATAGTCGGATCC-1	0	0	0	0	0	0	0	0	0
EZ05_CAGCATATCCGCGGTA-1	0	0	0	0	0	0	0	0	0
EZ05_CAGCGACGTAGGCATG-1	0	0	0	0	0	0	0	0	0
EZ05_CAGCTGGGTAGGCTGA-1	0	0	0	0	0	0	0	0	0
EZ05_CAGTAACTCAGAGCTT-1	0	0	0	0	0	0	0	0	0
EZ05_CATATGGGTCCGTCAG-1	0	0	2	0	0	0	0	0	0
EZ05_CATCCACCAGATGGGT-1	0	0	1	0	0	0	0	0	0
EZ05_CATGGCGCAATAACGA-1	0	0	0	0	0	0	0	0	0
EZ05_CATTCGCAGCTCCTCT-1	1	0	1	0	1	1	1	0	0
EZ05_CATTCGCGTCCAGTGC-1	1	0	0	0	0	0	0	0	0
EZ05_CCAATCCTCACCAGGC-1	1	0	4	2	0	0	0	0	0
EZ05_CCACTACCACCAGTTA-1	0	0	0	0	0	0	0	0	0
EZ05_CCCAATCTCCATGCTC-1	0	0	0	0	0	0	0	0	0
EZ05_CCCAGTTTCGTTACGA-1	0	0	0	0	0	0	0	0	0
EZ05_CCCTCCTAGAGTACCG-1	0	0	0	0	0	0	1	0	0
EZ05_CCGGGATCAAAGCGGT-1	0	0	0	0	0	0	0	0	0
EZ05_CCGTACTTCGCAAGCC-1	0	0	0	0	0	0	0	0	0
EZ05_CCTAAAGCAATCCAAC-1	0	0	1	0	0	0	0	0	0
EZ05_CCTACACGTCTTTCAT-1	0	0	0	0	0	1	0	0	0
EZ05_CCTAGCTTCTCTGAGA-1	0	0	0	0	0	0	0	0	0
EZ05_CCTTACGTCCTTGCCA-1	0	0	0	0	0	0	0	0	0
EZ05_CCTTCGAGTTTAGCTG-1	0	0	2	0	1	0	0	0	0
EZ05_CGAACATTCAGAGGTG-1	0	0	0	0	0	0	0	0	0
EZ05_CGAATGTGTGAAAGAG-1	0	0	0	0	0	0	0	0	0
EZ05_CGACCTTAGACCACGA-1	0	0	0	0	0	0	0	0	0
EZ05_CGACCTTCATCATCCC-1	0	0	0	0	0	0	0	0	0
EZ05_CGAGAAGTCGCGTTTC-1	0	0	2	0	0	1	0	0	0
EZ05_CGATCGGTCAAACAAG-1	0	0	0	0	0	0	1	0	0
EZ05_CGCTATCAGCTGCAAG-1	0	0	0	0	0	0	0	0	0
EZ05_CGCTGGAGTTGAACTC-1	0	0	1	0	0	0	0	0	0
EZ05_CGGACGTTCACGGTTA-1	0	0	0	0	0	0	0	0	0
EZ05_CGGACTGTCGTTGACA-1	0	0	0	0	0	0	0	0	0
EZ05_CGGAGTCGTCCGAACC-1	0	0	0	0	0	0	0	0	0
EZ05_CGGCTAGGTCCTCCAT-1	0	0	0	0	0	0	0	0	0
EZ05_CGGGTCAAGAGAGCTC-1	0	0	0	0	0	0	0	0	0
EZ05_CGTAGGCAGCTGAAAT-1	0	0	0	0	0	0	0	0	0
EZ05_CGTCAGGCAAATCCGT-1	0	0	0	0	0	0	0	0	0
EZ05_CGTCCATAGTGGCACA-1	0	0	0	0	0	0	0	0	0
EZ05_CGTTAGAGTACATCCA-1	0	0	0	0	0	0	0	0	0
EZ05_CGTTGGGAGCGGCTTC-1	0	0	0	0	0	0	0	0	0
EZ05_CTAATGGTCAGCAACT-1	1	0	1	0	0	1	0	0	0
EZ05_CTACGTCAGTGATCGG-1	0	0	0	0	0	0	0	0	0
EZ05_CTACGTCCAAAGGCGT-1	0	0	0	0	0	0	0	0	0
EZ05_CTAGCCTGTAAATGTG-1	0	0	0	0	0	0	0	0	0
EZ05_CTCGGAGAGATAGTCA-1	0	0	249	29	0	0	0	0	0
EZ05_CTGAAGTTCACATACG-1	0	0	1	3	0	0	0	0	0
EZ05_CTGATAGAGCAGATCG-1	0	0	0	0	0	0	0	0	0
EZ05_CTGATAGTCCCGGATG-1	2	0	0	0	0	0	1	0	0
EZ05_CTGATCCGTTCGCTAA-1	0	0	1	0	0	0	0	0	0
EZ05_CTGCCTACACGGCCAT-1	0	0	0	0	0	0	0	0	0
EZ05_CTGCTGTAGATCGGGT-1	0	0	1	0	0	0	0	0	0
EZ05_CTGCTGTCAGACAGGT-1	0	0	3	0	0	0	0	0	0
EZ05_CTGCTGTGTCTCAACA-1	1	0	0	0	0	0	0	0	0
EZ05_CTTAACTGTGTATGGG-1	0	0	0	0	0	0	0	0	0
EZ05_CTTAACTGTTCAGGCC-1	1	0	0	0	1	0	2	0	0
EZ05_CTTAGGATCGTGGTCG-1	0	0	0	0	0	0	0	0	0
EZ05_CTTTGCGAGTAGGTGC-1	0	0	0	0	0	0	0	0	0
EZ05_GAACATCGTGGGTATG-1	0	0	0	0	0	0	0	0	0
EZ05_GAACATCGTTCCAACA-1	0	0	0	0	0	0	0	0	0
EZ05_GAAGCAGGTAGCTCCG-1	1	0	3	0	0	0	0	0	0
EZ05_GACCTGGTCATTGCCC-1	0	0	0	0	0	0	0	0	0
EZ05_GATCAGTGTACTTCTT-1	0	0	0	0	0	0	0	0	0
EZ05_GATCGATCACGACGAA-1	0	0	0	0	0	0	0	0	0
EZ05_GATCGCGGTCCAAGTT-1	0	0	1	0	0	0	0	0	0
EZ05_GATCGCGTCCTTTACA-1	0	0	0	0	0	0	0	0	0
EZ05_GATCGCGTCTTGTACT-1	0	0	2	0	0	0	0	0	0
EZ05_GATTCAGCACCTTGTC-1	0	0	0	0	0	0	0	0	0
EZ05_GCACTCTTCATGTCCC-1	0	0	0	0	0	0	0	0	0
EZ05_GCAGTTATCGCATGAT-1	0	0	0	0	0	0	0	0	0
EZ05_GCATGCGCAATGGATA-1	0	0	1	0	0	0	0	0	0
EZ05_GCCTCTAAGGTGACCA-1	0	0	0	0	0	0	0	0	0
EZ05_GCCTCTAGTCGAACAG-1	0	0	0	0	0	0	0	0	0
EZ05_GCCTCTATCACATACG-1	0	0	0	0	0	0	0	0	0
EZ05_GCGAGAAGTATAAACG-1	0	0	1	0	0	0	0	0	0
EZ05_GCGCAACCATGAACCT-1	0	0	0	0	0	0	0	0	0
EZ05_GCTGCGATCATGTGGT-1	0	0	0	0	0	0	0	0	0
EZ05_GCTGGGTGTATGGTTC-1	1	0	1	1	0	1	1	0	0
EZ05_GGATGTTTCATTTGGG-1	0	0	0	0	0	0	0	0	0
EZ05_GGCCGATTCAGTCAGT-1	2	0	0	0	0	0	0	0	0
EZ05_GGGCACTTCCTCCTAG-1	0	1	0	0	0	0	0	0	0
EZ05_GGGTCTGTCTGCTGTC-1	1	0	0	0	0	0	0	0	0
EZ05_GGTATTGTCTTTAGGG-1	0	0	0	0	0	0	0	0	0
EZ05_GGTGTTACAAGCGAGT-1	0	0	0	0	0	0	0	0	0
EZ05_GTATCTTCATGCTAGT-1	2	0	3	0	0	2	0	0	0
EZ05_GTCACAATCCTCCTAG-1	0	0	0	0	0	0	1	0	0
EZ05_GTCGGGTAGTGAAGTT-1	0	0	4	0	0	0	0	0	0
EZ05_GTCTTCGGTGTGACGA-1	0	0	0	0	0	0	0	0	0
EZ05_GTGAAGGAGGCCATAG-1	0	0	0	0	0	0	0	0	0
EZ05_GTGAAGGCAGATTGCT-1	0	0	0	0	0	0	0	0	0
EZ05_GTTAAGCGTAGCTAAA-1	0	0	0	0	0	0	0	0	0
EZ05_GTTTCTACACATCCAA-1	0	0	0	0	0	0	0	0	0
EZ05_TAAGAGAAGCTACCTA-1	1	0	2	0	0	0	0	0	0
EZ05_TAAGAGAAGTGGCACA-1	0	0	0	0	0	0	0	0	0
EZ05_TAAGCGTGTTCGTGAT-1	0	0	0	0	162	0	0	0	0
EZ05_TAAGCGTTCGATAGAA-1	0	0	0	0	0	0	0	0	0
EZ05_TACCTATTCGGTTCGG-1	0	0	0	0	0	0	0	0	0
EZ05_TACGGATTCACATAGC-1	0	0	1	0	0	0	0	0	0
EZ05_TACGGGCTCATGCATG-1	0	0	0	0	0	0	0	0	0
EZ05_TACGGTAGTAGAAAGG-1	0	0	0	0	0	0	0	0	0
EZ05_TACTCATCAATAAGCA-1	0	0	0	0	1	0	0	0	0
EZ05_TCAACGAGTATCACCA-1	0	0	0	1	19	33	0	0	0
EZ05_TCAATCTTCCGTACAA-1	0	0	0	0	0	0	0	0	0
EZ05_TCAGCTCGTCAATACC-1	0	0	1	0	0	0	0	0	0
EZ05_TCAGCTCTCAGCTTAG-1	0	0	0	0	0	0	0	0	0
EZ05_TCAGGATGTTACGCGC-1	1	0	0	0	0	0	0	0	0
EZ05_TCCCGATAGTTAACGA-1	0	0	0	0	0	0	0	0	0
EZ05_TCGCGAGGTTTACTCT-1	0	0	0	0	0	0	0	0	0
EZ05_TCTCATATCTCAAGTG-1	0	0	0	0	0	0	0	0	0
EZ05_TCTTTCCAGGCTAGAC-1	0	0	0	0	0	0	0	0	0
EZ05_TGAAAGATCTGTTTGT-1	0	0	0	0	0	0	0	0	0
EZ05_TGAGCATCATGACGGA-1	0	0	0	0	0	0	0	0	0
EZ05_TGAGCATGTACCGTTA-1	0	0	0	0	0	0	0	0	0
EZ05_TGAGCATGTCCGTCAG-1	0	0	1	1	0	0	0	0	0
EZ05_TGAGCATTCAGAAATG-1	0	0	1	0	0	0	0	0	0
EZ05_TGAGGGAAGGATATAC-1	1	0	2	0	0	0	0	0	0
EZ05_TGCACCTCATCAGTCA-1	0	0	1	0	0	0	0	0	0
EZ05_TGCCCATGTGAACCTT-1	0	0	0	0	0	0	0	0	0
EZ05_TGCGCAGAGCGATTCT-1	0	0	0	0	0	0	0	0	0
EZ05_TGCTACCTCCTCCTAG-1	0	0	1	0	0	0	0	0	0
EZ05_TGCTACCTCTTCGAGA-1	0	0	0	0	0	0	0	0	0
EZ05_TGGCGCAGTGCTAGCC-1	2	0	0	0	0	0	0	0	0
EZ05_TGGGCGTAGCAGGTCA-1	0	0	0	0	0	0	0	0	0
EZ05_TGTGGTAGTTCATGGT-1	0	0	0	0	0	0	0	0	0
EZ05_TTAGGACAGTGTACGG-1	0	0	0	0	0	0	0	0	0
EZ05_TTCCCAGAGGTGATAT-1	0	0	0	0	0	1	0	0	0
EZ05_TTCTCCTTCTGTCTAT-1	0	0	0	0	0	0	0	0	0
EZ05_TTGAACGGTCGCTTCT-1	0	0	0	0	0	0	0	0	0
EZ05_TTGCCGTCATCCGTGG-1	0	0	0	0	0	0	0	0	0
EZ05_TTTACTGGTTCAGTAC-1	0	0	2	0	1	1	0	0	0
EZ05_TTTATGCCAAACTGCT-1	0	0	0	0	0	0	0	0	0
EZ05_TTTGGTTGTCGTGGCT-1	0	0	0	0	0	0	0	0	0
EZ05_TTTGGTTTCGTGGACC-1	0	0	0	0	0	0	0	0	0
EZ05_TTTGTCACATCACCCT-1	0	0	1	0	0	0	0	0	0
EZ06_AACTCAGGTCGCATAT-1	0	0	0	0	0	0	0	0	0
EZ06_AACTCTTAGGCTATCT-1	0	0	0	0	0	0	0	0	0
EZ06_AAGACCTTCAGCTGGC-1	0	0	0	0	0	0	0	0	0
EZ06_AATCCAGTCACCCGAG-1	0	0	18	0	0	0	0	0	0
EZ06_ACACCGGAGGAGTTGC-1	1	0	0	0	0	0	0	0	0
EZ06_ACGAGCCGTGTGGCTC-1	0	0	0	0	0	0	0	0	0
EZ06_ACGCCGAGTATTCGTG-1	0	0	1	0	0	0	0	0	0
EZ06_ACTATCTCACGGCGTT-1	0	0	0	0	0	0	0	0	0
EZ06_ACTGAGTTCACCCGAG-1	0	0	0	0	0	0	0	0	0
EZ06_ACTTACTGTTGGAGGT-1	0	0	0	0	0	0	0	0	0
EZ06_ACTTGTTAGACCTTTG-1	0	0	1	0	0	0	0	0	0
EZ06_ACTTTCAAGGTGCAAC-1	0	0	0	0	0	0	0	0	0
EZ06_AGATTGCGTACGCACC-1	1	0	1	0	0	0	0	0	0
EZ06_AGATTGCGTCGGGTCT-1	0	0	3	0	0	0	0	0	0
EZ06_AGCAGCCCATTTCAGG-1	0	0	0	0	0	0	0	0	0
EZ06_AGCTCCTTCAAAGTAG-1	0	0	0	0	26	0	0	0	0
EZ06_AGGCCACAGGTAGCTG-1	0	0	0	0	0	0	0	0	0
EZ06_AGGTCATGTACCATCA-1	0	0	0	0	0	0	0	0	0
EZ06_AGGTCCGTCTGTTTGT-1	0	0	0	0	0	0	0	0	0
EZ06_AGTGAGGTCGTTTATC-1	0	0	0	0	0	0	0	0	0
EZ06_AGTTGGTCAGATCTGT-1	0	0	0	0	0	0	0	0	0
EZ06_ATAACGCAGATAGGAG-1	0	0	0	0	0	0	0	0	0
EZ06_ATGCGATTCTCGAGTA-1	0	0	0	0	0	0	0	0	0
EZ06_ATGTGTGGTCTGCGGT-1	1	0	127	0	0	0	0	0	0
EZ06_ATGTGTGGTTACCGAT-1	0	0	0	0	0	0	0	0	0
EZ06_ATTACTCTCTCCTATA-1	0	0	0	0	0	0	0	0	0
EZ06_ATTGGTGAGTCAAGGC-1	0	0	0	0	0	0	0	0	0
EZ06_CAACCTCGTCTTCGTC-1	0	0	113	0	0	0	0	0	0
EZ06_CACAGGCAGTTCCACA-1	1	0	2	0	0	0	0	0	0
EZ06_CACCACTCATCTCCCA-1	0	0	0	0	0	0	0	0	0
EZ06_CACCTTGCACGACGAA-1	0	0	0	0	0	0	0	0	0
EZ06_CAGCGACGTTCCACGG-1	0	0	0	0	0	0	0	0	0
EZ06_CAGGTGCCAGGGAGAG-1	0	0	1	0	0	0	0	0	0
EZ06_CAGTAACTCTGGCGTG-1	0	0	0	0	1	0	0	0	0
EZ06_CATTATCTCCTTGCCA-1	0	0	0	0	0	0	1	0	0
EZ06_CCACCTAGTCTCTCTG-1	0	0	0	0	0	0	0	0	0
EZ06_CCACTACAGCTGCGAA-1	1	0	0	0	0	0	0	0	0
EZ06_CCCAGTTGTCGGCTCA-1	0	0	0	0	0	0	0	0	0
EZ06_CCCTCCTGTCATTAGC-1	0	0	0	0	0	0	0	0	0
EZ06_CCGGTAGGTTGTCTTT-1	1	0	0	0	0	0	0	0	0
EZ06_CCTACACAGCTGTCTA-1	0	0	0	0	0	0	0	0	0
EZ06_CCTACACCAATTGCTG-1	0	0	0	0	0	0	0	0	0
EZ06_CCTACACCACATAACC-1	0	0	0	0	0	0	0	0	0
EZ06_CCTACCAGTCCGACGT-1	0	0	0	0	0	0	0	0	0
EZ06_CCTAGCTGTCCAGTTA-1	0	0	0	0	0	0	0	0	0
EZ06_CCTCTGAAGGATGGTC-1	0	0	0	0	0	0	0	0	0
EZ06_CGAACATCAATGGACG-1	0	0	0	0	0	0	0	0	0
EZ06_CGACCTTTCTTGAGAC-1	0	0	0	0	0	0	0	0	0
EZ06_CGCCAAGCACAACGTT-1	0	0	0	0	0	0	0	0	0
EZ06_CGCGTTTTCTGACCTC-1	0	0	1	0	0	0	0	0	0
EZ06_CGCTATCAGACCTTTG-1	0	0	0	0	0	0	0	0	0
EZ06_CGGACTGGTAGGGTAC-1	0	0	0	0	0	0	0	0	0
EZ06_CGGAGCTGTACTTCTT-1	0	0	0	0	0	0	0	0	0
EZ06_CGTAGGCTCGGTTAAC-1	1	0	0	0	0	0	0	0	0
EZ06_CGTTAGAAGTACTTGC-1	0	0	0	0	0	0	0	0	0
EZ06_CTACACCTCATTGCCC-1	0	0	2	0	0	0	1	0	0
EZ06_CTGCTGTTCGCAAGCC-1	0	0	0	0	0	0	0	0	0
EZ06_CTGTTTATCCGGCACA-1	0	0	0	0	0	0	0	0	0
EZ06_CTTAGGACATGGTTGT-1	1	0	0	0	0	0	0	0	0
EZ06_GACACGCCATGCGCAC-1	0	0	0	0	0	0	0	0	0
EZ06_GACTACAAGCTAGTTC-1	0	0	0	0	0	0	0	0	0
EZ06_GACTACACACGACTCG-1	0	0	0	0	0	0	0	0	0
EZ06_GATGAGGAGGACAGCT-1	0	0	0	0	0	0	0	0	0
EZ06_GCACATAAGCTCCTCT-1	0	0	0	0	0	0	0	0	0
EZ06_GCATGCGAGGGCTTGA-1	1	0	1	0	0	0	0	0	0
EZ06_GCATGTATCCCATTTA-1	0	0	0	0	0	0	0	0	0
EZ06_GCTCTGTAGTGGAGTC-1	0	0	0	0	0	0	0	0	0
EZ06_GGAATAACAGTGAGTG-1	0	0	0	0	0	0	0	0	0
EZ06_GGGTTGCCAAACGCGA-1	0	0	0	0	0	0	0	0	0
EZ06_GTACGTATCTTCGAGA-1	0	0	0	0	0	0	0	0	0
EZ06_GTACTTTTCGGTGTTA-1	0	0	0	0	0	0	0	0	0
EZ06_GTCAAGTAGTCCTCCT-1	0	0	0	0	0	0	0	0	0
EZ06_GTGAAGGCATCACGAT-1	0	0	1	0	0	0	0	0	0
EZ06_GTGCAGCGTCCTGCTT-1	0	0	0	0	0	0	0	0	0
EZ06_GTGCTTCTCGAGAGCA-1	0	0	1	0	0	0	0	0	0
EZ06_GTTAAGCTCACCATAG-1	0	0	0	0	0	0	0	0	0
EZ06_TACACGACATGCATGT-1	0	0	0	0	0	0	0	0	0
EZ06_TAGAGCTGTCGCATCG-1	0	0	0	0	0	0	0	0	0
EZ06_TAGCCGGCACGGATAG-1	0	0	1	0	0	0	0	0	0
EZ06_TAGCCGGGTGCTTCTC-1	0	0	0	0	0	0	0	0	0
EZ06_TATCAGGCATGGATGG-1	0	0	0	0	0	0	0	0	0
EZ06_TATCTCACACGAAACG-1	0	0	0	0	0	0	0	0	0
EZ06_TCAACGACATGGGAAC-1	0	0	0	0	0	0	0	0	0
EZ06_TCAGCAAGTCAGTGGA-1	0	0	0	0	0	0	0	0	0
EZ06_TCAGCTCAGCTCCCAG-1	0	0	0	0	0	0	0	0	0
EZ06_TCAGGATCAGTAAGCG-1	0	0	0	0	0	0	0	0	0
EZ06_TCAGGTAGTATCTGCA-1	0	0	0	0	0	0	0	0	0
EZ06_TCCACACTCCTGTACC-1	0	0	0	0	1	0	0	0	0
EZ06_TCGCGTTTCAGATAAG-1	0	0	0	0	0	0	0	0	0
EZ06_TGATTTCTCTATGTGG-1	0	0	0	0	0	0	0	0	0
EZ06_TGGCGCACATAGAAAC-1	0	0	0	0	0	0	0	0	0
EZ06_TGTGGTAGTACCGGCT-1	0	0	1	0	0	0	0	0	0
EZ06_TTCGAAGCAGGATTGG-1	0	0	0	0	0	0	0	0	0
EZ06_TTGGAACAGGCTACGA-1	0	0	1	0	0	0	0	0	0
EZ06_TTGTAGGTCTTCTGGC-1	0	0	0	0	0	0	0	0	0
EZ06_TTTGCGCGTACCGTTA-1	0	0	0	0	0	0	0	0	0
EZ07_AACACGTTCAATCACG-1	0	0	0	0	0	0	0	0	0
EZ07_AACTCAGCAAGTTCTG-1	0	0	0	0	0	0	0	0	0
EZ07_AAGTCTGAGTGTACTC-1	0	0	0	0	0	0	0	0	0
EZ07_AATCCAGGTCTCTTTA-1	2	0	0	0	0	1	0	0	0
EZ07_AATCGGTGTCCGTCAG-1	0	0	0	0	0	0	0	0	0
EZ07_ACCCACTCACATCTTT-1	0	0	0	0	701	114	19	0	0
EZ07_ACGAGGAGTCCAGTAT-1	0	0	0	0	19	1	0	0	0
EZ07_ACGGCCACATGTAGTC-1	0	0	1	0	0	0	0	0	0
EZ07_ACGGCCATCAGTTAGC-1	0	0	0	0	82	0	4	0	0
EZ07_ACGGGCTAGTCATGCT-1	0	0	0	0	0	0	0	0	0
EZ07_ACGGGTCAGGGTCGAT-1	0	0	0	0	32	2	2	0	0
EZ07_AGACGTTAGGTCATCT-1	0	0	0	0	0	0	0	0	0
EZ07_AGCTCTCCAGGTCGTC-1	0	0	1	0	0	0	0	0	0
EZ07_AGGCCACTCAGCAACT-1	0	0	0	0	0	0	0	0	0
EZ07_AGGCCGTCAAGAAGAG-1	0	0	0	0	0	0	0	0	0
EZ07_AGTGTCACACCAGGCT-1	0	0	0	0	0	0	0	0	0
EZ07_ATCATGGTCACCTTAT-1	0	0	0	0	0	0	0	0	0
EZ07_ATCGAGTGTCTGATTG-1	0	0	0	0	0	0	0	0	0
EZ07_ATGTGTGTCATAGCAC-1	0	0	0	0	0	0	0	0	0
EZ07_ATTTCTGGTGACGCCT-1	0	0	0	0	0	0	0	0	0
EZ07_CAAGAAATCTCGCATC-1	0	0	0	0	0	0	0	0	0
EZ07_CACAAACGTCTACCTC-1	0	0	0	0	0	0	0	0	0
EZ07_CACACAACACTAAGTC-1	0	0	0	0	0	0	0	0	0
EZ07_CACACTCTCCTCCTAG-1	1	0	0	0	79	7	1	0	0
EZ07_CACTCCATCAACACAC-1	1	0	0	0	0	0	0	0	0
EZ07_CATATTCAGTGGACGT-1	0	0	0	0	0	0	0	0	0
EZ07_CATCAGAGTATAATGG-1	0	0	0	0	0	0	0	0	0
EZ07_CATGGCGAGCAGGTCA-1	0	0	0	0	0	0	0	0	0
EZ07_CCAATCCCAGTTCATG-1	0	0	0	0	0	0	0	0	0
EZ07_CCAATCCCATTTCACT-1	0	0	0	0	0	0	0	0	0
EZ07_CCACGGACATACAGCT-1	0	0	0	0	0	0	0	0	0
EZ07_CCATGTCGTACATCCA-1	0	0	0	0	0	0	0	0	0
EZ07_CCCAATCTCATGCATG-1	0	0	0	0	0	0	0	0	0
EZ07_CCCAGTTTCCGTCAAA-1	0	0	0	0	0	0	0	0	0
EZ07_CCCATACAGTCCATAC-1	0	0	11	15	0	0	0	0	0
EZ07_CCGGTAGTCAACACAC-1	0	0	630	0	1	0	22	0	0
EZ07_CCGGTAGTCTGCGACG-1	0	0	0	0	0	0	0	0	0
EZ07_CGATGGCGTACCGTTA-1	0	0	0	0	0	0	0	0	0
EZ07_CGGACGTTCTACCAGA-1	0	0	0	0	0	0	0	0	0
EZ07_CGTGTAAGTTTAGGAA-1	0	0	11	18	0	0	0	0	0
EZ07_CGTTAGAGTAGCGTAG-1	0	0	0	0	0	0	0	0	0
EZ07_CTAATGGGTAGTGAAT-1	0	0	0	0	0	0	0	0	0
EZ07_CTACGTCTCCGCGCAA-1	0	0	0	0	0	0	0	0	0
EZ07_CTCAGAACAGTACACT-1	0	0	47	0	0	0	0	0	0
EZ07_CTCGAAAGTAGAGGAA-1	0	0	0	0	0	0	0	0	0
EZ07_CTCGAAAGTCAAAGCG-1	0	0	0	0	0	0	0	0	0
EZ07_CTGCCTAGTGAGTATA-1	0	0	0	0	0	0	0	0	0
EZ07_CTGTGCTCAGGTCCAC-1	0	0	0	0	0	0	0	0	0
EZ07_CTTACCGTCACCCGAG-1	1	0	0	0	0	0	0	0	0
EZ07_GACACGCTCAGTTAGC-1	0	0	0	0	0	0	0	0	0
EZ07_GACAGAGAGTTTGCGT-1	0	0	1	0	0	1	0	0	0
EZ07_GACTGCGTCACCTTAT-1	0	0	0	0	0	0	0	0	0
EZ07_GATCTAGTCCACGTGG-1	0	0	0	0	0	0	0	0	0
EZ07_GCAATCAAGCACAGGT-1	0	0	0	0	53	7	2	0	0
EZ07_GCTGCTTTCAGCTGGC-1	0	0	0	0	0	0	0	0	0
EZ07_GCTTGAAAGCATGGCA-1	1	0	1	0	0	0	0	0	0
EZ07_GGACATTGTTTCGCTC-1	0	0	0	0	169	24	9	0	0
EZ07_GGGATGAAGCTGCGAA-1	0	0	433	0	1	0	0	0	0
EZ07_GGGTTGCGTTGGGACA-1	0	0	0	0	0	0	0	0	0
EZ07_GGTGCGTGTATTAGCC-1	0	0	0	0	0	0	0	0	0
EZ07_GTAACTGGTAACGTTC-1	1	0	0	0	1	0	0	0	0
EZ07_GTCGTAAGTACTTCTT-1	0	0	0	0	0	0	0	0	0
EZ07_GTGCAGCAGAATAGGG-1	0	0	0	0	0	0	0	0	0
EZ07_GTGCGGTCATTGTGCA-1	0	0	0	0	0	0	0	0	0
EZ07_GTTTCTATCCGATATG-1	0	0	0	0	0	0	0	0	0
EZ07_TAAGAGAAGCTACCTA-1	0	0	0	0	0	0	0	0	0
EZ07_TACACGAAGTAACCCT-1	0	0	0	0	0	0	0	0	0
EZ07_TACAGTGTCATTGCGA-1	0	0	0	0	0	0	0	0	0
EZ07_TACGGATCAGCTATTG-1	0	0	0	0	0	0	0	0	0
EZ07_TAGTGGTAGTCCAGGA-1	0	0	0	0	0	0	0	0	0
EZ07_TAGTGGTTCTAGAGTC-1	0	0	0	0	0	0	0	0	0
EZ07_TCACAAGAGTTGTCGT-1	0	0	0	0	0	0	0	0	0
EZ07_TCAGGTAGTCAACATC-1	0	0	0	0	0	0	0	0	0
EZ07_TCCCGATTCCGCATAA-1	0	0	0	0	0	0	0	0	0
EZ07_TCGAGGCTCATTGCGA-1	1	0	0	0	0	0	0	0	0
EZ07_TCTCTAAAGTATCTCG-1	0	0	0	0	0	0	0	0	0
EZ07_TGACAACGTTATCCGA-1	0	0	0	0	0	0	0	0	0
EZ07_TGCCAAAAGGTGATAT-1	0	0	0	0	0	0	0	0	0
EZ07_TGCGTGGGTCGTTGTA-1	0	0	0	0	0	0	0	0	0
EZ07_TGGGAAGAGCCACTAT-1	0	0	0	0	0	0	0	0	0
EZ07_TGGTTCCAGCTGTCTA-1	0	0	0	0	0	0	0	0	0
EZ07_TTAGTTCGTGATGCCC-1	0	0	0	0	0	0	0	0	0
EZ07_TTCGGTCAGAGTTGGC-1	0	0	0	0	0	0	0	0	0
EZ07_TTCTTAGGTCTGATCA-1	0	0	0	0	0	0	0	0	0
EZ07_TTGGAACAGAAGCCCA-1	0	0	1	0	0	0	0	0	0
EZ07_TTTATGCGTCCGCTGA-1	0	0	0	0	0	0	0	0	0
EZ08_AACTGGTTCTTCGAGA-1	0	0	0	0	0	0	0	0	0
EZ08_ACACCAACAGCTGCAC-1	0	0	0	0	0	0	0	0	0
EZ08_ACGGGTCGTTACCGAT-1	0	0	1	0	0	0	0	0	0
EZ08_ACTATCTCAATCCGAT-1	0	0	0	0	0	0	0	0	0
EZ08_ACTGAGTGTCTCATCC-1	0	0	0	0	0	0	0	0	0
EZ08_ACTGAGTTCGACGGAA-1	0	0	0	0	0	0	0	0	0
EZ08_AGAGCGAAGTGTACCT-1	0	0	0	0	0	0	0	0	0
EZ08_AGAGCTTGTAACGACG-1	0	0	2	0	0	0	0	0	0
EZ08_AGCGTATCAATGGTCT-1	0	0	0	0	212	0	0	0	0
EZ08_AGCTCTCAGACTCGGA-1	0	0	0	0	0	0	0	0	0
EZ08_ATAACGCAGTGGTCCC-1	0	0	0	0	0	0	0	0	0
EZ08_ATCCGAAAGAAACCGC-1	0	0	0	0	0	0	0	0	0
EZ08_CAACCAAGTACTCGCG-1	0	0	0	0	0	0	0	0	0
EZ08_CATCAGATCGACGGAA-1	0	0	0	0	0	0	0	0	0
EZ08_CCCTCCTTCCAACCAA-1	0	0	0	0	0	0	0	0	0
EZ08_CCGGTAGGTTTGTGTG-1	0	0	0	0	0	0	0	0	0
EZ08_CCTACCACAAGCGCTC-1	0	0	0	0	0	0	0	0	0
EZ08_CGATGGCGTAGGGTAC-1	0	0	2	0	0	0	0	0	0
EZ08_CGATGTAGTACAGTGG-1	0	0	1	0	0	0	0	0	0
EZ08_CGCTTCATCTGCGGCA-1	0	0	0	0	0	0	0	0	0
EZ08_CGGACACGTTTGCATG-1	0	0	0	0	0	0	0	0	0
EZ08_CGGAGTCTCGGTTAAC-1	0	0	0	0	0	0	0	0	0
EZ08_CGGCTAGGTTATCCGA-1	0	0	0	0	0	0	0	0	0
EZ08_CTAGCCTGTAGGACAC-1	0	0	0	0	0	0	0	0	0
EZ08_CTCGGGAAGGACAGCT-1	0	0	0	0	0	0	0	0	0
EZ08_CTCTAATCATCTCCCA-1	1	0	0	0	0	0	0	0	0
EZ08_CTGCCTACACAAGTAA-1	0	0	0	0	0	0	0	0	0
EZ08_CTGCGGATCAACGGCC-1	0	0	0	0	0	0	0	0	0
EZ08_CTTAACTCACTTCTGC-1	0	0	0	0	0	0	0	0	0
EZ08_CTTCTCTTCTTAACCT-1	1	0	0	0	0	0	0	0	0
EZ08_GACCTGGTCGTGGTCG-1	0	0	0	0	0	0	0	0	0
EZ08_GACGGCTGTTCGTCTC-1	0	0	0	0	0	0	0	0	0
EZ08_GATCAGTCACGGACAA-1	0	0	0	0	0	0	0	0	0
EZ08_GATGAGGCACCATCCT-1	0	0	0	0	0	0	0	0	0
EZ08_GCAGTTAAGATTACCC-1	0	0	0	0	9	0	0	0	0
EZ08_GCATGTAAGCTGCAAG-1	0	0	0	0	0	0	0	0	0
EZ08_GCCAAATTCCAGAGGA-1	0	0	0	0	1	0	0	0	0
EZ08_GCCTCTACAGGTGCCT-1	0	0	0	0	0	0	0	0	0
EZ08_GCGCGATGTCGAATCT-1	0	0	0	0	0	0	0	0	0
EZ08_GCTCTGTCAAGCCGTC-1	0	0	0	0	0	0	0	0	0
EZ08_GCTCTGTGTGTCCTCT-1	1	0	1	0	0	0	0	0	0
EZ08_GCTGCAGGTGGAAAGA-1	0	0	0	0	0	0	0	0	0
EZ08_GCTGCGAGTGCATCTA-1	0	0	1	0	0	0	0	0	0
EZ08_GCTTGAATCTGCAAGT-1	0	0	1	0	0	0	0	0	0
EZ08_GTACTTTTCACGACTA-1	0	0	0	0	0	0	0	0	0
EZ08_GTCATTTGTGACCAAG-1	0	0	0	0	0	0	0	0	0
EZ08_GTCGTAAAGACAATAC-1	0	0	0	0	0	0	0	0	0
EZ08_GTGCAGCAGATGAGAG-1	0	0	0	0	0	0	0	0	0
EZ08_GTGTGCGGTCCGAACC-1	0	0	0	0	0	0	0	0	0
EZ08_TACACGACATGCCACG-1	0	0	0	0	0	0	0	0	0
EZ08_TACCTATAGCGTCTAT-1	0	0	1	0	0	0	0	0	0
EZ08_TACCTTATCACGATGT-1	0	0	0	0	0	0	0	0	0
EZ08_TATCTCACACCGTTGG-1	156	0	0	0	1	0	0	0	0
EZ08_TCAGGTACATGCAATC-1	0	0	0	0	0	0	0	0	0
EZ08_TCATTTGAGCTGTTCA-1	0	0	0	0	0	0	0	0	0
EZ08_TCCCGATAGTCCGTAT-1	0	0	0	0	0	0	0	0	0
EZ08_TCGGGACGTAGCGCAA-1	0	0	100	0	0	0	0	0	0
EZ08_TGATTTCGTCTAACGT-1	0	0	0	0	0	0	0	0	0
EZ08_TGCCCTAGTACCATCA-1	0	0	0	0	0	0	0	0	0
EZ08_TGTATTCCAATAGCGG-1	0	0	0	0	0	0	0	0	0
EZ08_TGTGGTAGTAAGAGAG-1	0	0	0	0	0	0	0	0	0
EZ08_TGTGTTTTCCAGAAGG-1	0	0	0	0	1	0	0	0	0
EZ08_TTAGTTCAGAATCTCC-1	1	0	1	0	0	0	0	0	0
EZ08_TTAGTTCCATCACAAC-1	0	0	0	0	0	0	0	0	0
EZ08_TTCTCCTTCGTGGGAA-1	0	0	0	0	0	0	0	0	0
EZ08_TTCTTAGTCTGCTTGC-1	0	0	0	0	0	0	0	0	0
EZ08_TTTACTGAGCTCTCGG-1	0	0	1	0	0	0	0	0	0
EZ08_TTTACTGCACCATGTA-1	0	0	2	0	0	0	0	0	0
EZ08_TTTATGCCAGTAAGAT-1	0	0	0	0	0	0	0	0	0
EZ09_AACCATGAGTGTGGCA-1	0	0	0	0	0	0	0	0	0
EZ09_AACCATGAGTTATCGC-1	0	0	0	0	0	0	0	0	0
EZ09_AACTCCCGTAAAGGAG-1	0	0	0	0	0	0	0	0	0
EZ09_AACTCTTGTACATGTC-1	0	0	0	0	0	0	0	0	0
EZ09_AAGACCTTCACCATAG-1	0	0	0	0	0	0	0	0	0
EZ09_AAGTCTGTCAACACAC-1	0	0	0	0	0	0	0	0	0
EZ09_AAGTCTGTCAGTTGAC-1	0	0	0	0	0	0	0	0	0
EZ09_ACACCCTAGGTGATTA-1	0	0	0	0	0	0	0	0	0
EZ09_ACAGCTACATGGTCAT-1	0	0	76	0	0	0	0	0	0
EZ09_ACATACGCAGTCACTA-1	0	0	0	0	16	0	0	2	0
EZ09_ACGCCAGTCCTCCTAG-1	0	0	0	0	0	0	0	0	0
EZ09_ACTGCTCCATGAGCGA-1	0	0	7	0	361	0	4	37	0
EZ09_ACTTGTTAGTGGTAGC-1	1	0	0	0	0	0	0	0	0
EZ09_AGAGCTTAGTTGTAGA-1	0	0	0	0	0	0	0	0	0
EZ09_AGAGCTTTCACCTTAT-1	0	0	0	0	0	0	0	0	0
EZ09_AGCAGCCGTGTAACGG-1	21	0	0	0	0	0	1	0	0
EZ09_AGGCCGTAGTGTACTC-1	0	0	0	0	250	0	2	28	0
EZ09_CAAGTTGAGCGTAGTG-1	0	0	0	0	0	0	0	0	0
EZ09_CACAGTAGTATGCTTG-1	1	0	1	0	0	0	0	0	0
EZ09_CACATTTAGTCAAGGC-1	0	0	0	0	0	0	0	0	0
EZ09_CATCAGATCTTTACGT-1	1	0	1	0	0	0	0	0	0
EZ09_CATCGAAAGAGTCGGT-1	0	0	0	0	0	0	0	0	0
EZ09_CATGGCGGTCAGGACA-1	0	0	0	0	0	0	0	1	0
EZ09_CCCATACAGCGGATCA-1	0	0	0	0	0	0	0	0	0
EZ09_CGAATGTGTAGCGATG-1	0	0	0	0	0	0	0	0	0
EZ09_GACGCGTTCTTGTCAT-1	0	0	0	0	2	60	0	0	0
EZ09_GCGCAGTGTCCAAGTT-1	0	0	0	0	230	0	9	12	0
EZ09_GGAATAAAGACCTTTG-1	0	0	0	0	0	0	0	0	0
EZ09_GGACAAGGTTTAGCTG-1	0	0	0	0	0	0	0	0	0
EZ09_GGACGTCAGATATGCA-1	0	0	0	0	0	0	0	0	0
EZ09_GGCAATTTCCGGCACA-1	0	0	0	0	0	0	0	0	0
EZ09_GGCCGATGTAAGAGAG-1	0	0	0	0	0	0	0	0	0
EZ09_GGCCGATTCACCGTAA-1	0	0	0	0	0	0	0	0	0
EZ09_GGCCGATTCACGCGGT-1	0	0	0	0	0	0	0	0	0
EZ09_GGCGTGTTCAGTTTGG-1	0	0	0	0	0	0	0	0	0
EZ09_GGGTTGCAGACGACGT-1	0	0	37	0	1	0	0	0	0
EZ09_GGTATTGGTGTAAGTA-1	0	0	0	0	0	0	0	0	0
EZ09_GGTGTTAAGTGGACGT-1	0	0	0	0	0	0	0	0	0
EZ09_GTACTCCGTCAGAAGC-1	0	0	0	0	0	0	0	0	0
EZ09_GTCAAGTAGCAATCTC-1	2	0	0	0	8	0	0	0	0
EZ09_GTCTCGTGTTTGACTG-1	0	0	0	0	0	0	0	0	0
EZ09_GTGCAGCTCGTCCGTT-1	0	0	0	0	0	0	0	0	0
EZ09_GTGCTTCCACGGTAAG-1	0	0	0	0	0	0	0	0	0
EZ09_GTTCATTGTCTCATCC-1	0	0	56	0	0	0	0	0	0
EZ09_TAGTGGTGTGTGTGCC-1	0	0	1	0	214	1	4	40	0
EZ09_TCAGCTCTCTCCTATA-1	0	0	0	0	0	0	0	0	0
EZ09_TCTTCGGGTCCATCCT-1	0	0	0	0	66	0	1	8	0
EZ09_TGAGCCGGTCGAGATG-1	1	0	37	0	0	0	0	0	0
EZ09_TGCGCAGGTCAGAAGC-1	0	0	1	0	0	0	0	0	0
EZ09_TTGAACGAGCGTAGTG-1	0	0	0	0	0	0	0	0	0
EZ09_TTGCCGTAGTCTCCTC-1	3	0	0	0	399	0	5	68	0
EZ09_TTGTAGGGTGTGGCTC-1	0	0	0	0	0	0	0	0	0
EZ09_TTTGCGCGTCGCATAT-1	0	0	0	0	0	0	0	0	0
EZ09_TTTGGTTGTCCGTTAA-1	0	0	0	0	0	0	0	0	0
EZ16_AACACGTGTACCTACA-1	0	0	0	0	0	0	0	0	0
EZ16_ACACCCTAGCCGATTT-1	0	0	0	1	0	0	0	0	0
EZ16_ACAGCTAGTCCGAGTC-1	0	0	0	0	0	0	0	0	0
EZ16_AGTAGTCCACCAGATT-1	0	0	0	0	0	0	0	0	0
EZ16_AGTGTCAGTTCGTGAT-1	0	0	0	0	0	0	0	0	0
EZ16_AGTTGGTTCAGGTTCA-1	0	0	1	0	0	0	0	0	0
EZ16_ATGTGTGAGAGCCTAG-1	0	0	1	0	0	0	0	0	0
EZ16_ATTATCCTCAAGGCTT-1	0	0	0	0	0	0	0	0	0
EZ16_ATTTCTGAGTGTCCAT-1	0	0	1	0	1	0	0	0	0
EZ16_CACATTTTCTACTCAT-1	0	0	0	0	0	0	0	0	0
EZ16_CACCACTCAATCACAC-1	0	0	0	0	0	0	0	0	0
EZ16_CAGAGAGAGACTAAGT-1	0	0	0	0	0	0	0	0	0
EZ16_CAGAGAGGTAGCGCTC-1	0	0	0	0	0	0	0	0	0
EZ16_CAGCGACCAATGAAAC-1	0	0	1	0	0	0	0	0	0
EZ16_CAGGTGCAGCTCCTTC-1	0	0	0	0	0	0	0	0	0
EZ16_CCATTCGGTCCCTTGT-1	0	0	0	0	0	0	0	0	0
EZ16_CCGGGATAGCCGATTT-1	0	0	0	0	0	0	0	0	0
EZ16_CCGTTCAGTGCAGTAG-1	0	0	1	0	0	0	0	0	0
EZ16_CCTAAAGCATGGTTGT-1	0	0	0	0	0	0	0	0	0
EZ16_CCTAGCTGTCATCGGC-1	0	0	0	0	0	0	0	0	0
EZ16_CGATTGAAGTGTCCAT-1	0	0	0	0	0	1	0	0	0
EZ16_CGGACTGCAGGGCATA-1	0	0	1	0	0	0	0	0	0
EZ16_CGTAGCGAGCGGATCA-1	0	0	1	0	0	0	0	0	0
EZ16_CTCATTATCCGTAGGC-1	0	0	2	0	0	0	0	0	0
EZ16_CTCATTATCCTCAACC-1	0	0	1	0	0	0	0	0	0
EZ16_CTCGTACAGTAGCGGT-1	0	0	0	0	0	0	0	0	0
EZ16_CTTAGGAAGCTGAACG-1	0	0	0	0	0	0	0	0	0
EZ16_GAATAAGGTACAGTGG-1	0	0	0	0	0	0	0	0	0
EZ16_GACCAATCATTGGTAC-1	0	0	0	0	0	0	0	0	0
EZ16_GACCTGGGTATAAACG-1	0	0	0	0	0	0	0	0	0
EZ16_GAGCAGAAGAAACCGC-1	0	0	1	0	1	0	0	0	0
EZ16_GCAAACTCAAACGTGG-1	0	0	0	0	0	0	0	0	0
EZ16_GCAGTTAAGCGCTCCA-1	0	0	3	0	1	0	0	0	0
EZ16_GCTGCGATCACGATGT-1	0	0	0	0	0	0	1	0	0
EZ16_GGACAGAAGGCAATTA-1	0	0	1	1	1	0	0	0	0
EZ16_GGACATTAGTCTCAAC-1	0	0	0	0	0	0	0	0	0
EZ16_GGACGTCGTCGAATCT-1	0	0	0	0	0	0	0	0	0
EZ16_GGGCACTGTAAATGAC-1	0	0	1	1	0	0	0	0	0
EZ16_GTGTTAGGTCTAGCGC-1	0	0	1	0	0	0	0	0	0
EZ16_GTTCTCGAGCTTATCG-1	0	0	0	0	0	0	0	0	0
EZ16_GTTTCTAGTACCGCTG-1	0	0	0	0	0	0	0	0	0
EZ16_TAAACCGGTACTTGAC-1	0	0	0	0	0	0	0	0	0
EZ16_TACTCATCACGTCTCT-1	0	0	0	0	0	0	0	0	0
EZ16_TCACAAGGTAGCTAAA-1	0	0	1	0	0	0	1	0	0
EZ16_TCAGATGCAGGAATGC-1	0	0	0	0	0	1	0	0	0
EZ16_TGACGGCGTCGAAAGC-1	0	0	0	0	0	0	0	0	0
EZ16_TGCCCTACATATGCTG-1	0	0	0	0	0	0	0	0	0
EZ16_TGGCGCAAGCTCCTCT-1	1	0	1	0	0	0	0	0	0
EZ17_ACACCGGCATTGCGGC-1	0	0	0	0	0	0	0	0	0
EZ17_ACATACGTCTTAGCCC-1	0	0	0	0	0	0	0	0	0
EZ17_CATCAAGCACAGACAG-1	0	0	0	0	0	0	0	0	0
EZ17_CATCGAAAGCCGGTAA-1	0	0	0	0	0	0	0	0	0
EZ17_CCAGCGAGTTACGACT-1	2	0	1	0	0	0	0	0	0
EZ17_CGATGTACACCAGATT-1	0	0	1	0	0	0	0	0	0
EZ17_CGTGTAAGTCCAGTGC-1	0	0	0	0	1	0	0	0	0
EZ17_CTTAACTTCCGAATGT-1	0	0	0	0	0	0	0	0	0
EZ17_CTTACCGCATCCTTGC-1	2	0	3	0	1	0	0	0	0
EZ17_GACGCGTCAAAGTCAA-1	0	0	0	0	0	0	0	0	0
EZ17_GCAATCATCTCTGTCG-1	0	0	0	0	0	0	0	0	0
EZ17_GCAGTTATCTTCCTTC-1	0	0	0	0	0	0	0	0	0
EZ17_GGAAAGCAGAGTAAGG-1	0	0	0	0	0	0	0	0	0
EZ17_GTCAAGTCACAGAGGT-1	0	0	0	0	0	0	0	0	0
EZ17_GTTCATTCAATTCCTT-1	1	0	0	0	0	0	0	0	0
EZ17_TACGGATGTCTCCATC-1	0	0	0	0	0	0	0	0	0
EZ17_TCATTTGGTAATCGTC-1	1	0	2	0	0	0	0	0	0
EZ17_TTATGCTAGTCACGCC-1	0	0	0	0	0	0	0	0	0
EZ17_TTGGAACGTGTTTGTG-1	0	0	0	0	0	0	0	0	0

## Sheet: Fig 2E
B cell	CD19	MS4A1	CD27	CD38	JCHAIN	IGHD	IGHM	CD1C	TCL1A	IRF4	PRDM1	MZB1	SDC1	XBP1		PC	CD19	MS4A1	CD27	CD38	JCHAIN	IGHD	IGHM	CD1C	TCL1A	IRF4	PRDM1	MZB1	SDC1	XBP1
EZ02_AAACCTGGTGATAAAC-1	1	2	0	0	0	0	0	0	0	0	0	0	0	1		EZ02_AACTTTCTCACGATGT-1	2	1	6	1	8	0	0	0	0	1	8	6	0	6
EZ02_AAAGATGCAAATTGCC-1	0	0	0	0	0	0	0	0	0	0	0	0	0	1		EZ02_ACACCGGCAGGGCATA-1	0	0	0	0	1	0	0	0	0	0	0	22	0	19
EZ02_AAAGCAAGTTGATTGC-1	0	8	0	0	0	0	0	0	0	0	1	0	0	0		EZ02_ACGCCAGCATCGTCGG-1	0	0	3	2	2	0	0	0	0	0	0	14	8	4
EZ02_AAAGTAGTCGGTCCGA-1	0	4	0	0	0	0	0	0	0	0	0	0	0	1		EZ02_ACGCCGAAGATGTGGC-1	0	0	0	0	0	0	0	0	0	0	0	6	0	4
EZ02_AAATGCCGTCATATGC-1	0	6	0	0	0	0	0	0	0	0	0	0	0	1		EZ02_ACGGAGATCCCTCTTT-1	0	0	0	0	1	0	0	0	0	0	0	13	0	2
EZ02_AACACGTTCTGGCGAC-1	0	0	0	0	0	0	0	0	0	0	0	0	0	1		EZ02_ACGGGCTCAGTATCTG-1	0	0	0	1	0	0	0	0	0	0	0	10	0	0
EZ02_AACGTTGAGATAGTCA-1	1	1	0	0	0	0	0	0	0	1	0	0	0	1		EZ02_ACTGAGTCAACGATCT-1	0	0	0	1	28	0	39	0	0	0	0	4	2	4
EZ02_AACTCAGTCCCACTTG-1	0	2	1	0	0	0	0	0	0	0	0	0	0	0		EZ02_AGACGTTCACAGGTTT-1	0	0	0	0	0	0	0	0	0	0	0	2	0	0
EZ02_AACTCTTCATCGATGT-1	0	1	0	1	0	0	1	0	0	0	0	0	0	1		EZ02_AGAGCGACACCGGAAA-1	0	0	0	0	0	0	1	0	0	0	0	1	0	5
EZ02_AAGACCTAGCTAGTCT-1	0	6	0	0	0	0	0	0	0	0	0	0	0	0		EZ02_AGATTGCCAGGGTACA-1	0	0	0	0	3	0	0	0	0	0	0	7	0	5
EZ02_AAGACCTTCGCGTTTC-1	0	10	0	0	0	0	18	0	0	2	0	0	0	0		EZ02_AGCCTAATCAATCACG-1	0	0	0	0	1	0	0	0	0	0	0	4	0	2
EZ02_AAGCCGCCAAGCCGCT-1	0	2	0	0	0	0	0	0	0	0	0	0	0	0		EZ02_AGCGGTCTCTCGTTTA-1	0	0	1	0	62	0	8	0	0	0	0	3	0	1
EZ02_AAGGAGCCAAGACACG-1	0	4	0	0	0	0	0	0	0	0	0	0	0	0		EZ02_ATCGAGTGTGTAACGG-1	0	0	0	0	0	0	0	0	0	1	2	6	0	5
EZ02_AAGGCAGAGTGGTAGC-1	0	0	0	0	1	0	0	1	0	1	0	0	0	0		EZ02_ATCGAGTTCTACCAGA-1	0	0	3	0	7	0	0	0	0	1	3	24	3	8
EZ02_AAGGCAGGTACAGCAG-1	0	3	0	0	0	0	0	0	0	0	0	0	0	0		EZ02_ATCTGCCAGTGTTGAA-1	0	0	0	0	3	0	0	0	0	0	0	3	1	3
EZ02_AAGGCAGGTACCATCA-1	0	3	0	0	0	0	0	0	0	0	0	0	0	0		EZ02_CAAGATCGTCGCGGTT-1	0	0	0	0	0	0	0	0	0	0	0	2	0	1
EZ02_AAGGTTCTCCGTACAA-1	0	1	0	0	0	0	0	0	0	1	0	0	0	0		EZ02_CACAGGCTCGGACAAG-1	0	0	0	0	2	0	0	0	0	0	0	10	1	5
EZ02_AAGTCTGGTTACGCGC-1	1	1	0	0	0	0	1	0	0	0	0	0	0	0		EZ02_CACCAGGTCGTGGACC-1	0	0	0	1	0	0	0	0	0	0	0	6	5	4
EZ02_AATCCAGGTCAGCTAT-1	0	0	0	0	0	0	0	0	0	0	0	0	0	0		EZ02_CAGCTAAAGTTAGCGG-1	0	0	0	0	3	0	0	0	0	0	0	8	2	7
EZ02_ACACCCTAGGAATCGC-1	0	0	0	0	0	0	0	0	0	1	0	0	0	0		EZ02_CAGTCCTGTCCGACGT-1	0	0	0	0	59	0	3	0	0	0	0	1	0	1
EZ02_ACACCCTGTGGCGAAT-1	1	1	0	0	0	0	2	0	0	0	0	0	0	0		EZ02_CATCGAAAGATGTTAG-1	0	0	0	1	26	0	2	0	0	0	0	17	1	7
EZ02_ACACTGAGTCGGATCC-1	0	3	0	0	0	0	0	0	0	0	0	0	0	1		EZ02_CATGGCGAGAGAGCTC-1	0	0	0	2	0	0	0	0	0	0	0	7	1	9
EZ02_ACAGCCGCATCATCCC-1	0	2	0	0	1	0	0	0	0	0	0	0	0	0		EZ02_CCAGCGAGTAGCGTCC-1	0	0	3	2	52	27	0	0	0	0	5	16	1	6
EZ02_ACAGCTAAGGTGACCA-1	0	1	0	0	0	0	0	0	0	0	1	0	0	0		EZ02_CCCAGTTTCCAAGCCG-1	0	0	2	1	5	0	0	0	0	0	0	12	0	7
EZ02_ACAGCTACAAACTGCT-1	0	1	0	0	0	0	1	0	0	1	0	0	0	2		EZ02_CCGTGGACAGCTTAAC-1	0	0	0	0	0	0	0	0	0	0	0	0	0	3
EZ02_ACATACGGTATAGGTA-1	0	7	0	0	0	0	0	0	0	0	1	0	0	0		EZ02_CCTACACAGGAGCGTT-1	0	0	4	1	2	0	0	0	0	0	0	9	2	4
EZ02_ACATGGTAGTAGGTGC-1	0	3	1	0	0	0	0	1	0	0	0	0	0	2		EZ02_CGACCTTTCTTAGAGC-1	0	0	0	0	0	0	0	0	0	0	1	4	1	5
EZ02_ACATGGTTCCGTCATC-1	0	5	0	0	0	0	0	0	0	0	0	0	0	0		EZ02_CGACTTCGTGTGAAAT-1	0	0	0	0	0	0	0	0	0	0	3	6	1	8
EZ02_ACCAGTACAGGCGATA-1	2	5	0	0	0	0	0	0	0	0	2	0	0	0		EZ02_CGAGAAGTCAACACGT-1	0	0	5	1	58	39	0	0	0	0	2	40	0	8
EZ02_ACCCACTGTACTTGAC-1	2	2	0	0	0	0	0	0	0	0	0	0	0	0		EZ02_CGCGTTTTCACTATTC-1	1	0	5	0	0	0	4	0	0	0	1	39	1	18
EZ02_ACCCACTGTGGTAACG-1	0	1	1	0	0	0	0	0	0	0	0	0	0	1		EZ02_CGGGTCATCGAACGGA-1	0	0	0	0	0	0	0	0	0	0	0	6	0	2
EZ02_ACCCACTGTTCAGGCC-1	0	2	0	0	0	0	0	0	0	0	0	0	0	0		EZ02_CGTCTACTCAACACAC-1	0	0	0	0	1	0	0	0	0	0	0	2	0	2
EZ02_ACCGTAAAGTTGAGTA-1	0	3	0	0	0	0	0	0	0	0	0	0	0	1		EZ02_CGTTCTGAGGAGTTGC-1	0	0	0	0	49	0	0	0	0	0	0	4	1	6
EZ02_ACCTTTAAGCCACGTC-1	0	2	0	0	0	0	0	0	0	0	1	0	0	0		EZ02_CTAGAGTCACCGTTGG-1	0	0	0	1	1	0	0	0	0	0	1	2	1	8
EZ02_ACGAGCCGTATTCGTG-1	0	2	0	0	0	0	0	0	0	0	1	0	0	0		EZ02_CTCGGAGAGACAGGCT-1	0	0	0	0	103	0	1	0	0	0	0	5	0	1
EZ02_ACGAGGATCTGAAAGA-1	0	4	0	0	2	0	0	0	0	1	0	0	0	0		EZ02_CTCGGGACATGCGCAC-1	0	0	0	0	3	0	2	0	0	6	1	1	0	1
EZ02_ACGATACAGGAGCGAG-1	0	2	0	0	1	0	0	0	0	0	0	0	0	0		EZ02_CTGAAGTCAGATGAGC-1	0	0	0	4	169	0	162	0	0	0	1	25	3	7
EZ02_ACGATACTCTTGGGTA-1	0	1	1	0	0	0	0	0	0	0	0	0	0	0		EZ02_CTGCTGTTCTTACCTA-1	0	0	0	2	0	0	0	0	0	1	2	1	0	0
EZ02_ACGATGTTCGTTACAG-1	0	1	0	0	0	0	0	0	0	1	0	0	0	0		EZ02_CTTAACTGTTCAACCA-1	0	0	0	0	0	0	0	0	0	0	0	1	0	0
EZ02_ACGCAGCCAATGAATG-1	0	2	0	0	0	0	1	0	0	0	0	0	0	0		EZ02_CTTACCGAGTGTCCAT-1	0	0	0	0	0	0	0	0	0	0	0	0	0	0
EZ02_ACGCAGCTCGCAAGCC-1	0	0	1	0	0	0	0	0	0	0	0	0	0	0		EZ02_GAACATCTCCTAAGTG-1	0	0	0	0	1	0	0	0	0	0	0	7	0	10
EZ02_ACGCCAGTCCTTGGTC-1	1	6	0	0	0	0	0	0	0	0	0	0	0	0		EZ02_GAACCTAGTCGGGTCT-1	0	0	1	0	0	0	0	0	0	0	0	12	0	3
EZ02_ACGCCGACAAGCTGAG-1	0	5	0	0	0	0	0	0	0	0	0	0	0	0		EZ02_GACTACACATCCTTGC-1	1	0	0	0	0	0	0	0	0	0	0	3	0	12
EZ02_ACGCCGACACGCCAGT-1	1	0	1	0	0	1	0	0	0	0	0	0	0	0		EZ02_GATCAGTTCTACTCAT-1	0	0	0	0	3	0	0	0	0	0	0	7	0	5
EZ02_ACGGAGACATGTCTCC-1	1	2	0	0	0	0	0	0	0	1	1	0	0	0		EZ02_GCAAACTAGCCCAGCT-1	1	0	1	0	0	0	0	0	0	1	6	44	7	32
EZ02_ACGGCCACAACTGGCC-1	0	3	1	0	0	0	0	0	0	0	0	0	0	0		EZ02_GCATGCGGTATGAATG-1	0	0	0	0	0	0	0	0	0	0	2	8	0	6
EZ02_ACGGGCTAGGCCATAG-1	0	0	1	0	1	0	1	1	0	0	1	0	0	0		EZ02_GGAAAGCAGGTACTCT-1	0	0	0	1	0	0	0	0	0	0	0	12	1	11
EZ02_ACGGGCTGTACAGTGG-1	0	1	1	0	0	0	0	0	0	0	1	0	0	0		EZ02_GGAGCAAAGACGCACA-1	0	0	0	0	0	0	0	0	0	0	0	23	0	10
EZ02_ACGGGTCGTAGGGACT-1	1	2	0	0	0	0	0	0	0	0	0	0	0	0		EZ02_GGATGTTAGTGAAGTT-1	0	0	2	0	0	0	0	0	0	0	2	4	0	3
EZ02_ACGTCAACATTAACCG-1	1	4	0	0	0	0	0	0	0	0	0	0	0	1		EZ02_GGCTCGATCGTATCAG-1	0	0	0	1	8	0	0	0	0	0	0	4	0	4
EZ02_ACTATCTTCCAAACAC-1	1	3	0	0	0	0	0	0	0	0	0	0	0	0		EZ02_GTACGTAGTTGCGCAC-1	0	0	0	0	0	0	0	0	0	0	0	5	1	4
EZ02_ACTGAACAGAAGCCCA-1	2	5	2	0	0	0	0	0	0	1	0	0	0	0		EZ02_GTACTCCTCCTAGTGA-1	0	0	0	0	0	0	0	0	0	0	1	0	1	1
EZ02_ACTGAACTCTTCTGGC-1	1	4	0	0	0	0	0	0	0	1	0	0	0	0		EZ02_GTCGGGTTCAACGAAA-1	0	0	0	0	4	0	0	0	0	0	0	1	0	3
EZ02_ACTGAGTGTATCTGCA-1	3	2	0	0	0	0	0	0	0	0	0	0	0	0		EZ02_GTCTCGTCAATGTAAG-1	0	0	0	0	5	0	0	0	0	0	0	2	0	1
EZ02_ACTGTCCTCGGAGCAA-1	0	4	3	0	0	0	0	0	0	1	0	0	0	0		EZ02_GTCTTCGGTATGAAAC-1	0	0	0	0	0	0	0	0	0	0	1	0	0	3
EZ02_ACTTACTCAAGCCTAT-1	0	2	0	0	0	0	0	0	0	0	0	0	0	2		EZ02_TAAACCGTCCACGTGG-1	0	0	0	0	11	0	4	0	0	0	1	16	0	10
EZ02_ACTTGTTCACTTAAGC-1	0	0	0	0	0	0	0	0	0	0	0	0	0	0		EZ02_TAAGTGCCACCGCTAG-1	0	0	1	0	2	0	0	0	0	0	2	3	0	1
EZ02_ACTTTCACATTGGCGC-1	2	5	2	0	0	0	0	0	0	0	0	0	0	0		EZ02_TAGTGGTGTTGCCTCT-1	0	0	0	0	1	0	0	0	0	0	0	0	0	0
EZ02_AGAATAGCAGGGTTAG-1	0	1	0	0	0	0	2	0	0	4	0	0	0	0		EZ02_TCAATCTAGACTTTCG-1	0	0	0	0	1	0	1	0	0	0	0	4	1	8
EZ02_AGACGTTCAATCCGAT-1	0	0	0	0	0	0	0	0	0	0	0	0	0	0		EZ02_TGACAACGTAAATGTG-1	0	0	0	0	0	0	1383	0	0	0	1	11	1	0
EZ02_AGACGTTCAGGACGTA-1	1	9	0	0	0	0	0	0	0	0	0	0	0	3		EZ02_TGCACCTTCCACGCAG-1	0	0	0	0	0	0	1	0	0	0	0	0	0	1
EZ02_AGAGCTTCACACAGAG-1	1	9	0	0	0	0	0	0	0	0	0	0	0	0		EZ02_TGCCCATAGTGGGCTA-1	0	0	0	0	3	0	3	0	0	0	1	1	1	3
EZ02_AGAGTGGAGAATAGGG-1	1	1	1	0	0	0	0	0	0	1	0	0	0	0		EZ02_TGCCCTAAGTATCGAA-1	0	0	0	0	0	0	0	0	0	1	0	0	0	0
EZ02_AGAGTGGGTGCTCTTC-1	1	0	1	0	0	0	0	0	0	0	0	0	0	0		EZ02_TGGGCGTCAGACGCAA-1	0	0	0	0	0	0	0	0	0	0	0	3	0	0
EZ02_AGATCTGAGCCGATTT-1	1	5	0	0	0	0	0	0	0	0	0	1	0	0		EZ02_TGGTTCCGTTCCACAA-1	0	0	0	0	0	0	0	0	0	0	1	11	0	1
EZ02_AGATCTGTCGGTTCGG-1	1	3	2	0	0	0	0	0	0	1	0	0	0	0		EZ02_TTCGGTCGTCTCCACT-1	0	0	5	0	0	1	12	0	0	0	5	8	0	9
EZ02_AGATTGCGTCGCGGTT-1	1	3	0	0	0	0	2	0	0	0	0	0	0	0		EZ02_TTGCCGTGTTGGTTTG-1	0	0	0	0	0	0	0	0	0	0	0	1	1	1
EZ02_AGCAGCCAGTGATCGG-1	0	1	1	0	0	0	0	0	0	0	0	0	0	0		EZ02_TTGGAACGTAGCGTGA-1	0	0	0	0	0	0	0	0	0	0	0	0	0	3
EZ02_AGCAGCCCAAGCCATT-1	3	4	0	0	0	0	0	0	0	0	0	0	0	2		EZ02_TTGTAGGCAATAACGA-1	0	0	0	0	0	0	0	0	0	0	0	7	1	9
EZ02_AGCATACGTAAATGTG-1	1	0	0	0	0	0	0	1	0	0	0	0	0	1		EZ02_TTTACTGGTCAATACC-1	0	0	0	0	0	0	0	0	0	0	0	21	0	8
EZ02_AGCCTAAGTAAGGATT-1	1	1	0	0	0	0	0	0	0	0	0	0	0	0		EZ02_TTTGTCATCCGAGCCA-1	0	0	0	1	9	0	3	0	0	0	2	24	4	9
EZ02_AGCGGTCCATCCTTGC-1	0	1	1	0	1	0	0	0	0	0	0	0	0	0		EZ04_AAAGATGCACAACTGT-1	0	0	0	0	2	0	0	0	0	0	1	4	0	1
EZ02_AGCGGTCGTTGGACCC-1	2	3	0	0	0	0	0	0	0	0	1	0	0	1		EZ04_ATTACTCGTTGAGTTC-1	0	0	0	0	0	0	0	0	0	0	0	0	0	0
EZ02_AGCGGTCTCCGCTGTT-1	0	1	3	0	0	0	0	0	0	0	0	0	0	0		EZ04_ATTACTCTCTTATCTG-1	0	0	0	0	2	0	0	0	0	0	1	0	0	0
EZ02_AGCGTCGCAACTTGAC-1	0	0	0	0	0	0	0	0	0	0	0	0	0	1		EZ04_TCAACGATCAACCATG-1	0	0	0	0	3	0	0	0	0	0	1	5	4	4
EZ02_AGCTCCTGTTAGAACA-1	0	1	0	0	0	0	0	0	0	0	0	0	0	0		EZ04_TGGCTGGCACAGACTT-1	0	0	0	0	0	0	0	0	0	0	0	0	0	0
EZ02_AGCTCCTTCTGGTATG-1	0	2	0	0	0	0	0	0	0	0	0	1	0	0		EZ05_CTCGGAGAGATAGTCA-1	0	0	0	0	0	0	0	0	0	3	3	1	0	1
EZ02_AGCTCTCAGTACTTGC-1	0	7	0	0	0	0	0	0	0	1	0	0	0	1		EZ05_CTTAACTGTGTATGGG-1	0	2	1	0	0	0	0	0	0	1	0	0	0	0
EZ02_AGCTTGACATTCGACA-1	1	1	1	0	0	0	0	0	0	0	0	0	0	1		EZ05_TAAGCGTGTTCGTGAT-1	0	1	2	0	0	0	0	0	0	2	3	13	0	5
EZ02_AGCTTGATCTCAAGTG-1	1	5	0	0	0	0	3	0	0	1	0	0	0	1		EZ05_TCAACGAGTATCACCA-1	0	0	0	0	0	0	0	0	0	0	0	1	0	0
EZ02_AGGGAGTTCCACTCCA-1	3	3	0	0	0	0	0	0	0	0	0	0	0	0		EZ05_TGGCGCAGTGCTAGCC-1	0	3	2	0	0	0	5	0	0	0	1	0	0	2
EZ02_AGGGTGATCACGGTTA-1	0	0	0	0	0	0	0	0	0	0	0	0	0	0		EZ06_AATCCAGTCACCCGAG-1	0	0	0	0	1	0	0	0	0	0	0	1	0	0
EZ02_AGGTCATCATGCCACG-1	2	5	0	0	0	1	1	0	0	0	2	0	0	0		EZ06_AGCTCCTTCAAAGTAG-1	0	0	1	0	179	0	0	0	0	0	0	19	0	1
EZ02_AGTCTTTCACCGAATT-1	0	0	0	0	0	0	0	0	0	0	0	0	0	1		EZ06_ATGTGTGGTCTGCGGT-1	0	0	6	0	1333	0	6	0	0	0	5	86	0	3
EZ02_AGTGAGGCAGCGTAAG-1	0	2	0	0	0	0	0	0	0	0	0	0	0	0		EZ06_ATGTGTGGTTACCGAT-1	0	0	0	0	0	0	0	0	0	0	0	0	0	0
EZ02_AGTGGGACAAGGTTCT-1	0	3	0	0	0	0	0	0	0	1	0	0	0	1		EZ06_CAACCTCGTCTTCGTC-1	0	0	6	5	588	0	0	0	0	0	1	59	0	5
EZ02_AGTGGGACAGAAGCAC-1	1	4	0	0	0	0	0	0	0	0	0	0	0	0		EZ07_ACCCACTCACATCTTT-1	0	0	2	0	90	0	0	0	0	3	4	7	0	2
EZ02_AGTGGGACATGTCTCC-1	0	2	0	0	0	0	0	0	0	1	0	0	0	1		EZ07_ACGAGGAGTCCAGTAT-1	0	0	2	2	283	0	0	0	0	0	1	12	0	0
EZ02_AGTGTCAAGTCATGCT-1	1	1	0	0	0	0	0	0	0	2	0	0	0	0		EZ07_ACGGCCATCAGTTAGC-1	0	0	0	0	0	0	0	0	0	0	0	0	0	1
EZ02_AGTGTCACAAAGTGCG-1	0	1	0	0	0	0	0	0	0	0	0	0	0	1		EZ07_ACGGGTCAGGGTCGAT-1	0	0	1	0	0	0	1	0	0	0	2	47	0	0
EZ02_AGTGTCACACATGACT-1	0	2	0	0	0	0	0	0	0	0	0	0	0	2		EZ07_CACACTCTCCTCCTAG-1	0	0	0	0	2	0	1	0	0	3	3	2	0	0
EZ02_AGTTGGTTCCCTTGCA-1	1	1	0	0	0	0	0	0	0	0	0	0	0	3		EZ07_CCCATACAGTCCATAC-1	0	0	0	1	170	0	0	0	0	0	0	0	0	0
EZ02_AGTTGGTTCCGAGCCA-1	0	1	1	0	0	0	0	0	0	1	0	0	0	0		EZ07_CCGGTAGTCAACACAC-1	0	0	1	0	14	0	0	0	0	0	2	14	3	4
EZ02_ATAACGCAGAATGTTG-1	1	0	0	0	0	0	0	0	0	0	0	0	0	0		EZ07_CGTGTAAGTTTAGGAA-1	0	0	1	1	174	0	0	0	0	0	0	2	0	1
EZ02_ATAAGAGCACGTAAGG-1	0	9	0	0	0	0	0	0	0	1	0	0	0	1		EZ07_CTCAGAACAGTACACT-1	0	0	2	1	1646	0	0	0	0	2	1	23	1	1
EZ02_ATAAGAGCAGTATGCT-1	3	2	0	0	0	0	0	0	0	0	2	0	0	1		EZ07_GCAATCAAGCACAGGT-1	0	0	2	0	75	0	4	0	0	1	0	17	0	0
EZ02_ATAAGAGGTCTCCCTA-1	0	4	0	0	0	0	2	0	0	0	0	0	0	1		EZ07_GGACATTGTTTCGCTC-1	0	0	5	1	863	0	0	0	0	4	0	59	1	5
EZ02_ATAAGAGTCAGGTTCA-1	0	3	0	0	0	0	0	0	0	0	0	0	0	0		EZ07_GGGATGAAGCTGCGAA-1	0	0	0	0	1	0	0	0	0	0	0	0	0	2
EZ02_ATAGACCAGCTCCCAG-1	0	1	0	0	0	0	0	0	0	0	0	0	0	0		EZ08_AGCGTATCAATGGTCT-1	0	0	0	1	0	0	0	0	0	1	1	1	0	0
EZ02_ATAGACCCACTTCGAA-1	1	4	0	0	1	0	0	1	0	0	0	0	0	3		EZ08_TATCTCACACCGTTGG-1	0	0	0	0	49	1	290	0	0	2	0	1	1	1
EZ02_ATAGACCGTCTCTCTG-1	1	4	1	0	0	0	0	0	0	0	1	0	0	2		EZ08_TCGGGACGTAGCGCAA-1	0	0	0	0	3	0	0	0	0	0	0	1	0	0
EZ02_ATCATCTAGGTGATAT-1	0	1	0	0	0	0	1	0	0	0	0	0	0	0		EZ09_AAGACCTTCACCATAG-1	0	0	0	0	0	0	0	0	0	0	0	0	0	1
EZ02_ATCATCTCAGATCTGT-1	0	4	0	0	0	0	0	0	0	0	0	0	0	0		EZ09_ACAGCTACATGGTCAT-1	0	0	3	0	888	0	2	0	0	1	2	46	2	7
EZ02_ATCATCTGTCTGCGGT-1	0	3	0	0	0	0	0	0	0	0	0	0	0	0		EZ09_ACATACGCAGTCACTA-1	0	0	1	2	0	0	0	0	0	2	17	2	0	9
EZ02_ATCCACCCAATGGACG-1	1	2	0	0	0	0	0	0	0	0	0	0	0	0		EZ09_ACTGCTCCATGAGCGA-1	0	0	2	0	0	0	0	0	0	4	0	11	3	12
EZ02_ATCCGAATCCAGAAGG-1	2	2	0	0	0	0	0	0	0	0	0	0	0	0		EZ09_AGCAGCCGTGTAACGG-1	0	0	0	0	1	0	35	0	0	1	2	1	0	3
EZ02_ATCTACTAGTGGTCCC-1	0	2	2	0	0	0	0	0	0	0	0	0	0	0		EZ09_AGGCCGTAGTGTACTC-1	0	0	0	1	0	0	0	0	0	0	0	28	0	4
EZ02_ATCTACTGTGTGGCTC-1	1	2	0	0	0	0	0	0	0	0	0	0	0	0		EZ09_GACGCGTTCTTGTCAT-1	0	0	0	0	0	0	0	0	0	0	0	1	0	2
EZ02_ATCTACTTCATTGCCC-1	0	0	0	0	0	0	0	0	0	0	0	0	0	0		EZ09_GCGCAGTGTCCAAGTT-1	0	0	4	0	0	0	0	0	0	1	4	10	0	5
EZ02_ATCTGCCAGAGATGAG-1	3	5	0	0	0	0	0	0	0	0	0	0	0	2		EZ09_GGCAATTTCCGGCACA-1	0	0	0	0	0	0	0	0	0	0	0	0	0	0
EZ02_ATCTGCCCACCACCAG-1	0	1	0	0	0	0	1	0	0	0	0	0	0	0		EZ09_GGGTTGCAGACGACGT-1	0	0	7	1	158	0	0	0	0	8	0	40	2	9
EZ02_ATCTGCCTCTTTAGGG-1	2	2	0	0	0	0	0	0	0	0	0	0	0	1		EZ09_GTCAAGTAGCAATCTC-1	0	0	1	0	1	0	2	0	0	0	0	0	0	3
EZ02_ATGAGGGGTCAAAGCG-1	1	1	0	0	0	1	0	0	0	1	1	0	0	0		EZ09_GTTCATTGTCTCATCC-1	0	0	0	3	234	0	0	0	0	0	2	27	3	11
EZ02_ATGAGGGGTGTGCGTC-1	0	1	0	0	0	0	0	0	0	1	0	0	0	0		EZ09_TAGTGGTGTGTGTGCC-1	0	0	0	0	0	0	0	0	0	0	0	1	0	1
EZ02_ATGCGATGTTGTCGCG-1	0	5	0	0	0	0	0	0	0	1	0	0	0	0		EZ09_TCTTCGGGTCCATCCT-1	0	0	0	2	0	0	0	0	0	1	0	11	0	0
EZ02_ATGCGATTCATGGTCA-1	1	0	0	0	0	0	0	0	0	1	0	0	0	0		EZ09_TGAGCCGGTCGAGATG-1	0	2	2	0	98	0	4	0	0	5	1	54	1	1
EZ02_ATGGGAGGTTCTGAAC-1	0	6	0	0	0	0	0	0	0	0	1	0	0	0		EZ09_TTGCCGTAGTCTCCTC-1	0	0	0	0	0	0	5	0	0	2	2	1	1	6
EZ02_ATGTGTGAGAGACTAT-1	0	4	0	0	0	0	1	0	0	0	1	0	0	0		PBMC_10K_AACCACAAGATCCTAC-1	0	4	0	0	0	4	4	0	5	0	2	0	0	0
EZ02_ATGTGTGTCAGAAATG-1	1	4	0	0	0	0	0	0	0	0	0	0	0	0		PBMC_10K_ACGCACGTCCTCTTTC-1	0	0	1	0	321	0	0	0	0	1	4	17	0	0
EZ02_ATTATCCGTAAGTTCC-1	0	1	0	0	0	0	0	0	0	0	2	0	0	0		PBMC_10K_AGAGAATTCTCCAAGA-1	0	0	1	0	191	0	0	0	0	1	2	9	0	4
EZ02_ATTGGACCATTCCTGC-1	0	1	0	0	0	0	0	0	0	0	0	0	0	0		PBMC_10K_CCTATCGGTACCTAGT-1	0	0	9	4	562	0	0	0	0	1	7	14	0	21
EZ02_ATTGGACGTAAGTGGC-1	1	1	0	0	0	0	0	0	0	1	1	0	0	3		PBMC_10K_GCGTTTCAGTATGATG-1	0	0	4	0	415	0	0	0	0	0	2	20	0	22
EZ02_ATTGGTGGTCTACCTC-1	0	5	0	0	0	0	3	0	0	1	0	0	0	0		PBMC_68K_AACCCAGAACCACA-1	0	1	0	0	0	0	0	0	1	0	0	0	0	0
EZ02_CAACCAAGTTACGTCA-1	0	5	1	0	0	0	0	0	0	0	0	0	0	2		PBMC_68K_ACCCAAGAGCTATG-1	0	0	0	1	0	0	0	0	0	0	1	28	0	2
EZ02_CAACCTCGTCTTTCAT-1	0	0	0	0	0	0	0	0	0	0	0	0	0	0		PBMC_68K_AGGTGGGATGCAAC-1	0	0	5	0	0	0	0	0	0	0	0	22	0	14
EZ02_CAACTAGAGAGGGCTT-1	0	1	0	0	0	0	0	0	0	0	0	0	0	1		PBMC_68K_CCGGAGACTATGGC-1	0	1	0	0	0	0	0	0	1	0	0	0	0	0
EZ02_CAACTAGCAAACCCAT-1	1	2	0	0	0	0	0	0	0	0	0	0	0	0		PBMC_68K_CTTAGACTTATTCC-1	0	0	0	0	0	0	0	0	0	0	0	17	0	4
EZ02_CAAGGCCTCACATACG-1	0	0	0	0	0	0	0	0	0	0	0	0	0	0		PBMC_68K_GGGCACACTACTCT-1	1	0	3	0	0	0	0	0	0	0	0	0	0	0
EZ02_CAAGGCCTCGTACGGC-1	0	1	0	0	0	0	0	0	0	0	0	0	0	0		PBMC_68K_TCCCGAACTTTACC-1	0	0	0	0	0	0	0	0	0	0	0	18	0	14
EZ02_CAAGTTGAGACTACAA-1	0	2	0	0	0	0	0	0	0	0	0	0	0	2		PBMC_68K_TGTGAGTGGTACCA-1	0	0	6	1	0	0	0	0	0	0	0	25	0	3
EZ02_CAAGTTGCATAAAGGT-1	0	3	1	0	0	0	0	0	0	0	0	0	0	0		PBMC_68K_TGTTAAGAAGCGGA-1	1	0	3	0	0	0	0	0	0	0	0	19	0	9
EZ02_CACAAACCATTACCTT-1	1	3	0	0	1	0	0	0	0	2	0	0	0	0		PBMC_68K_AACACTCTTCCCGT-2	0	0	1	0	0	0	0	0	0	0	0	21	0	2
EZ02_CACAAACCATTCTCAT-1	1	3	0	0	0	0	1	0	0	0	0	0	0	1		PBMC_68K_ATAACATGCGTAGT-2	1	0	1	1	0	0	0	0	1	0	0	10	0	8
EZ02_CACACAACAGCAGTTT-1	0	2	0	0	0	0	0	0	0	1	0	0	0	0		PBMC_68K_ATTGTAGATCACGA-2	0	0	3	1	0	0	0	0	0	0	0	6	0	7
EZ02_CACACTCTCATTGCCC-1	0	0	0	0	0	0	2	0	0	0	0	0	0	0		PBMC_68K_GTTACTACTTCCGC-2	0	0	2	0	0	0	0	0	0	0	0	17	0	8
EZ02_CACACTCTCGCTGATA-1	1	6	2	0	0	0	0	0	0	1	1	0	0	1		PBMC_68K_GTTAGTCTGGTGGA-2	0	0	4	2	0	0	0	0	0	0	0	10	0	4
EZ02_CACACTCTCTTGCCGT-1	2	1	0	0	0	0	0	0	0	0	0	0	0	0		PBMC_68K_AGCCGGACGGTGGA-3	0	0	0	4	0	0	0	0	0	0	0	25	0	22
EZ02_CACAGGCTCTTGCAAG-1	0	3	0	0	0	1	1	0	0	0	2	0	0	1		PBMC_68K_CACTCTCTTTTGGG-3	0	0	2	0	0	0	0	0	0	0	0	16	0	0
EZ02_CACAGTAGTCAGATAA-1	0	0	0	0	0	0	3	0	0	0	0	0	0	1		PBMC_68K_CACTGAGATGCGTA-3	0	0	5	2	0	0	0	1	0	1	1	15	0	9
EZ02_CACATAGTCGACAGCC-1	1	1	0	0	0	0	0	0	0	0	0	0	0	0		PBMC_68K_CGATCCACACCATG-3	0	0	0	1	0	0	0	0	0	0	0	18	0	2
EZ02_CACCACTAGCGATTCT-1	0	2	1	0	0	0	0	0	0	2	0	0	0	0		PBMC_68K_GGCCGATGCGCTAA-3	0	0	7	4	0	0	0	0	0	0	0	34	0	8
EZ02_CACCACTGTCGACTGC-1	1	2	1	1	0	0	1	0	0	0	0	0	0	0		PBMC_68K_TCTAACTGCCTTAT-3	0	0	0	0	0	0	0	0	0	0	0	14	0	3
EZ02_CACCAGGAGCGGCTTC-1	2	4	2	0	0	0	0	0	0	1	1	0	0	3		PBMC_68K_TGACCAGACCATAG-3	0	0	0	0	0	0	0	0	0	0	0	3	0	3
EZ02_CACCTTGGTTGAACTC-1	0	2	0	0	0	0	0	0	0	0	0	0	0	0		PBMC_68K_AACATTGAGTCGTA-4	0	0	11	0	0	0	0	0	0	0	0	11	0	10
EZ02_CACCTTGTCGGTGTTA-1	0	0	0	0	0	0	0	0	0	1	0	0	0	0		PBMC_68K_CACGCTACACGCAT-4	0	0	6	1	0	0	0	0	0	0	0	26	0	13
EZ02_CAGAGAGAGCTTCGCG-1	0	1	0	0	0	0	0	0	0	0	0	0	0	0		PBMC_68K_CATCCCGACGGGAA-4	0	0	1	3	0	0	0	0	0	0	0	39	0	13
EZ02_CAGATCATCCGTACAA-1	1	0	0	0	0	0	0	0	0	0	0	0	0	0		PBMC_68K_TCCATAACTCTTAC-4	0	0	2	1	0	0	0	0	0	0	0	37	0	12
EZ02_CAGCAGCAGCAGACTG-1	1	3	0	0	0	0	2	0	0	3	0	0	0	1		PBMC_68K_ACCCACTGAGTGTC-5	0	0	4	0	0	0	0	0	0	0	0	8	0	0
EZ02_CAGCATACACCCATTC-1	0	1	1	0	0	0	0	0	0	0	0	0	0	0		PBMC_68K_ACGCTCACGCTAAC-5	0	0	6	5	0	0	0	0	0	0	0	32	0	12
EZ02_CAGCCGACAGTCTTCC-1	0	2	0	0	0	0	0	0	0	1	0	0	0	0		PBMC_68K_ATGTTAGAATAAGG-5	0	0	1	1	0	0	0	0	0	0	1	11	0	1
EZ02_CAGCCGAGTGTTTGTG-1	0	4	0	0	0	0	0	0	0	0	0	0	0	1		PBMC_68K_CGACTCTGAGTGCT-5	0	0	1	0	0	0	0	0	0	0	0	24	0	7
EZ02_CAGCGACCACAGATTC-1	0	1	0	0	0	0	0	0	0	1	0	0	0	0		PBMC_68K_GATTTAGAAAACAG-5	0	0	1	0	0	0	0	0	0	0	0	19	0	8
EZ02_CAGCTAATCGCAAGCC-1	0	3	0	0	0	0	0	0	0	0	0	0	0	1		PBMC_68K_GGATTGTGTCGTGA-5	1	0	0	2	0	0	0	0	0	0	0	7	0	1
EZ02_CAGTAACAGCTACCTA-1	1	1	0	0	0	0	0	0	0	0	0	0	0	0		PBMC_68K_TAGAATTGTCCGTC-5	0	0	1	2	0	0	0	0	0	0	0	9	0	3
EZ02_CAGTCCTCAAAGCAAT-1	1	4	0	0	1	0	0	0	0	0	0	0	0	0		PBMC_68K_AACCGCCTGATACC-6	0	0	2	0	0	0	0	0	0	1	0	11	0	5
EZ02_CATATGGGTGACCAAG-1	0	2	0	0	0	0	1	0	0	0	0	0	0	1		PBMC_68K_AAGTAACTTCAAGC-6	0	0	3	0	0	0	0	0	2	0	0	0	0	0
EZ02_CATCAGAAGCCGCCTA-1	1	1	0	0	0	0	0	0	0	0	0	0	0	1		PBMC_68K_CCACCATGTTGCGA-6	0	0	3	1	0	0	0	0	0	0	0	53	0	2
EZ02_CATCAGATCATTGCGA-1	0	3	0	0	0	0	0	0	0	1	0	0	0	0		PBMC_68K_TTTCTACTGGAAAT-6	0	0	0	1	0	0	0	0	0	0	0	41	0	8
EZ02_CATCCACCACCAGTTA-1	0	2	1	0	0	0	0	0	0	1	0	0	0	1		PBMC_68K_AGTCGCCTGAAAGT-7	0	0	2	1	0	0	0	0	0	0	0	25	0	8
EZ02_CATCCACGTTGTCTTT-1	2	3	0	0	0	0	0	0	0	0	0	0	0	0		PBMC_68K_ATGTCACTATGGTC-7	0	0	2	0	0	0	0	0	0	0	0	20	0	4
EZ02_CATCGAAGTAAAGTCA-1	0	0	0	0	0	0	0	0	0	0	0	0	0	0		PBMC_68K_CATTTCGACAACCA-7	0	0	3	4	0	0	0	0	0	0	0	15	0	6
EZ02_CATGACAAGATCACGG-1	0	3	0	0	0	0	0	0	0	0	0	0	0	1		PBMC_68K_GATTCTACGCTAAC-7	0	0	6	1	0	0	0	0	0	0	0	25	0	12
EZ02_CATGACATCCCTGACT-1	0	2	0	0	0	0	0	0	0	0	0	0	0	0		PBMC_68K_TAAGGGCTTATTCC-7	0	0	6	1	0	0	0	0	0	0	0	24	0	2
EZ02_CATGGCGCACGGCGTT-1	2	1	1	0	0	0	1	0	0	2	0	0	0	0		PBMC_68K_TCACAACTGCGAAG-7	0	0	1	0	0	0	0	0	0	0	0	12	0	1
EZ02_CATGGCGTCTCCCTGA-1	0	1	0	0	0	0	2	0	0	0	0	0	0	0		PBMC_68K_AAAGACGAGAGAGC-8	0	1	0	0	0	0	0	0	0	1	0	20	0	4
EZ02_CATTCGCAGAAACCGC-1	0	2	0	0	0	0	0	0	0	0	0	0	0	0		PBMC_68K_ACTCGCACGTTCTT-8	0	0	2	0	0	0	0	0	0	0	0	10	0	2
EZ02_CATTCGCTCTGATTCT-1	0	1	1	0	0	0	0	0	0	1	0	0	0	2		PBMC_68K_AGGGCCACTCGTAG-8	0	0	0	1	0	0	0	0	0	0	0	17	0	1
EZ02_CATTCGCTCTTCCTTC-1	1	4	0	0	0	0	0	0	0	0	0	0	0	0		PBMC_68K_CATTGACTGAGGAC-8	0	0	0	0	0	0	0	0	0	0	0	10	0	5
EZ02_CCAATCCGTAGCGATG-1	0	3	0	0	0	0	1	2	0	0	0	0	0	0		PBMC_68K_CCATATACTTCTAC-8	0	0	2	1	0	0	0	0	0	0	0	34	0	4
EZ02_CCACGGAAGTACTTGC-1	0	2	0	0	0	0	0	0	0	1	0	0	0	0		PBMC_68K_CCGTAAGAGGGAGT-8	0	1	12	1	0	0	0	0	0	0	1	34	0	11
EZ02_CCACTACCAGACAAAT-1	2	1	0	0	0	0	0	1	0	3	1	0	0	1		PBMC_68K_TACGAGACCCGATA-8	0	3	5	0	0	0	0	0	0	0	0	3	0	15
EZ02_CCACTACTCCGCATAA-1	0	4	0	0	0	0	0	0	0	0	0	0	0	2		PBMC_Amit_AACCGCGTCGTCACGG-1	0	0	12	0	288	0	2	0	0	2	0	37	0	1
EZ02_CCAGCGAGTGTAACGG-1	0	1	0	0	1	0	0	0	0	0	0	0	0	1		PBMC_Amit_ACCAGTAGTTAGTGGG-1	1	2	12	7	290	0	0	1	0	1	2	44	0	4
EZ02_CCAGCGATCGCGTTTC-1	0	1	0	0	0	0	0	0	0	0	0	0	0	0		PBMC_Amit_ACCAGTATCCCAAGAT-1	1	0	8	8	444	0	0	0	0	0	0	43	0	12
EZ02_CCATGTCGTCTCAACA-1	0	1	0	0	0	0	0	0	0	0	0	0	0	1		PBMC_Amit_AGCGGTCTCAAACAAG-1	1	6	15	44	575	1	1	0	0	0	0	157	0	11
EZ02_CCATTCGCACCTCGTT-1	0	5	0	0	0	0	0	0	0	0	0	0	0	0		PBMC_Amit_AGTTGGTGTTTGTTTC-1	1	0	6	5	380	0	0	0	0	0	1	9	0	10
EZ02_CCCAATCAGTGCGTGA-1	0	1	1	0	0	0	0	0	0	0	0	0	0	0		PBMC_Amit_ATGAGGGAGCGAGAAA-1	1	2	3	0	130	0	0	0	0	2	0	10	0	12
EZ02_CCCAATCCACTTCGAA-1	1	0	0	0	0	0	0	0	0	0	1	0	0	0		PBMC_Amit_CAGTAACGTTCAGGCC-1	0	0	5	6	418	0	0	0	0	0	1	12	0	3
EZ02_CCCAATCGTCCTCCAT-1	0	2	0	0	0	0	0	0	0	0	0	0	0	0		PBMC_Amit_CCTAAAGAGGCAAAGA-1	0	0	3	5	42	0	0	0	0	4	4	20	0	2
EZ02_CCCAGTTGTTCAGGCC-1	0	3	0	0	0	0	0	0	0	0	0	0	0	0		PBMC_Amit_CGGAGCTCAATAAGCA-1	0	0	2	4	98	0	81	0	0	0	0	34	0	5
EZ02_CCGGGATAGCCAGAAC-1	0	2	0	0	1	0	0	0	0	0	0	0	0	0		PBMC_Amit_GAGTCCGAGCGATGAC-1	1	1	7	2	415	0	2	0	0	1	1	17	0	1
EZ02_CCGGTAGGTCAGAATA-1	0	0	0	0	0	0	1	1	0	0	0	0	0	0		PBMC_Amit_GTATCTTGTCAACTGT-1	1	0	14	12	550	0	0	0	0	0	1	47	0	9
EZ02_CCGTTCAAGTGATCGG-1	0	0	0	0	0	0	1	0	0	0	0	0	0	0		PBMC_Amit_TACAGTGCACATGACT-1	1	4	6	19	185	0	0	0	1	9	2	68	0	8
EZ02_CCGTTCAGTTTACTCT-1	0	0	0	0	0	0	0	0	0	0	0	0	0	0		PBMC_Amit_TCAGGATTCACGAAGG-1	5	0	10	15	198	0	0	0	0	1	2	22	0	6
EZ02_CCTAAAGAGGCCCTTG-1	0	2	0	0	1	0	0	0	0	0	0	0	0	0		PBMC_Amit_TGCGGGTTCTCTGAGA-1	0	0	6	3	787	0	1	0	0	0	1	21	0	4
EZ02_CCTAAAGCAACTGCTA-1	0	1	1	0	0	0	0	0	0	2	0	0	0	0		PBMC_Amit_TTGTAGGAGATGCCTT-1	1	0	13	21	477	0	0	0	0	4	3	38	0	3
EZ02_CCTAAAGGTAAAGTCA-1	0	3	0	0	0	0	0	0	0	0	0	0	0	0
EZ02_CCTACACAGGGTGTGT-1	0	2	0	0	0	0	0	0	0	0	1	0	0	0
EZ02_CCTACACCATTCACTT-1	3	0	0	0	0	0	0	0	0	0	0	0	0	0
EZ02_CCTAGCTGTAAACGCG-1	0	3	0	0	0	0	2	1	0	0	0	0	0	1
EZ02_CCTAGCTTCACAGGCC-1	1	1	0	0	0	0	0	0	0	0	0	0	0	2
EZ02_CCTATTACAAGCCATT-1	0	0	0	0	0	0	0	0	0	0	1	0	0	0
EZ02_CCTATTACAGCATGAG-1	1	1	0	0	0	0	0	0	0	0	0	0	0	0
EZ02_CCTATTAGTCTCACCT-1	0	1	0	0	0	0	0	0	0	0	0	0	0	0
EZ02_CCTTACGAGACAAAGG-1	0	4	1	0	0	0	2	0	0	0	0	0	0	0
EZ02_CCTTACGTCGTTACAG-1	1	1	1	0	0	0	0	0	0	0	0	0	0	0
EZ02_CCTTACGTCGTTTAGG-1	0	3	0	0	0	0	0	0	0	0	0	0	0	0
EZ02_CCTTCGATCTGTGCAA-1	0	1	0	0	0	0	0	0	0	0	0	0	0	0
EZ02_CCTTTCTAGTCATCCA-1	0	3	1	0	0	0	0	0	0	0	1	0	0	3
EZ02_CGAACATAGAAACCTA-1	0	3	0	0	0	0	0	0	0	1	0	0	0	0
EZ02_CGAACATAGGTGCTAG-1	0	6	0	0	0	0	3	3	0	0	0	0	0	0
EZ02_CGAATGTCACCTCGGA-1	0	3	0	0	0	0	1	0	0	0	0	0	0	0
EZ02_CGACCTTCAAGCGTAG-1	2	0	0	0	0	0	0	0	0	3	0	0	0	0
EZ02_CGACCTTGTAAGTAGT-1	0	3	1	0	0	0	0	0	0	0	0	0	0	0
EZ02_CGACTTCAGTGCGTGA-1	2	2	0	0	0	0	0	0	0	0	0	0	0	0
EZ02_CGAGAAGCAAGTCATC-1	1	0	0	0	0	0	0	0	0	0	0	0	0	0
EZ02_CGAGCACAGACGACGT-1	2	1	0	0	0	0	0	0	0	0	0	0	0	1
EZ02_CGAGCCAAGTGGGTTG-1	0	3	0	0	0	0	0	0	0	0	0	0	0	0
EZ02_CGATCGGAGAACAATC-1	0	3	0	0	0	0	1	0	0	0	0	0	0	1
EZ02_CGATCGGGTCTCTTTA-1	0	0	0	0	2	0	0	0	0	0	0	0	0	1
EZ02_CGATCGGGTTGGACCC-1	0	5	0	0	0	0	0	0	0	0	0	0	0	0
EZ02_CGATGTAAGTTGTCGT-1	0	3	0	0	0	0	0	0	0	2	0	0	0	0
EZ02_CGCGGTAGTTACGTCA-1	1	5	0	0	0	1	3	0	0	0	0	0	0	0
EZ02_CGCGGTATCAGTGCAT-1	0	2	0	0	0	0	0	0	0	0	2	0	0	0
EZ02_CGCGGTATCATTATCC-1	0	2	0	0	0	0	0	0	0	1	0	0	0	0
EZ02_CGCGGTATCTGAGTGT-1	0	3	0	0	0	0	0	0	0	2	0	0	0	0
EZ02_CGCGTTTTCGCTGATA-1	1	6	0	0	0	0	0	0	0	0	0	0	0	0
EZ02_CGCTATCGTTCGTTGA-1	0	1	0	0	0	0	0	0	0	0	0	0	0	0
EZ02_CGCTTCACAACACCTA-1	0	1	0	0	1	0	0	0	0	0	0	0	0	1
EZ02_CGCTTCACATGCTGGC-1	1	2	1	0	0	0	0	0	0	0	0	0	0	0
EZ02_CGCTTCAGTACCAGTT-1	0	2	0	0	0	0	0	0	0	0	0	0	0	0
EZ02_CGGACGTTCAGCATGT-1	0	28	0	0	0	0	1	0	1	4	0	0	0	0
EZ02_CGGACTGCAAGCCGTC-1	1	2	1	0	0	0	0	0	0	0	0	0	0	1
EZ02_CGGACTGGTTACTGAC-1	0	2	0	0	0	0	0	0	0	0	0	0	0	0
EZ02_CGGAGCTCACCAGGCT-1	0	0	0	0	0	0	0	0	0	1	0	0	0	0
EZ02_CGGGTCATCTCTAAGG-1	1	2	0	0	0	0	0	0	0	0	0	0	0	0
EZ02_CGGGTCATCTGCTGTC-1	1	1	0	0	0	0	2	0	0	2	0	0	0	0
EZ02_CGTAGCGAGGCGCTCT-1	0	3	0	0	0	0	0	0	0	1	0	0	0	0
EZ02_CGTAGCGCAACTTGAC-1	2	1	0	0	0	0	0	0	0	0	0	0	0	1
EZ02_CGTAGGCCAAGCTGAG-1	0	2	0	0	0	0	0	0	0	0	0	0	0	1
EZ02_CGTAGGCGTTCTGAAC-1	1	0	0	0	0	0	1	0	0	1	0	0	0	0
EZ02_CGTCACTAGGCTAGGT-1	0	1	1	0	0	0	0	0	0	0	1	0	0	0
EZ02_CGTCAGGGTCAGAAGC-1	0	2	0	0	0	0	0	0	0	0	0	0	0	0
EZ02_CGTCCATTCTCAAACG-1	0	5	0	0	0	0	0	0	0	1	0	0	0	1
EZ02_CGTCTACCACCAGCAC-1	0	2	0	0	0	0	0	0	0	0	0	0	0	0
EZ02_CGTCTACGTTTACTCT-1	0	2	0	0	0	0	0	0	0	0	0	0	0	0
EZ02_CGTGAGCAGATGTGTA-1	0	2	0	0	0	0	0	0	0	0	0	0	0	1
EZ02_CGTGTAAAGAATGTTG-1	0	1	0	0	0	0	0	0	0	0	0	0	0	0
EZ02_CGTGTCTAGGGTATCG-1	0	0	0	0	0	0	0	0	0	0	0	0	0	0
EZ02_CGTGTCTGTACCGAGA-1	1	1	0	0	0	0	0	0	0	0	0	0	0	0
EZ02_CGTTCTGGTGCCTGTG-1	2	2	1	0	0	1	0	0	0	0	0	0	0	0
EZ02_CGTTGGGCAGCTCGCA-1	0	0	0	0	0	0	0	0	0	0	0	0	0	0
EZ02_CGTTGGGCAGTATCTG-1	1	1	0	0	0	0	0	0	0	0	0	0	0	0
EZ02_CTAACTTAGATGGCGT-1	1	3	1	0	0	0	0	0	0	0	1	0	0	1
EZ02_CTAACTTTCCCTAATT-1	0	1	0	0	0	0	0	0	0	0	4	0	0	0
EZ02_CTAACTTTCTTCCTTC-1	0	1	0	0	0	0	0	0	0	1	0	0	0	0
EZ02_CTAAGACCAATCGAAA-1	1	1	0	0	1	0	0	0	0	0	0	0	0	1
EZ02_CTAAGACCATTGAGCT-1	0	6	3	1	0	0	0	0	0	1	14	1	0	1
EZ02_CTAATGGAGCACAGGT-1	2	3	0	0	0	0	0	0	0	0	1	0	0	0
EZ02_CTACACCCAATGTTGC-1	0	4	1	0	0	0	0	1	0	0	0	0	0	1
EZ02_CTACCCAAGCGTGTCC-1	0	2	0	0	0	0	0	0	0	0	0	0	0	0
EZ02_CTACCCATCTCAACTT-1	0	3	0	0	0	0	0	1	0	3	0	0	0	1
EZ02_CTACGTCCAGATCTGT-1	0	5	0	0	0	0	0	0	0	0	0	0	0	0
EZ02_CTAGCCTAGCCGGTAA-1	0	0	0	0	0	0	0	0	0	0	0	0	0	0
EZ02_CTAGCCTCAATCACAC-1	0	2	0	0	0	0	0	0	0	0	0	0	0	0
EZ02_CTAGCCTGTATCGCAT-1	0	0	0	0	0	0	0	0	0	0	0	0	0	0
EZ02_CTAGTGAAGACTAGAT-1	0	1	0	0	0	0	0	0	0	0	0	0	0	0
EZ02_CTAGTGATCAACACTG-1	0	2	0	0	0	0	0	0	0	0	0	0	0	0
EZ02_CTAGTGATCTTGCAAG-1	0	1	0	0	0	0	0	0	0	1	0	0	0	0
EZ02_CTCATTAGTAAGGATT-1	0	0	0	1	0	0	0	0	0	0	0	0	0	0
EZ02_CTCCTAGAGGAGTCTG-1	0	2	0	0	0	0	0	0	0	0	0	0	0	0
EZ02_CTCCTAGTCGAATCCA-1	0	0	0	0	0	0	0	0	0	0	0	1	0	1
EZ02_CTCGAAAAGCTGCAAG-1	0	1	0	0	0	0	0	0	0	0	0	0	0	0
EZ02_CTCGAAAGTCCCTACT-1	0	3	0	0	0	0	0	0	0	0	0	0	0	0
EZ02_CTCGAGGAGTTAAGTG-1	0	4	0	0	0	0	0	0	0	0	0	0	0	0
EZ02_CTCGGAGGTGAGTGAC-1	1	1	1	0	0	0	0	0	0	1	0	0	0	0
EZ02_CTCGGGAAGTTACGGG-1	0	1	0	0	1	0	0	0	0	0	0	0	0	0
EZ02_CTCGGGATCAATCTCT-1	0	4	0	0	0	0	0	0	0	0	1	0	0	1
EZ02_CTCGTCAGTGAGTATA-1	0	4	1	0	0	0	0	0	0	0	0	0	0	0
EZ02_CTCTAATAGTAATCCC-1	1	4	0	0	0	0	1	0	0	0	0	0	0	0
EZ02_CTGAAACCAGCCAATT-1	0	1	0	0	0	0	0	0	0	0	0	0	0	0
EZ02_CTGAAACTCTCAAACG-1	0	2	0	0	0	0	0	0	0	2	0	0	0	0
EZ02_CTGAAGTAGTGTACTC-1	0	5	0	0	0	0	0	0	0	0	0	0	0	1
EZ02_CTGATAGGTGGTTTCA-1	0	1	0	0	0	0	0	0	0	1	0	0	0	0
EZ02_CTGATCCCAGGCGATA-1	0	3	3	0	0	0	0	0	0	0	3	0	0	1
EZ02_CTGCCTAGTAGCCTAT-1	0	3	0	0	0	0	0	0	0	1	0	0	0	0
EZ02_CTGCGGACAATGAATG-1	1	3	1	0	0	0	2	0	0	0	0	0	0	1
EZ02_CTGCGGACATGAACCT-1	0	1	0	0	0	0	0	0	0	0	0	0	0	0
EZ02_CTGTGCTTCACGGTTA-1	0	1	0	0	0	0	0	0	0	0	0	0	0	0
EZ02_CTTAACTAGATAGGAG-1	1	0	0	0	0	0	0	0	0	1	0	0	0	1
EZ02_CTTACCGAGCAGACTG-1	1	3	0	1	0	0	0	0	0	0	0	0	0	1
EZ02_CTTCTCTTCGGAGGTA-1	0	9	3	0	0	0	0	0	0	0	0	0	0	1
EZ02_CTTTGCGTCTACCAGA-1	0	0	0	0	0	0	0	0	0	2	0	0	0	0
EZ02_GAACATCTCACATGCA-1	1	1	0	0	0	0	0	0	0	0	0	0	0	0
EZ02_GAACGGACATTCCTGC-1	1	0	0	0	0	0	0	0	0	0	0	0	0	0
EZ02_GAAGCAGAGTAGCGGT-1	0	2	1	0	0	0	0	0	0	0	1	0	0	1
EZ02_GAATGAAGTCTCATCC-1	0	2	0	0	0	0	0	0	0	0	0	0	0	0
EZ02_GACACGCAGGGAGTAA-1	0	2	0	0	0	0	2	0	0	1	0	0	0	0
EZ02_GACACGCCATGACATC-1	2	4	0	0	0	0	0	0	0	2	0	0	0	1
EZ02_GACAGAGTCTTAACCT-1	0	1	0	0	0	0	0	0	0	1	0	1	0	1
EZ02_GACCAATCATTAGGCT-1	0	1	0	0	0	0	0	0	0	0	0	0	0	0
EZ02_GACCTGGAGGACGAAA-1	0	0	1	0	0	0	2	0	0	0	0	0	0	0
EZ02_GACCTGGCACATGGGA-1	1	1	1	0	0	0	0	0	0	1	0	0	0	2
EZ02_GACCTGGTCACATACG-1	1	5	0	0	0	0	0	0	0	0	0	0	0	1
EZ02_GACGGCTAGTTTGCGT-1	1	1	0	0	0	0	0	0	0	0	0	0	0	0
EZ02_GACGTGCAGAGTCGGT-1	0	3	0	0	4	0	2	0	0	0	0	0	0	3
EZ02_GACGTTATCTCTTGAT-1	0	2	0	0	0	0	0	0	0	0	0	0	0	0
EZ02_GACTAACCAAGTTAAG-1	0	3	0	0	0	0	0	0	0	0	0	0	0	0
EZ02_GACTACAAGCTGAAAT-1	4	3	0	0	0	0	0	0	0	0	0	0	0	0
EZ02_GAGCAGAGTAGTAGTA-1	0	2	0	0	0	0	0	0	0	0	0	0	0	0
EZ02_GAGGTGAAGGTCATCT-1	0	0	1	0	0	0	0	0	0	1	1	0	0	0
EZ02_GAGGTGATCATCGATG-1	0	1	0	0	0	0	0	0	0	1	0	0	0	2
EZ02_GAGTCCGAGGACGAAA-1	0	2	0	0	0	0	0	0	0	0	0	0	0	0
EZ02_GAGTCCGAGGAGTTTA-1	0	1	1	0	0	0	1	0	0	0	0	0	0	1
EZ02_GAGTCCGGTCCCTACT-1	1	2	0	0	0	0	0	0	0	1	0	0	0	0
EZ02_GATCGATGTCTACCTC-1	2	0	0	0	0	0	0	0	0	0	0	0	0	0
EZ02_GATCGATTCGCCGTGA-1	2	0	0	0	0	0	0	0	0	0	0	0	0	0
EZ02_GATCGTAGTCCAGTGC-1	0	4	1	0	0	0	0	0	0	0	0	0	0	0
EZ02_GATGAAAAGACCGGAT-1	0	0	0	0	0	1	0	0	0	0	1	0	0	0
EZ02_GATGAAAGTATGAATG-1	0	0	0	0	0	0	0	0	0	0	0	0	0	0
EZ02_GATGAAATCGCAAACT-1	0	4	0	0	0	0	1	1	0	0	0	0	0	0
EZ02_GCAAACTGTGTGCGTC-1	2	4	0	0	0	0	0	0	0	0	0	0	0	0
EZ02_GCAAACTTCTTGAGAC-1	0	0	1	0	0	0	0	0	0	1	0	0	0	1
EZ02_GCAATCATCGGTGTCG-1	1	6	0	0	0	0	0	0	0	0	0	0	0	1
EZ02_GCACATATCTCTTGAT-1	0	0	1	0	0	0	0	0	0	3	0	0	0	0
EZ02_GCACTCTTCATATCGG-1	1	1	0	0	0	0	0	0	0	0	0	0	0	0
EZ02_GCAGCCACATGAACCT-1	0	3	1	0	0	0	0	0	0	2	0	0	0	0
EZ02_GCAGCCAGTACGCTGC-1	0	4	0	0	0	0	1	1	0	2	0	0	0	1
EZ02_GCAGTTAAGCGTAGTG-1	2	1	0	0	0	0	0	0	0	0	0	0	0	2
EZ02_GCAGTTAGTCTAAACC-1	0	1	0	0	2	0	0	0	0	0	0	0	0	0
EZ02_GCATACAAGAGCTATA-1	1	2	0	0	2	0	2	0	0	0	0	0	0	0
EZ02_GCATGATCACCCATGG-1	0	1	0	0	0	0	0	0	0	0	0	0	0	0
EZ02_GCATGCGTCAGTTTGG-1	1	2	0	0	1	0	0	0	0	0	0	0	0	0
EZ02_GCCAAATCATAGACTC-1	0	1	0	0	0	0	0	0	0	0	1	0	0	0
EZ02_GCCAAATGTACCATCA-1	0	2	1	0	0	0	0	0	0	1	0	0	0	0
EZ02_GCGACCATCCAGAAGG-1	0	1	0	0	0	0	0	0	0	0	0	0	0	0
EZ02_GCGAGAAAGACTAGAT-1	1	6	0	0	0	0	0	0	0	0	0	1	0	0
EZ02_GCGCAACGTGCAGACA-1	0	1	0	0	0	0	1	0	0	0	0	0	0	0
EZ02_GCGCCAAGTAAGAGGA-1	0	2	1	0	0	0	0	0	0	0	0	0	0	1
EZ02_GCGCCAATCCAACCAA-1	0	4	0	0	0	0	0	0	0	0	0	0	0	0
EZ02_GCGGGTTAGATCCGAG-1	2	1	0	0	0	0	0	0	0	1	0	0	0	0
EZ02_GCTCCTACAACTGGCC-1	0	5	1	0	0	0	0	0	0	1	0	0	0	0
EZ02_GCTCCTATCGGAGGTA-1	0	1	0	0	0	0	0	0	0	0	0	0	0	0
EZ02_GCTGCAGGTGGTGTAG-1	0	1	1	0	0	0	0	0	0	0	0	0	0	0
EZ02_GCTGGGTAGTGGTAAT-1	0	3	0	0	0	0	0	1	0	0	1	0	0	0
EZ02_GCTGGGTTCCCGGATG-1	0	2	0	0	0	0	0	0	0	1	0	0	0	0
EZ02_GCTTCCAGTTATGCGT-1	0	0	0	0	0	0	0	0	0	0	0	0	0	0
EZ02_GGAAAGCAGCTAGTTC-1	1	6	0	0	0	0	0	0	0	0	0	0	0	1
EZ02_GGACAGATCTGAGGGA-1	0	1	0	0	0	0	1	0	0	1	0	0	0	0
EZ02_GGACATTTCAGTGCAT-1	0	3	0	0	0	0	0	0	0	0	0	0	0	0
EZ02_GGATTACAGTTCCACA-1	0	1	0	0	0	0	0	0	0	0	0	0	0	0
EZ02_GGATTACCAAACCTAC-1	0	7	0	0	0	0	0	0	0	0	0	0	0	1
EZ02_GGATTACTCACTCCTG-1	0	1	0	0	0	0	0	0	0	0	0	0	0	3
EZ02_GGCCGATCACCTGGTG-1	4	0	0	0	0	1	0	0	1	1	0	0	0	0
EZ02_GGCCGATGTCGAGTTT-1	0	1	0	0	0	0	0	0	0	0	0	0	0	0
EZ02_GGCCGATGTTGTCTTT-1	0	3	0	0	0	0	0	0	0	0	0	0	0	0
EZ02_GGCCGATTCTGCTTGC-1	0	0	0	0	0	0	0	0	0	1	0	0	0	0
EZ02_GGCGACTGTGTCTGAT-1	0	0	0	0	0	0	0	0	0	1	0	0	0	0
EZ02_GGCGACTTCAAACCAC-1	0	1	0	0	0	0	0	0	0	2	0	0	0	1
EZ02_GGCGTGTTCGAATGCT-1	0	1	0	0	0	0	0	0	0	1	0	0	0	0
EZ02_GGGAATGTCCTTTCGG-1	0	0	3	0	0	0	0	0	0	1	0	0	0	0
EZ02_GGGACCTAGACAAAGG-1	0	0	0	0	0	0	0	0	0	0	0	0	0	0
EZ02_GGGAGATAGAGGACGG-1	0	2	0	0	0	0	6	0	0	0	0	0	0	0
EZ02_GGGAGATAGTGTCCAT-1	0	1	0	0	0	0	0	0	0	0	0	0	0	0
EZ02_GGGAGATCAGACAGGT-1	1	2	0	0	0	0	0	0	0	0	0	0	0	0
EZ02_GGGAGATGTTCACGGC-1	0	0	0	0	0	0	0	0	0	0	0	0	0	0
EZ02_GGGATGAAGATGTTAG-1	2	6	0	0	0	0	2	0	0	1	0	0	0	0
EZ02_GGGATGACACTTAAGC-1	0	2	0	0	0	0	1	0	0	0	0	0	0	1
EZ02_GGGATGATCAGTTTGG-1	2	4	0	0	0	0	4	0	0	1	0	0	0	0
EZ02_GGGCATCAGCTAACTC-1	0	4	0	0	0	0	1	0	0	0	0	0	0	0
EZ02_GGGCATCGTAATAGCA-1	0	2	0	0	0	0	1	0	0	0	0	0	0	0
EZ02_GGGTTGCCAGATCCAT-1	0	1	0	0	1	0	0	0	0	0	0	0	0	0
EZ02_GGGTTGCTCGGCATCG-1	1	2	2	0	0	0	0	0	0	0	0	0	0	0
EZ02_GGTATTGAGCTCCTTC-1	0	1	0	0	0	0	4	0	0	0	1	0	0	0
EZ02_GGTATTGAGGCATGTG-1	0	1	0	0	0	0	0	0	0	0	0	0	0	0
EZ02_GGTATTGAGTCCATAC-1	0	1	0	0	0	0	0	0	0	0	0	1	0	0
EZ02_GGTGCGTCAGGGTATG-1	1	3	0	0	1	0	0	0	0	0	0	0	0	0
EZ02_GGTGTTACATCACCCT-1	0	1	1	0	0	0	0	0	0	1	0	0	0	0
EZ02_GGTGTTAGTCGATTGT-1	1	3	0	0	0	0	0	0	0	0	0	0	0	0
EZ02_GTAACGTGTCCGAGTC-1	1	1	1	0	0	0	0	0	0	1	0	0	0	0
EZ02_GTAACGTTCTCAAGTG-1	1	2	0	0	0	0	0	0	0	0	0	0	0	1
EZ02_GTAACTGGTCATCGGC-1	1	1	0	0	0	0	0	0	1	0	0	0	0	0
EZ02_GTACGTAAGGTCATCT-1	0	4	0	0	0	0	0	0	0	0	0	0	0	1
EZ02_GTACGTAAGTAAGTAC-1	0	1	0	0	0	0	0	0	0	0	0	1	0	0
EZ02_GTACTCCTCTCGCATC-1	0	0	0	0	0	0	0	0	0	0	0	0	0	0
EZ02_GTACTTTCAATGGACG-1	0	4	0	0	0	0	0	0	0	0	0	0	0	0
EZ02_GTACTTTCACGTCAGC-1	0	2	0	0	0	0	0	0	0	0	0	1	0	1
EZ02_GTACTTTCAGGGAGAG-1	0	1	0	0	0	0	0	0	0	1	0	0	0	0
EZ02_GTAGGCCGTTTGACAC-1	0	0	0	0	0	0	0	0	0	1	0	0	0	0
EZ02_GTATCTTCACCGATAT-1	2	2	0	0	0	0	0	0	0	2	0	0	0	1
EZ02_GTATCTTGTCTTCAAG-1	0	4	0	0	0	0	0	0	0	0	0	0	0	0
EZ02_GTATCTTTCCATGCTC-1	0	2	0	0	0	0	0	0	0	0	0	0	0	0
EZ02_GTATTCTCAAGTACCT-1	0	6	0	0	0	0	0	0	0	0	0	0	0	0
EZ02_GTATTCTTCACCGTAA-1	0	0	0	0	0	0	1	0	0	0	0	0	0	1
EZ02_GTCGGGTCATGCATGT-1	1	4	0	0	0	3	2	0	0	0	0	0	0	2
EZ02_GTCGGGTTCCAGATCA-1	0	10	0	0	0	0	0	0	0	0	1	0	0	0
EZ02_GTCGTAACAAGCGATG-1	0	6	0	0	0	0	0	0	0	0	0	0	0	0
EZ02_GTCGTAATCAACGCTA-1	1	1	0	0	1	0	0	0	0	1	0	0	0	0
EZ02_GTGAAGGAGTCTTGCA-1	2	5	0	0	0	1	0	0	0	0	0	0	0	0
EZ02_GTGAAGGGTCCTAGCG-1	0	2	0	0	1	0	0	0	0	0	0	0	0	0
EZ02_GTGCAGCGTTGATTGC-1	0	2	0	0	0	0	0	0	0	1	0	0	0	3
EZ02_GTGCATAAGTTCCACA-1	1	0	0	0	0	0	0	0	0	0	0	0	0	0
EZ02_GTGCGGTGTGCGATAG-1	0	3	0	0	0	0	0	0	0	1	0	0	0	1
EZ02_GTGCTTCGTTGTACAC-1	0	0	1	0	0	0	0	0	0	2	0	0	0	0
EZ02_GTGGGTCAGGACACCA-1	0	9	0	0	0	0	2	0	0	0	0	0	0	0
EZ02_GTGTGCGGTTTGCATG-1	0	3	0	0	0	2	2	0	0	1	0	0	0	0
EZ02_GTGTGCGTCGCGGATC-1	1	3	0	0	0	0	3	0	0	1	0	0	0	0
EZ02_GTGTTAGAGCTCCCAG-1	0	0	0	0	0	0	0	0	0	0	0	0	0	0
EZ02_GTTAAGCTCGGAAACG-1	0	2	0	0	0	0	0	0	0	0	0	0	0	0
EZ02_GTTACAGAGTTGAGTA-1	0	3	0	0	0	0	0	0	0	0	0	0	0	1
EZ02_GTTCATTCAGGGATTG-1	1	7	0	0	1	0	0	0	0	3	0	0	0	0
EZ02_GTTCGGGAGACAAAGG-1	0	2	0	0	0	0	0	0	0	0	0	0	0	0
EZ02_GTTCGGGTCGGGAGTA-1	0	1	0	0	0	0	0	0	0	1	0	0	0	0
EZ02_GTTCTCGCACATGACT-1	1	1	0	0	0	0	0	0	0	0	0	0	0	0
EZ02_GTTCTCGGTACAGTGG-1	0	1	0	0	0	0	0	0	0	0	0	0	0	0
EZ02_GTTTCTAAGCTGTCTA-1	0	4	0	0	0	0	0	0	0	1	0	0	0	0
EZ02_GTTTCTACAGAGTGTG-1	0	6	0	0	0	0	0	0	0	0	0	0	0	0
EZ02_TAAACCGGTATCAGTC-1	4	5	0	0	0	0	1	0	0	0	0	0	0	0
EZ02_TAAGAGACAGCCAATT-1	0	3	0	0	0	0	0	0	0	2	0	0	0	0
EZ02_TAAGCGTTCACCAGGC-1	0	0	0	0	0	0	1	0	0	0	0	0	0	0
EZ02_TAAGTGCCAAGGTTTC-1	1	3	0	0	1	0	0	0	0	0	1	0	0	0
EZ02_TACAGTGTCATCGATG-1	1	1	0	0	0	1	0	0	0	1	0	0	0	0
EZ02_TACCTATCAAGGGTCA-1	0	1	0	0	0	0	0	0	0	1	0	0	0	0
EZ02_TACCTTAAGCCAACAG-1	0	4	0	0	0	0	0	0	0	0	0	0	0	0
EZ02_TACCTTAAGTGGTAGC-1	1	7	0	0	0	0	0	0	0	0	0	0	0	0
EZ02_TACGGGCCAGCCTGTG-1	0	4	0	0	0	0	0	0	0	0	0	0	0	0
EZ02_TACGGTACAGTCGTGC-1	0	2	0	0	3	0	1	0	0	0	0	1	0	1
EZ02_TACTTACAGCTAAACA-1	0	3	0	0	0	0	0	0	0	0	0	0	0	0
EZ02_TAGACCAAGACTGTAA-1	1	1	0	0	0	0	0	0	0	0	1	0	0	1
EZ02_TAGAGCTAGAAGCCCA-1	0	0	0	0	0	0	0	0	0	0	0	0	0	0
EZ02_TAGCCGGCAAATACAG-1	0	0	0	0	2	0	0	0	0	1	0	0	0	1
EZ02_TAGGCATAGTTAGGTA-1	1	1	0	0	0	0	0	0	0	2	0	0	0	2
EZ02_TAGGCATCAGATAATG-1	0	0	0	0	0	0	0	0	0	0	2	0	0	0
EZ02_TAGGCATGTACAGTTC-1	0	1	0	0	0	0	0	0	0	0	0	0	0	0
EZ02_TAGTGGTGTAGGAGTC-1	1	0	1	0	0	0	0	0	0	0	0	0	0	0
EZ02_TAGTGGTTCTTCGGTC-1	0	4	0	0	0	0	0	0	0	1	0	0	0	0
EZ02_TAGTTGGGTCCATGAT-1	0	2	0	0	0	0	0	0	0	0	2	0	1	1
EZ02_TATCAGGGTCATGCAT-1	1	5	0	0	0	0	1	0	0	0	0	0	0	1
EZ02_TATCAGGGTGCCTGTG-1	0	2	1	0	0	0	0	0	0	0	0	0	0	1
EZ02_TATGCCCGTGTTTGTG-1	0	4	0	0	0	0	0	0	0	1	0	0	0	0
EZ02_TATTACCAGCAACGGT-1	2	5	0	0	0	0	0	0	0	1	0	0	0	1
EZ02_TCAACGAAGAACAACT-1	0	9	0	0	0	0	0	0	0	0	0	0	0	0
EZ02_TCAACGAGTTCCACTC-1	0	0	0	0	0	0	0	0	0	0	0	0	0	0
EZ02_TCAACGAGTTTAGCTG-1	0	1	0	0	0	0	0	0	0	0	0	0	0	0
EZ02_TCACAAGCAGACACTT-1	1	3	0	0	0	0	0	0	0	0	0	0	0	1
EZ02_TCAGATGGTACAGCAG-1	0	4	0	0	0	0	0	0	0	0	0	0	0	0
EZ02_TCAGATGTCCTAAGTG-1	0	1	1	0	0	0	0	0	0	0	0	0	0	1
EZ02_TCAGCAAAGCGGCTTC-1	0	2	1	0	0	0	0	0	0	0	0	0	0	1
EZ02_TCAGGATAGTGTGGCA-1	0	6	0	0	0	0	0	1	0	1	3	0	0	0
EZ02_TCAGGATGTCTAGGTT-1	0	2	0	0	0	0	0	0	0	0	0	0	0	0
EZ02_TCAGGTACACTGTCGG-1	1	2	0	0	0	0	0	0	0	0	0	0	0	0
EZ02_TCAGGTATCTCTAAGG-1	0	4	1	0	0	0	2	0	0	0	0	0	0	1
EZ02_TCCCGATAGCTAGGCA-1	0	1	0	0	0	0	0	0	0	0	0	0	0	0
EZ02_TCCCGATAGTGCTGCC-1	0	2	0	0	1	0	0	0	0	0	0	0	0	0
EZ02_TCCCGATGTTCACGGC-1	1	5	0	0	0	0	0	0	0	0	0	0	0	0
EZ02_TCGCGTTAGTAGGTGC-1	0	3	1	0	0	0	0	0	0	1	4	0	0	2
EZ02_TCGGGACCAGTCCTTC-1	2	1	1	0	0	0	0	0	0	2	1	0	0	0
EZ02_TCGGGACTCGTGGACC-1	0	1	0	0	0	0	0	0	0	1	0	0	0	0
EZ02_TCGGTAAGTAGCCTCG-1	0	4	0	0	0	0	0	0	0	0	0	0	0	0
EZ02_TCGTACCAGGTAGCCA-1	0	0	0	0	0	0	0	0	0	0	0	0	0	0
EZ02_TCGTACCGTATCGCAT-1	2	1	1	0	1	0	0	0	0	0	0	0	0	0
EZ02_TCGTACCGTCCAGTGC-1	2	0	0	0	0	0	0	0	0	0	0	0	0	0
EZ02_TCTATTGAGCGATCCC-1	0	5	0	0	0	0	0	0	0	0	2	0	0	1
EZ02_TCTCATAGTTGCTCCT-1	1	2	0	0	0	0	0	0	0	0	0	0	0	1
EZ02_TCTCTAAGTTTCGCTC-1	0	4	0	0	0	0	4	0	0	0	0	0	0	0
EZ02_TCTGAGAAGACAAAGG-1	1	5	0	0	0	0	1	0	0	1	0	0	0	0
EZ02_TCTGAGAAGAGAGCTC-1	0	2	0	0	0	0	0	0	0	1	0	0	0	0
EZ02_TCTGAGACAGCTATTG-1	0	10	2	0	0	0	0	0	0	1	0	0	0	0
EZ02_TCTGAGAGTCTGCAAT-1	0	1	1	0	0	0	0	0	0	0	0	0	0	0
EZ02_TCTTCGGAGACTGTAA-1	0	0	0	0	0	0	1	0	0	0	0	0	0	1
EZ02_TCTTCGGAGGGATACC-1	0	3	0	0	0	0	4	0	0	1	0	0	0	0
EZ02_TCTTCGGTCCGGGTGT-1	0	2	0	0	0	0	0	0	0	0	0	0	0	1
EZ02_TGAAAGATCGCCAGCA-1	0	1	0	0	0	0	0	0	0	0	0	0	0	0
EZ02_TGACAACCACTCTGTC-1	0	3	0	0	0	0	0	0	0	0	0	0	0	0
EZ02_TGACGGCCACAAGCCC-1	0	3	0	0	0	0	0	0	0	0	0	0	0	0
EZ02_TGACTAGCAAGACGTG-1	0	1	0	0	0	0	0	0	0	0	0	0	0	0
EZ02_TGACTAGTCCGTTGCT-1	1	0	0	0	0	0	0	0	0	1	0	0	0	0
EZ02_TGACTTTGTAGGCTGA-1	1	1	0	0	0	0	0	0	0	1	0	0	0	1
EZ02_TGACTTTGTTAAGTAG-1	2	3	0	0	0	0	0	0	0	0	0	0	0	2
EZ02_TGACTTTTCATCGGAT-1	0	4	0	0	0	0	0	0	0	0	0	0	0	1
EZ02_TGAGAGGTCCAATGGT-1	0	4	0	0	0	0	1	0	0	1	0	1	0	0
EZ02_TGAGCATAGCAAATCA-1	1	1	0	0	0	0	0	0	0	0	0	1	0	1
EZ02_TGAGCCGAGACGCAAC-1	0	1	2	0	0	0	0	0	0	1	0	0	0	0
EZ02_TGAGCCGCACCAGATT-1	0	2	0	0	0	0	0	0	0	0	0	0	0	0
EZ02_TGAGCCGCAGTATCTG-1	2	3	1	0	1	0	0	0	0	1	0	0	0	0
EZ02_TGCACCTCAGCGTAAG-1	0	1	0	0	0	0	0	0	0	0	0	0	0	0
EZ02_TGCACCTTCAGCTCGG-1	1	1	0	0	0	0	1	0	0	0	0	0	0	0
EZ02_TGCACCTTCAGGCAAG-1	3	1	0	0	0	0	2	0	0	3	0	0	0	0
EZ02_TGCCAAATCAGGCAAG-1	0	2	0	0	0	0	0	0	0	1	0	0	0	0
EZ02_TGCCCATGTCTTTCAT-1	0	2	0	0	0	1	1	0	0	0	0	0	0	0
EZ02_TGCCCTAAGTAACCCT-1	0	3	0	0	0	0	0	0	0	0	0	0	0	0
EZ02_TGCCCTACAGACAAAT-1	1	1	0	0	0	0	0	0	0	0	0	0	0	0
EZ02_TGCTGCTGTGTCAATC-1	0	0	0	0	0	0	0	0	0	1	0	0	0	0
EZ02_TGGACGCAGACAATAC-1	0	1	0	1	0	0	0	0	0	0	0	0	0	1
EZ02_TGGACGCCACGGACAA-1	0	0	0	0	0	0	0	0	0	1	0	0	0	0
EZ02_TGGCCAGCACTTGGAT-1	1	0	0	0	0	0	2	0	0	0	0	0	0	0
EZ02_TGGCGCAAGTCCGGTC-1	1	2	0	0	0	0	0	0	0	1	1	0	0	4
EZ02_TGGGAAGCAGTGGAGT-1	0	2	0	0	0	0	0	0	0	0	0	0	0	0
EZ02_TGGGCGTAGGCAAAGA-1	3	1	0	0	1	0	1	0	0	5	0	0	0	0
EZ02_TGGGCGTAGGTAGCTG-1	2	2	0	0	0	0	0	0	0	0	0	0	0	0
EZ02_TGGGCGTTCAGAGGTG-1	0	1	0	0	0	0	0	0	0	0	0	0	0	0
EZ02_TGTATTCAGCGCTCCA-1	0	1	0	0	0	0	0	0	0	2	0	0	0	0
EZ02_TGTATTCTCATAGCAC-1	0	2	0	0	0	0	0	0	0	0	0	0	0	1
EZ02_TGTCCCACAGGGAGAG-1	0	0	0	0	0	0	0	0	0	1	0	1	0	0
EZ02_TGTGGTATCAAGCCTA-1	0	6	0	0	0	0	0	0	0	0	0	0	0	1
EZ02_TGTGTTTAGCCACTAT-1	0	0	0	0	0	0	0	0	0	1	0	0	0	0
EZ02_TGTGTTTAGTTAAGTG-1	2	7	0	1	0	0	2	0	0	0	0	1	0	0
EZ02_TGTGTTTCAATCTACG-1	1	0	0	0	0	0	0	0	0	1	0	0	0	0
EZ02_TGTTCCGAGAGCTGGT-1	0	2	0	0	0	0	2	0	0	0	0	0	0	1
EZ02_TGTTCCGAGCTATGCT-1	2	1	2	0	0	0	0	0	0	0	1	0	0	0
EZ02_TGTTCCGTCACTTCAT-1	0	0	0	0	0	0	0	0	0	1	0	0	0	1
EZ02_TTAACTCGTTCCATGA-1	1	4	0	0	0	0	0	0	0	0	0	0	0	0
EZ02_TTAACTCTCAATAAGG-1	0	0	0	0	0	0	0	0	0	0	0	2	0	0
EZ02_TTAGGACTCCGATATG-1	0	4	1	0	0	0	0	0	0	0	0	0	0	0
EZ02_TTAGGACTCTATGTGG-1	0	0	0	0	0	0	0	0	0	0	0	0	0	1
EZ02_TTAGGCAGTAAGGGCT-1	0	3	1	0	0	0	0	0	0	0	4	0	0	0
EZ02_TTAGGCATCATAACCG-1	1	10	0	0	0	0	0	0	0	0	0	0	0	0
EZ02_TTATGCTTCCGTCAAA-1	2	1	0	0	0	0	0	0	0	0	0	0	0	0
EZ02_TTATGCTTCTGTTTGT-1	0	0	0	0	0	0	0	0	0	0	0	0	0	0
EZ02_TTCCCAGCAGGGAGAG-1	0	4	0	0	0	0	0	0	0	1	0	0	0	0
EZ02_TTCCCAGGTACAGCAG-1	0	1	0	0	0	0	0	0	0	0	0	0	0	2
EZ02_TTCGAAGGTACCCAAT-1	0	1	0	0	0	0	0	0	0	1	0	0	0	0
EZ02_TTCGAAGGTCGAATCT-1	1	1	0	0	0	0	0	0	0	0	0	0	0	0
EZ02_TTCGGTCGTGTTCTTT-1	1	0	0	0	0	0	0	0	0	0	0	0	0	0
EZ02_TTCGGTCTCTGTGCAA-1	1	0	0	0	1	0	0	0	0	0	0	0	0	0
EZ02_TTCTACAAGCTTCGCG-1	1	4	0	0	0	0	0	1	0	0	0	1	0	0
EZ02_TTCTCCTCATTTCACT-1	0	3	0	0	0	0	0	0	0	1	0	0	0	0
EZ02_TTGAACGCAGAGCCAA-1	0	3	0	0	0	0	5	0	0	1	0	0	0	0
EZ02_TTGACTTAGATCGGGT-1	0	2	0	0	0	0	0	0	0	0	1	0	0	0
EZ02_TTGACTTTCAATCACG-1	1	5	0	0	0	0	0	0	0	0	3	0	0	0
EZ02_TTGACTTTCCACGTTC-1	1	4	0	0	0	0	3	0	0	0	0	0	0	0
EZ02_TTGGAACAGTGTCCCG-1	0	3	0	0	0	0	0	0	0	0	0	0	0	0
EZ02_TTGGAACGTACAGCAG-1	0	1	1	0	0	0	0	0	0	1	0	0	0	0
EZ02_TTTACTGTCTTAGAGC-1	0	3	0	0	0	0	0	0	0	0	0	0	0	0
EZ02_TTTATGCCAAACGCGA-1	1	0	1	0	0	1	1	0	0	0	0	0	0	0
EZ02_TTTCCTCCACACCGCA-1	0	4	0	0	0	2	0	0	0	0	0	0	0	0
EZ02_TTTGCGCAGTGCCATT-1	2	2	1	0	0	0	0	0	0	0	0	0	0	0
EZ02_TTTGCGCGTTGGAGGT-1	0	5	2	0	0	0	0	0	0	0	0	0	0	1
EZ02_TTTGCGCTCTTTAGTC-1	4	3	0	0	0	0	1	1	0	1	0	0	0	2
EZ02_TTTGTCAGTCGAGATG-1	0	2	0	0	0	0	0	0	0	0	0	0	0	0
EZ02_TTTGTCATCTTGTATC-1	1	5	1	0	0	0	0	0	0	2	1	0	0	0
EZ04_AAAGATGCAACGCACC-1	0	0	0	0	0	0	0	0	0	0	0	0	0	0
EZ04_AACCATGGTGAGTGAC-1	0	0	0	0	0	0	0	0	0	0	0	0	0	0
EZ04_AACGTTGCACAGAGGT-1	0	0	0	0	0	0	0	0	0	0	0	0	0	1
EZ04_AACTCTTTCAGCTCGG-1	0	0	0	0	0	0	0	0	0	0	0	0	0	1
EZ04_ACACCGGAGATGTAAC-1	0	0	0	0	0	0	0	0	0	0	0	0	0	0
EZ04_ACACCGGAGCTGCGAA-1	0	2	0	0	0	0	0	0	0	0	0	0	0	0
EZ04_ACATGGTAGCCCAGCT-1	0	0	0	0	0	0	0	0	0	0	0	0	0	1
EZ04_ACATGGTAGTCGTTTG-1	0	0	0	0	0	0	0	0	0	1	0	0	0	0
EZ04_ACGCCGAGTGATGTGG-1	0	4	0	0	0	0	0	0	0	0	1	0	0	0
EZ04_ACGTCAACAATGAAAC-1	0	4	0	0	0	0	0	0	0	0	0	0	0	0
EZ04_ACTGAGTCAGTACACT-1	0	0	0	0	0	0	0	0	0	1	0	0	0	0
EZ04_AGATCTGAGCGATGAC-1	0	1	0	0	0	0	0	0	0	1	0	0	0	1
EZ04_AGATTGCCAAACCTAC-1	0	2	0	0	0	0	0	0	0	0	0	0	0	1
EZ04_AGATTGCTCTACGAGT-1	0	0	0	0	0	0	0	0	0	1	0	0	0	0
EZ04_AGCAGCCAGATATGCA-1	0	0	0	0	0	0	0	0	0	0	0	0	0	0
EZ04_AGCAGCCAGATGAGAG-1	0	0	0	0	0	0	0	0	0	0	0	0	0	0
EZ04_AGCGTCGTCCATTCTA-1	0	0	0	0	0	0	0	0	0	0	1	0	0	0
EZ04_AGCTCTCCAGCTGCTG-1	0	0	0	0	0	0	0	0	0	0	0	0	0	0
EZ04_AGGGAGTTCACCTTAT-1	0	0	0	0	0	0	0	0	0	0	0	0	0	0
EZ04_AGGGTGACAGCGAACA-1	0	0	0	0	0	0	0	0	0	0	0	0	0	0
EZ04_AGTGTCACAGGAATCG-1	0	0	0	0	0	0	1	0	0	1	0	0	0	0
EZ04_ATAAGAGGTCAATGTC-1	0	0	0	0	0	0	0	0	0	2	0	0	0	2
EZ04_ATCATGGGTCACTTCC-1	0	0	0	0	0	0	0	0	0	1	0	0	0	0
EZ04_ATCTACTTCGGACAAG-1	0	0	0	0	0	0	0	0	0	0	0	0	0	0
EZ04_ATGTGTGCAAGCCCAC-1	0	0	0	0	0	0	0	0	0	0	0	0	0	0
EZ04_CACAGGCTCCAAACAC-1	0	0	0	0	0	0	0	0	0	0	0	0	0	0
EZ04_CACAGTAGTCTCGTTC-1	0	1	0	0	0	0	0	0	0	0	0	0	0	0
EZ04_CACCTTGAGCTAACAA-1	0	0	0	0	0	0	0	0	0	0	0	0	0	0
EZ04_CACCTTGCAGAGTGTG-1	0	0	0	0	0	0	0	0	0	0	0	0	0	0
EZ04_CAGAATCAGCTAAGAT-1	0	0	0	0	0	0	1	0	0	0	0	0	0	0
EZ04_CAGCTAACATCGGTTA-1	0	0	0	0	0	0	0	0	0	0	0	0	0	0
EZ04_CAGCTAACATGGTAGG-1	0	2	0	0	0	0	0	0	0	0	0	0	0	0
EZ04_CATCCACCAGGTGGAT-1	0	0	0	0	0	0	0	0	0	0	0	0	0	0
EZ04_CATCGAACAGGAACGT-1	0	0	0	0	0	0	0	0	0	0	0	0	0	0
EZ04_CATGCCTAGGGTATCG-1	0	0	0	0	0	0	0	0	0	0	0	0	0	1
EZ04_CCACCTATCACCATAG-1	0	1	0	0	0	0	0	0	0	0	0	0	0	0
EZ04_CCCAGTTAGTGACTCT-1	0	0	0	0	0	0	0	0	0	0	1	0	0	1
EZ04_CCGGGATGTCGTTGTA-1	0	0	0	0	0	0	0	0	0	0	0	0	0	0
EZ04_CCGGGATTCTCAAACG-1	0	1	0	0	0	0	0	0	0	0	0	0	0	0
EZ04_CCGGTAGAGACTGTAA-1	0	0	0	0	0	0	0	0	0	0	0	0	0	0
EZ04_CCGTACTAGCGATATA-1	0	0	0	0	0	0	0	0	0	0	0	0	0	0
EZ04_CCGTGGATCACCCTCA-1	0	0	0	0	0	0	0	0	0	0	0	0	0	0
EZ04_CCTAGCTCAAGTTCTG-1	0	0	0	0	0	0	0	0	0	0	0	0	0	0
EZ04_CCTATTATCAGCTGGC-1	1	0	0	0	0	0	0	0	0	0	0	0	0	0
EZ04_CCTTACGCATTAGCCA-1	0	1	0	0	0	0	0	0	0	0	0	0	0	0
EZ04_CCTTCCCTCCGTACAA-1	0	2	0	0	0	0	0	0	0	0	0	0	0	0
EZ04_CGAATGTCAGCCTATA-1	0	0	0	0	0	0	0	0	0	0	0	0	0	0
EZ04_CGACTTCTCCTCATTA-1	0	0	0	0	0	0	0	0	0	0	0	0	0	0
EZ04_CGATCGGGTCCGAACC-1	0	0	0	0	0	0	0	0	0	3	0	0	0	0
EZ04_CGCGGTAGTGGACGAT-1	0	0	0	0	0	0	0	0	0	0	0	0	0	0
EZ04_CGCGTTTCAGGTGCCT-1	0	0	0	0	0	0	0	0	0	0	0	0	0	0
EZ04_CGCTGGACATGGTCAT-1	0	1	0	0	0	0	1	0	0	0	0	0	0	0
EZ04_CGGACTGTCCTACAGA-1	0	0	0	0	0	0	0	0	0	0	0	0	0	0
EZ04_CGGAGTCTCGGCCGAT-1	0	1	0	0	0	0	0	0	0	0	0	0	0	0
EZ04_CGGCTAGAGCCACGCT-1	0	0	0	0	0	0	0	0	0	0	0	0	0	0
EZ04_CGGGTCAGTAGTACCT-1	0	1	0	0	0	0	0	0	0	0	0	0	0	0
EZ04_CGTAGGCCACAGGCCT-1	0	1	0	0	0	0	0	0	0	0	0	0	0	0
EZ04_CGTCAGGGTCGCATCG-1	0	1	0	0	0	0	0	0	0	0	0	0	0	0
EZ04_CGTCCATTCAACGGGA-1	0	1	0	0	0	0	0	0	0	1	0	0	0	0
EZ04_CGTGTCTTCGTATCAG-1	0	0	0	0	0	0	0	0	0	1	2	0	0	1
EZ04_CTACACCGTGTGGTTT-1	0	1	0	0	0	0	0	0	0	2	0	0	0	0
EZ04_CTACACCTCGCCTGAG-1	0	0	0	0	0	0	0	0	0	0	0	0	0	0
EZ04_CTACACCTCTCATTCA-1	0	0	0	0	0	0	0	0	0	0	0	0	0	0
EZ04_CTAGAGTGTATCTGCA-1	0	0	0	0	0	0	0	0	0	1	0	0	0	0
EZ04_CTAGCCTAGAGGTACC-1	0	0	0	0	0	0	0	0	0	0	0	0	0	0
EZ04_CTAGCCTAGTAACCCT-1	0	0	0	0	0	0	0	0	0	0	0	0	0	0
EZ04_CTAGCCTGTGCGAAAC-1	0	2	0	0	0	0	0	0	0	0	0	0	0	0
EZ04_CTAGTGAAGTGCAAGC-1	0	0	0	0	0	0	0	0	0	0	0	0	0	1
EZ04_CTCAGAAGTGATGATA-1	0	0	0	0	0	0	0	0	0	0	0	0	0	0
EZ04_CTCGGAGCAATCTACG-1	0	0	0	0	0	0	0	0	0	0	0	0	0	0
EZ04_CTCGGAGGTTGGGACA-1	0	1	0	0	0	0	0	0	0	0	0	0	0	0
EZ04_CTCGGGAGTCAATACC-1	0	0	0	0	0	0	0	0	0	0	0	0	0	0
EZ04_CTCTAATGTCGATTGT-1	0	1	0	0	0	0	0	0	0	1	0	0	0	0
EZ04_CTCTACGAGACCCACC-1	0	2	0	0	0	0	0	0	0	1	0	0	0	0
EZ04_CTGATCCAGGCCGAAT-1	0	0	0	0	0	0	0	0	0	1	0	0	0	0
EZ04_CTGATCCCAGCGATCC-1	0	2	0	0	0	0	0	0	0	1	0	0	0	0
EZ04_CTGCCTACAAGCCGTC-1	0	0	0	0	0	0	0	0	0	0	0	0	0	0
EZ04_CTTAGGACATCGGGTC-1	0	0	0	0	0	0	0	0	0	0	0	0	0	0
EZ04_CTTGGCTAGACAATAC-1	0	1	0	0	0	0	0	0	0	0	0	0	0	0
EZ04_CTTTGCGAGAGAGCTC-1	0	0	0	0	0	0	0	0	0	0	0	0	0	0
EZ04_CTTTGCGAGCTAGTTC-1	0	0	0	0	0	0	0	0	0	0	0	0	0	0
EZ04_GAACCTAAGTCCCACG-1	0	0	0	0	0	0	0	0	0	0	1	0	0	0
EZ04_GAAGCAGCATCGGACC-1	0	1	0	0	0	0	0	0	0	0	0	0	0	0
EZ04_GAATGAACAAGAGGCT-1	0	0	0	0	0	0	0	0	0	0	0	0	0	0
EZ04_GACTACACAGCCTTGG-1	0	0	0	0	0	0	0	0	0	0	0	0	0	0
EZ04_GACTACATCTATCCCG-1	2	1	0	0	0	0	0	0	0	1	0	0	0	0
EZ04_GATCAGTGTACGCTGC-1	0	0	0	0	0	0	0	0	0	0	0	0	0	0
EZ04_GATCGTACACTGTCGG-1	0	1	1	0	0	0	0	0	0	0	0	0	0	0
EZ04_GATCGTACATGCCTTC-1	0	0	0	0	0	0	0	0	0	0	0	0	0	1
EZ04_GATGAAACACTTACGA-1	0	0	0	0	0	0	0	0	0	0	0	0	0	1
EZ04_GATGCTAGTCTGGTCG-1	0	0	0	0	0	0	0	0	0	0	0	0	0	0
EZ04_GATGCTATCAAGCCTA-1	0	0	0	0	0	0	0	0	0	0	0	0	0	0
EZ04_GATGCTATCACGCGGT-1	0	0	0	0	0	0	0	0	0	0	0	0	0	0
EZ04_GCACATACAAACCCAT-1	0	0	0	0	0	0	0	0	0	0	0	0	0	1
EZ04_GCACTCTGTGTGAATA-1	0	1	0	0	0	0	0	0	0	0	0	0	0	0
EZ04_GCAGTTAAGCTAACAA-1	0	0	0	0	0	0	0	0	0	0	0	0	0	0
EZ04_GCATACACATCGATTG-1	0	0	0	0	0	0	0	0	0	0	0	0	0	0
EZ04_GCATGCGAGTGAATTG-1	0	0	0	0	0	0	0	0	0	0	0	0	0	0
EZ04_GCCTCTACAATCAGAA-1	0	0	0	0	0	0	0	0	0	0	0	0	0	0
EZ04_GCCTCTACACGGCCAT-1	0	0	0	0	0	0	0	0	0	1	0	0	0	0
EZ04_GCGCAACGTCGCGAAA-1	0	0	0	0	0	0	0	0	0	0	0	0	0	0
EZ04_GCGCAACTCTTATCTG-1	0	0	0	0	0	0	0	0	0	0	0	0	0	0
EZ04_GCGCGATAGAAGCCCA-1	0	0	0	0	0	0	0	0	0	0	0	0	0	0
EZ04_GGAACTTAGGGAGTAA-1	0	1	0	0	0	0	0	0	0	1	0	0	0	0
EZ04_GGAACTTTCTTTAGGG-1	0	2	0	0	0	0	0	0	0	0	0	0	0	0
EZ04_GGAATAAGTGATGCCC-1	0	2	0	0	0	0	0	0	0	0	0	0	0	0
EZ04_GGACAAGGTCTGCAAT-1	0	0	0	0	0	0	0	0	0	0	0	0	0	0
EZ04_GGACAGACAGCTCCGA-1	0	1	0	0	0	0	0	0	0	0	0	0	0	0
EZ04_GGAGCAAGTAAACACA-1	0	0	0	0	0	0	0	0	0	0	0	0	0	0
EZ04_GGCGTGTGTGGGTATG-1	0	0	0	0	0	0	0	0	0	0	0	0	0	0
EZ04_GGCTCGAGTACGCACC-1	0	0	0	0	0	0	0	0	0	0	0	0	0	0
EZ04_GGGATGATCCCAAGAT-1	0	0	0	0	0	0	0	0	0	0	0	0	0	0
EZ04_GGGTCTGAGTCCATAC-1	0	0	0	0	0	0	0	0	0	0	1	0	0	2
EZ04_GGGTCTGCATGCAATC-1	0	2	0	0	0	0	0	0	0	0	0	0	0	0
EZ04_GGTGAAGGTGGCGAAT-1	0	0	0	0	0	0	0	0	0	0	0	0	0	0
EZ04_GTAACGTGTTTGTGTG-1	0	0	0	0	0	0	0	0	0	0	0	0	0	0
EZ04_GTACGTATCTGTGCAA-1	0	0	0	0	0	0	0	0	0	3	0	0	0	0
EZ04_GTAGGCCAGAGCAATT-1	0	0	0	0	0	0	0	0	0	1	0	0	0	0
EZ04_GTATCTTCAAGACGTG-1	0	0	0	0	0	0	0	0	0	0	0	0	0	0
EZ04_GTATCTTGTGGCCCTA-1	0	0	0	0	0	0	0	0	0	0	0	0	0	0
EZ04_GTCAAGTTCGGAAACG-1	0	1	0	0	0	0	0	0	0	1	0	0	0	0
EZ04_GTCCTCAAGCACGCCT-1	0	0	0	0	0	0	0	0	0	1	0	0	0	0
EZ04_GTCTCGTTCTCGATGA-1	0	0	0	0	0	0	0	0	0	0	0	0	0	0
EZ04_GTGCGGTCAGGGTACA-1	0	0	0	0	0	0	0	0	0	4	1	0	0	0
EZ04_GTGGGTCTCGCGCCAA-1	0	1	0	0	0	0	0	0	0	0	0	0	0	0
EZ04_GTGTGCGCACAGCCCA-1	0	0	0	0	0	0	0	0	0	0	0	0	0	1
EZ04_GTTAAGCAGGACAGAA-1	0	0	0	0	0	0	0	0	0	0	0	0	0	0
EZ04_TACACGACAATGAAAC-1	1	1	0	0	0	0	3	0	0	0	0	0	0	0
EZ04_TACCTTATCCCTTGCA-1	0	0	0	0	0	0	0	0	0	0	0	0	0	0
EZ04_TACGGGCCAGTAGAGC-1	0	0	0	0	0	0	0	0	0	1	0	0	0	0
EZ04_TACTTGTCAGCGTCCA-1	0	0	0	0	0	0	0	0	0	0	0	0	0	0
EZ04_TAGAGCTCAGGATTGG-1	0	0	0	0	0	0	0	0	0	0	0	0	0	2
EZ04_TAGAGCTGTCAATGTC-1	0	0	0	0	0	0	0	0	0	0	0	0	0	0
EZ04_TATCAGGTCCAACCAA-1	0	0	0	0	0	0	0	0	0	0	0	0	0	0
EZ04_TCAATCTCATCGATGT-1	1	4	0	0	0	0	0	0	0	1	0	0	0	0
EZ04_TCACAAGAGTAGATGT-1	0	0	0	0	1	0	0	0	0	0	0	0	0	0
EZ04_TCAGGTAAGAGTAAGG-1	0	0	0	0	0	0	0	0	0	0	0	0	0	0
EZ04_TCTATTGGTGCAACTT-1	0	0	0	0	0	0	0	0	0	0	0	0	0	0
EZ04_TCTCATAGTGTAATGA-1	0	0	0	0	0	0	0	0	0	0	0	0	0	0
EZ04_TCTGGAACATCCGCGA-1	0	0	0	0	0	0	0	0	0	0	0	0	0	0
EZ04_TCTTTCCCACGAGGTA-1	0	1	0	0	0	0	0	0	0	1	0	0	0	1
EZ04_TGAGAGGTCATCATTC-1	0	0	0	0	0	0	0	0	0	0	0	0	0	0
EZ04_TGAGGGACATTTCAGG-1	0	1	0	0	0	0	0	0	0	2	0	0	0	0
EZ04_TGATTTCCATCGATTG-1	0	0	0	0	0	0	0	0	0	0	0	0	0	0
EZ04_TGCACCTAGAAGGTGA-1	0	0	0	0	0	0	0	0	0	0	0	0	0	0
EZ04_TGCACCTAGCGCCTCA-1	0	0	0	0	0	0	0	0	0	1	0	0	0	0
EZ04_TGCCCATAGACCACGA-1	0	0	0	0	0	0	0	0	0	0	0	0	0	0
EZ04_TGCCCTAGTGCAACGA-1	0	0	0	0	0	0	1	0	0	1	0	0	0	0
EZ04_TGCGGGTAGGCCATAG-1	0	0	0	0	0	0	0	0	0	0	0	0	0	0
EZ04_TGCGGGTTCGCAAGCC-1	1	0	0	0	0	0	0	0	0	1	0	0	0	0
EZ04_TGCTACCTCACTTACT-1	0	0	0	0	0	0	0	0	0	0	0	0	0	0
EZ04_TGGGAAGTCTTGCATT-1	0	2	0	0	0	0	0	0	0	0	0	0	0	1
EZ04_TGGGCGTAGTCACGCC-1	0	0	0	0	0	0	0	0	0	0	0	0	0	0
EZ04_TGTGTTTCATATACGC-1	0	0	0	0	0	0	0	0	0	0	0	0	0	0
EZ04_TGTTCCGCACATCCAA-1	0	2	0	0	0	0	0	0	0	1	0	0	0	0
EZ04_TTAGGACTCCAAGTAC-1	0	0	0	0	0	0	0	0	0	0	0	0	0	0
EZ04_TTAGGCATCAAGATCC-1	0	0	0	0	0	0	0	0	0	0	0	0	0	0
EZ04_TTATGCTGTGTTTGGT-1	0	0	0	0	0	0	0	0	0	0	0	0	0	0
EZ04_TTCTTAGCAATCCGAT-1	0	0	0	0	0	0	0	0	0	0	0	0	0	0
EZ04_TTGAACGAGAAGGACA-1	0	3	0	0	0	0	0	0	0	1	0	0	0	0
EZ04_TTGGAACGTCTGCCAG-1	0	0	0	0	0	0	0	0	0	2	0	0	0	0
EZ04_TTTACTGTCGATCCCT-1	0	1	0	0	0	0	0	0	0	0	0	0	0	0
EZ04_TTTATGCCATCCCACT-1	0	0	0	0	0	0	0	0	0	0	0	0	0	0
EZ05_AAACCTGCACATTCGA-1	0	4	0	0	0	0	2	0	0	0	0	0	0	0
EZ05_AAACCTGCATTCACTT-1	0	3	1	0	0	0	0	0	0	2	0	0	0	0
EZ05_AAATGCCTCGCCCTTA-1	1	6	0	0	0	0	0	0	0	0	0	0	0	0
EZ05_AACCGCGCATTTGCCC-1	0	0	0	0	0	0	0	0	0	0	0	0	0	0
EZ05_AACTCCCTCGTTACAG-1	0	2	0	0	0	0	0	0	0	4	0	0	0	0
EZ05_AACTGGTGTTACGACT-1	0	12	0	0	1	0	0	0	0	1	0	0	0	0
EZ05_AACTTTCGTCCATCCT-1	0	1	0	0	0	0	0	0	0	1	0	0	0	1
EZ05_AAGGCAGGTTCCACTC-1	0	3	0	0	0	0	0	0	0	0	0	0	0	1
EZ05_AATCCAGAGCCATCGC-1	0	0	0	0	0	0	0	0	0	6	0	0	0	0
EZ05_AATCCAGCATGTCTCC-1	0	2	0	0	0	0	0	0	0	0	0	0	0	0
EZ05_AATCCAGTCTAGAGTC-1	2	4	0	0	0	0	0	0	0	2	0	1	0	0
EZ05_ACACTGACATGCCTTC-1	0	1	0	0	1	0	0	0	0	0	0	0	0	0
EZ05_ACAGCCGAGGACACCA-1	2	5	0	0	0	0	0	0	0	4	0	0	0	0
EZ05_ACCAGTACACGAAAGC-1	3	18	1	0	0	1	1	1	0	0	0	0	0	1
EZ05_ACCTTTAAGGGTCGAT-1	0	2	1	0	0	1	0	0	0	0	0	0	0	0
EZ05_ACGAGCCTCACGCGGT-1	0	1	0	0	0	0	0	0	0	2	0	0	0	1
EZ05_ACGAGCCTCTATCGCC-1	0	1	0	0	0	0	0	0	0	2	0	0	0	0
EZ05_ACGAGGACATTACGAC-1	1	7	0	0	0	0	0	2	0	2	0	0	0	1
EZ05_ACGATGTCATGTAAGA-1	0	7	0	0	0	0	1	0	0	0	0	0	0	0
EZ05_ACGCAGCGTGCTGTAT-1	1	1	0	0	0	0	0	0	0	2	0	0	0	0
EZ05_ACGGCCAAGTCGATAA-1	0	1	0	0	0	0	0	0	0	2	0	0	0	0
EZ05_ACTGAACCATACTCTT-1	0	2	0	0	0	0	0	0	0	1	0	0	0	0
EZ05_ACTGAGTCAGGAATCG-1	0	2	0	0	0	0	0	0	0	1	0	0	0	0
EZ05_ACTGAGTGTCGAAAGC-1	0	2	0	0	0	0	0	0	0	2	0	0	0	0
EZ05_AGAGCTTCATCACCCT-1	0	9	0	0	0	0	0	0	0	0	0	0	0	0
EZ05_AGATCTGCACGAAGCA-1	0	4	0	0	0	0	0	0	0	0	0	0	0	0
EZ05_AGATTGCCACAGAGGT-1	0	6	0	0	0	0	0	0	0	1	0	0	0	0
EZ05_AGGCCGTCATCCGGGT-1	1	2	0	0	0	0	0	0	0	0	0	0	0	0
EZ05_AGGGTGAGTCACCTAA-1	0	6	0	0	0	0	0	0	0	1	0	0	0	1
EZ05_AGGTCATAGGACATTA-1	0	2	0	0	0	0	0	0	0	5	0	0	0	0
EZ05_AGGTCCGAGAATGTTG-1	0	2	1	0	0	0	0	0	0	1	0	0	0	0
EZ05_AGTAGTCGTAAGTGTA-1	1	7	0	0	0	0	0	0	0	1	0	0	0	1
EZ05_ATAGACCAGCAATATG-1	0	3	0	0	0	0	0	0	0	0	0	0	0	0
EZ05_ATCATCTGTTATCCGA-1	1	2	0	0	0	0	0	0	0	0	0	0	0	0
EZ05_ATCCGAAAGTCAAGCG-1	0	14	1	0	0	0	0	0	0	5	0	2	0	1
EZ05_ATCCGAAGTTGCCTCT-1	0	4	0	0	2	0	1	0	0	3	0	0	0	0
EZ05_ATCGAGTCAAGCCTAT-1	1	3	1	0	0	0	1	0	0	3	0	0	0	0
EZ05_ATCGAGTGTACCATCA-1	0	2	0	0	0	0	0	0	0	0	0	0	0	0
EZ05_ATCGAGTGTTACCGAT-1	0	3	0	0	0	0	0	0	0	0	0	0	0	0
EZ05_ATCGAGTTCAAGGCTT-1	0	1	0	0	0	0	0	0	0	0	0	1	0	0
EZ05_ATCTACTAGACCACGA-1	0	11	0	0	1	1	2	0	0	4	0	0	0	0
EZ05_ATGAGGGCACCAGGCT-1	0	9	1	0	0	0	0	0	0	0	0	0	0	0
EZ05_ATTACTCGTCTGGTCG-1	0	3	0	0	0	0	0	0	0	0	0	0	0	0
EZ05_ATTCTACAGAGTGAGA-1	0	1	0	0	0	0	0	0	0	1	0	0	0	0
EZ05_ATTTCTGGTCTTCAAG-1	1	1	0	0	0	0	0	0	0	1	0	0	0	0
EZ05_CACAAACAGTCATGCT-1	0	1	0	0	0	0	0	0	0	0	0	0	0	0
EZ05_CACACTCGTCAAGCGA-1	0	3	0	0	0	0	0	0	0	0	0	0	0	0
EZ05_CACCACTGTAGCGCTC-1	0	1	0	0	0	1	0	0	0	0	0	0	0	3
EZ05_CACTCCAAGTAGCCGA-1	0	3	0	0	0	0	2	0	0	4	0	0	0	0
EZ05_CAGAGAGAGCTCCTCT-1	0	19	3	0	3	0	0	1	0	0	0	0	0	0
EZ05_CAGAGAGTCTTGTTTG-1	1	23	0	0	0	0	0	0	0	0	0	0	0	0
EZ05_CAGATCACACTTAAGC-1	1	0	0	0	0	0	2	0	0	0	0	0	0	0
EZ05_CAGCATAGTCGGATCC-1	0	2	0	0	0	0	0	0	0	0	0	0	0	0
EZ05_CAGCATATCCGCGGTA-1	0	2	0	0	0	0	0	0	0	0	0	0	0	0
EZ05_CAGCGACGTAGGCATG-1	1	3	0	0	0	0	0	1	0	0	0	0	0	0
EZ05_CAGCTGGGTAGGCTGA-1	0	1	0	0	0	0	0	0	0	10	0	0	0	1
EZ05_CAGTAACTCAGAGCTT-1	1	3	1	0	0	0	0	0	0	0	0	1	0	0
EZ05_CATATGGGTCCGTCAG-1	0	3	0	0	0	0	0	0	0	1	0	0	0	0
EZ05_CATCCACCAGATGGGT-1	0	0	0	0	0	0	0	0	0	1	1	0	0	2
EZ05_CATGGCGCAATAACGA-1	0	1	0	0	0	0	0	0	0	1	0	0	0	0
EZ05_CATTCGCAGCTCCTCT-1	0	12	0	0	1	0	2	0	0	2	0	0	0	0
EZ05_CATTCGCGTCCAGTGC-1	0	1	0	0	0	0	2	0	0	2	0	0	0	0
EZ05_CCAATCCTCACCAGGC-1	1	13	0	0	0	0	1	0	0	7	0	0	0	0
EZ05_CCACTACCACCAGTTA-1	1	3	0	0	0	0	0	0	0	2	0	0	0	0
EZ05_CCCAATCTCCATGCTC-1	1	3	0	0	0	0	0	0	0	1	0	2	0	2
EZ05_CCCAGTTTCGTTACGA-1	0	0	1	0	0	0	0	0	0	0	0	0	0	0
EZ05_CCCTCCTAGAGTACCG-1	0	9	0	0	0	0	1	0	0	0	0	0	0	0
EZ05_CCGGGATCAAAGCGGT-1	0	6	0	0	0	0	0	0	0	2	0	0	0	1
EZ05_CCGTACTTCGCAAGCC-1	0	1	0	0	0	0	0	0	0	3	0	0	0	0
EZ05_CCTAAAGCAATCCAAC-1	0	4	0	0	0	0	0	0	0	0	0	1	0	0
EZ05_CCTACACGTCTTTCAT-1	0	5	0	0	0	0	0	0	0	0	0	0	0	1
EZ05_CCTAGCTTCTCTGAGA-1	0	5	0	0	0	0	0	0	0	1	1	0	0	0
EZ05_CCTTACGTCCTTGCCA-1	0	12	0	0	0	0	1	0	0	0	0	0	0	0
EZ05_CCTTCGAGTTTAGCTG-1	0	0	0	0	0	0	0	0	0	2	0	0	0	1
EZ05_CGAACATTCAGAGGTG-1	0	4	0	0	0	0	0	0	0	0	0	0	0	0
EZ05_CGAATGTGTGAAAGAG-1	0	0	0	0	0	0	0	0	0	0	0	0	0	0
EZ05_CGACCTTAGACCACGA-1	1	9	0	1	1	0	0	0	0	4	0	0	0	1
EZ05_CGACCTTCATCATCCC-1	1	0	0	0	0	0	0	0	0	0	0	0	0	1
EZ05_CGAGAAGTCGCGTTTC-1	0	12	0	0	0	0	0	0	0	4	0	0	0	1
EZ05_CGATCGGTCAAACAAG-1	2	0	1	0	0	0	1	0	0	0	0	0	0	0
EZ05_CGCTATCAGCTGCAAG-1	0	0	0	0	0	0	0	0	0	1	0	0	0	1
EZ05_CGCTGGAGTTGAACTC-1	0	4	0	0	0	0	0	0	0	5	2	0	0	1
EZ05_CGGACGTTCACGGTTA-1	0	7	1	0	0	0	0	0	0	1	0	0	0	0
EZ05_CGGACTGTCGTTGACA-1	0	1	1	0	0	0	0	0	0	1	1	0	0	0
EZ05_CGGAGTCGTCCGAACC-1	0	5	0	0	0	0	1	0	0	1	1	0	0	0
EZ05_CGGCTAGGTCCTCCAT-1	0	5	0	0	0	0	0	0	0	0	0	0	0	1
EZ05_CGGGTCAAGAGAGCTC-1	0	2	1	0	0	0	0	0	0	1	0	0	0	2
EZ05_CGTAGGCAGCTGAAAT-1	2	0	0	0	0	0	0	0	0	1	0	0	0	0
EZ05_CGTCAGGCAAATCCGT-1	1	4	0	0	0	0	0	0	0	3	1	0	0	0
EZ05_CGTCCATAGTGGCACA-1	1	7	0	0	0	0	0	0	0	0	1	0	0	2
EZ05_CGTTAGAGTACATCCA-1	0	2	0	0	0	0	0	0	0	0	0	0	0	0
EZ05_CGTTGGGAGCGGCTTC-1	0	2	1	0	0	0	0	0	0	0	0	0	0	2
EZ05_CTAATGGTCAGCAACT-1	0	7	0	0	1	0	4	0	0	2	0	0	0	0
EZ05_CTACGTCAGTGATCGG-1	0	8	0	0	0	0	0	0	0	1	0	0	0	1
EZ05_CTACGTCCAAAGGCGT-1	0	0	0	0	0	0	0	0	0	0	0	0	0	1
EZ05_CTAGCCTGTAAATGTG-1	0	5	0	0	0	0	0	0	0	1	0	0	0	0
EZ05_CTGAAGTTCACATACG-1	0	10	0	0	0	0	0	0	0	0	0	0	0	1
EZ05_CTGATAGAGCAGATCG-1	0	0	0	0	0	0	0	0	0	1	0	0	0	0
EZ05_CTGATAGTCCCGGATG-1	0	11	0	0	0	1	4	0	0	1	0	0	0	1
EZ05_CTGATCCGTTCGCTAA-1	0	4	1	0	0	0	0	0	0	2	0	0	0	2
EZ05_CTGCCTACACGGCCAT-1	0	1	0	0	0	0	0	0	0	1	0	0	0	1
EZ05_CTGCTGTAGATCGGGT-1	0	2	1	0	0	0	0	0	0	0	0	0	0	0
EZ05_CTGCTGTCAGACAGGT-1	0	3	0	0	0	0	0	0	0	0	0	0	0	0
EZ05_CTGCTGTGTCTCAACA-1	0	11	0	0	0	0	2	0	0	1	0	0	0	1
EZ05_CTTAACTGTTCAGGCC-1	4	17	0	0	0	0	2	0	0	0	1	0	0	1
EZ05_CTTAGGATCGTGGTCG-1	0	4	0	0	2	0	0	0	0	1	0	0	0	0
EZ05_CTTTGCGAGTAGGTGC-1	0	4	0	0	0	0	0	0	0	1	0	0	0	0
EZ05_GAACATCGTGGGTATG-1	0	5	1	0	0	0	0	0	0	1	0	0	0	2
EZ05_GAACATCGTTCCAACA-1	2	4	0	0	0	0	0	0	0	0	1	0	0	0
EZ05_GAAGCAGGTAGCTCCG-1	0	12	0	0	0	0	2	0	0	1	0	0	0	0
EZ05_GACCTGGTCATTGCCC-1	0	9	0	0	0	0	0	0	0	0	0	0	0	0
EZ05_GATCAGTGTACTTCTT-1	0	4	1	0	0	0	0	0	0	0	0	0	0	0
EZ05_GATCGATCACGACGAA-1	0	6	0	0	1	0	0	0	0	0	0	0	0	1
EZ05_GATCGCGGTCCAAGTT-1	1	1	0	0	0	0	0	0	0	1	0	0	0	0
EZ05_GATCGCGTCCTTTACA-1	0	5	0	0	0	0	0	0	0	1	0	0	0	0
EZ05_GATCGCGTCTTGTACT-1	0	2	0	0	0	0	0	0	0	1	0	0	0	0
EZ05_GATTCAGCACCTTGTC-1	0	7	0	0	0	0	0	0	0	0	0	0	0	1
EZ05_GCACTCTTCATGTCCC-1	0	5	0	0	0	0	0	0	0	2	0	0	0	0
EZ05_GCAGTTATCGCATGAT-1	0	3	0	0	0	0	0	0	0	2	1	0	0	0
EZ05_GCATGCGCAATGGATA-1	0	1	0	0	2	0	0	0	0	0	0	0	0	0
EZ05_GCCTCTAAGGTGACCA-1	0	5	0	0	1	0	0	0	0	7	0	0	0	0
EZ05_GCCTCTAGTCGAACAG-1	0	2	0	0	0	0	0	0	0	4	0	0	0	1
EZ05_GCCTCTATCACATACG-1	0	2	1	0	0	0	0	0	0	1	0	0	0	3
EZ05_GCGAGAAGTATAAACG-1	0	7	0	0	0	0	0	0	0	5	0	0	0	3
EZ05_GCGCAACCATGAACCT-1	0	6	0	0	0	0	0	0	0	0	1	0	0	0
EZ05_GCTGCGATCATGTGGT-1	0	3	0	0	0	0	0	0	0	1	0	0	0	0
EZ05_GCTGGGTGTATGGTTC-1	0	18	0	0	0	0	3	0	0	12	0	0	0	1
EZ05_GGATGTTTCATTTGGG-1	0	6	0	0	0	0	0	0	0	0	0	0	0	1
EZ05_GGCCGATTCAGTCAGT-1	0	2	2	0	0	0	4	0	0	3	0	0	0	1
EZ05_GGGCACTTCCTCCTAG-1	0	2	0	0	0	4	0	0	0	3	0	0	0	1
EZ05_GGGTCTGTCTGCTGTC-1	2	12	0	0	0	0	2	0	0	0	1	0	0	0
EZ05_GGTATTGTCTTTAGGG-1	1	0	0	0	0	0	0	0	0	3	0	0	0	1
EZ05_GGTGTTACAAGCGAGT-1	0	5	0	0	0	0	0	0	0	1	0	0	0	0
EZ05_GTATCTTCATGCTAGT-1	0	5	1	0	0	0	5	0	0	10	0	0	0	2
EZ05_GTCACAATCCTCCTAG-1	1	3	0	0	0	0	0	0	0	1	0	0	0	0
EZ05_GTCGGGTAGTGAAGTT-1	0	2	0	0	0	0	0	0	0	0	0	0	0	0
EZ05_GTCTTCGGTGTGACGA-1	1	2	0	0	0	0	0	0	0	0	0	0	0	0
EZ05_GTGAAGGAGGCCATAG-1	0	0	0	0	0	0	0	0	0	0	0	0	0	0
EZ05_GTGAAGGCAGATTGCT-1	2	0	0	0	0	0	0	0	0	0	0	0	0	0
EZ05_GTTAAGCGTAGCTAAA-1	0	5	0	0	0	0	0	0	0	0	0	0	0	1
EZ05_GTTTCTACACATCCAA-1	2	6	0	0	0	0	0	0	0	0	0	0	0	0
EZ05_TAAGAGAAGCTACCTA-1	0	4	0	0	0	1	2	0	0	0	0	0	0	1
EZ05_TAAGAGAAGTGGCACA-1	0	2	0	0	0	0	0	0	0	2	0	0	0	0
EZ05_TAAGCGTTCGATAGAA-1	1	16	0	0	0	1	0	0	0	0	0	0	0	1
EZ05_TACCTATTCGGTTCGG-1	0	2	0	0	0	0	0	0	0	2	0	0	0	3
EZ05_TACGGATTCACATAGC-1	0	8	0	0	0	0	0	0	0	0	0	0	0	0
EZ05_TACGGGCTCATGCATG-1	2	9	0	0	0	0	0	0	0	0	0	0	0	0
EZ05_TACGGTAGTAGAAAGG-1	0	0	0	0	0	0	0	0	0	0	0	0	0	0
EZ05_TACTCATCAATAAGCA-1	0	14	0	0	0	0	0	0	0	0	0	0	0	0
EZ05_TCAATCTTCCGTACAA-1	1	6	1	0	0	0	1	0	0	0	0	0	0	0
EZ05_TCAGCTCGTCAATACC-1	0	0	0	0	0	0	0	0	0	2	0	0	0	0
EZ05_TCAGCTCTCAGCTTAG-1	3	5	2	0	0	0	0	0	0	1	0	0	0	0
EZ05_TCAGGATGTTACGCGC-1	1	3	0	0	0	0	3	0	0	0	0	0	0	0
EZ05_TCCCGATAGTTAACGA-1	3	11	0	0	0	0	0	0	0	3	0	0	0	0
EZ05_TCGCGAGGTTTACTCT-1	0	1	0	0	0	0	0	0	0	0	0	0	0	0
EZ05_TCTCATATCTCAAGTG-1	0	2	0	0	0	0	0	0	0	0	0	0	0	1
EZ05_TCTTTCCAGGCTAGAC-1	0	9	0	0	0	0	0	0	0	1	0	0	0	0
EZ05_TGAAAGATCTGTTTGT-1	0	0	0	0	0	0	1	0	0	2	0	1	0	0
EZ05_TGAGCATCATGACGGA-1	2	8	0	0	0	0	0	0	0	0	0	0	0	1
EZ05_TGAGCATGTACCGTTA-1	0	1	0	0	0	0	0	0	0	0	0	0	0	0
EZ05_TGAGCATGTCCGTCAG-1	0	6	1	0	0	0	0	0	0	0	0	0	0	3
EZ05_TGAGCATTCAGAAATG-1	2	9	0	0	0	0	1	0	0	0	1	0	0	2
EZ05_TGAGGGAAGGATATAC-1	1	15	0	0	0	0	2	0	0	7	0	0	0	0
EZ05_TGCACCTCATCAGTCA-1	1	6	0	0	0	0	0	0	0	0	0	0	0	0
EZ05_TGCCCATGTGAACCTT-1	0	0	0	0	0	1	0	0	0	2	0	0	0	0
EZ05_TGCGCAGAGCGATTCT-1	0	2	0	0	0	0	0	0	0	1	0	0	0	0
EZ05_TGCTACCTCCTCCTAG-1	0	2	0	0	0	0	0	0	0	0	0	0	0	0
EZ05_TGCTACCTCTTCGAGA-1	0	2	0	0	1	0	0	0	0	0	0	0	0	0
EZ05_TGGGCGTAGCAGGTCA-1	0	3	0	0	0	0	1	0	0	1	1	0	0	0
EZ05_TGTGGTAGTTCATGGT-1	0	0	0	0	0	0	0	0	0	11	0	0	0	0
EZ05_TTAGGACAGTGTACGG-1	1	2	0	0	0	0	0	0	0	1	0	0	0	0
EZ05_TTCCCAGAGGTGATAT-1	0	2	0	0	0	0	0	0	0	1	0	0	0	1
EZ05_TTCTCCTTCTGTCTAT-1	0	5	0	0	0	0	0	0	0	0	0	0	0	0
EZ05_TTGAACGGTCGCTTCT-1	0	3	1	0	0	0	0	0	0	5	0	0	0	2
EZ05_TTGCCGTCATCCGTGG-1	0	5	0	0	0	0	0	0	0	2	1	0	0	0
EZ05_TTTACTGGTTCAGTAC-1	0	6	1	0	0	0	0	0	0	0	0	0	0	0
EZ05_TTTATGCCAAACTGCT-1	0	1	0	0	1	0	0	0	0	2	0	0	0	0
EZ05_TTTGGTTGTCGTGGCT-1	0	5	1	0	0	0	0	0	0	0	0	0	0	0
EZ05_TTTGGTTTCGTGGACC-1	0	2	0	0	0	0	0	0	0	2	0	0	0	0
EZ05_TTTGTCACATCACCCT-1	0	7	0	0	2	1	0	0	0	0	0	0	0	0
EZ06_AACTCAGGTCGCATAT-1	0	0	0	0	0	0	0	4	0	3	0	0	0	0
EZ06_AACTCTTAGGCTATCT-1	0	0	0	1	0	0	0	1	0	0	0	0	0	1
EZ06_AAGACCTTCAGCTGGC-1	0	0	0	0	0	0	0	0	0	0	0	0	0	2
EZ06_ACACCGGAGGAGTTGC-1	0	6	0	0	0	1	1	0	0	0	0	0	0	0
EZ06_ACGAGCCGTGTGGCTC-1	0	0	0	0	0	0	0	1	0	1	1	0	0	1
EZ06_ACGCCGAGTATTCGTG-1	0	10	1	0	0	0	0	0	0	1	0	1	0	0
EZ06_ACTATCTCACGGCGTT-1	0	0	0	0	0	0	0	0	0	0	0	0	0	0
EZ06_ACTGAGTTCACCCGAG-1	0	2	0	0	1	0	1	0	0	0	0	0	0	0
EZ06_ACTTACTGTTGGAGGT-1	0	0	0	1	0	0	0	2	0	1	0	0	0	3
EZ06_ACTTGTTAGACCTTTG-1	1	6	0	0	0	0	0	0	0	1	0	0	0	0
EZ06_ACTTTCAAGGTGCAAC-1	0	0	0	0	0	0	0	0	0	0	0	0	0	0
EZ06_AGATTGCGTACGCACC-1	0	1	1	0	2	0	1	0	0	0	0	0	0	0
EZ06_AGATTGCGTCGGGTCT-1	0	3	0	0	0	0	0	0	0	0	0	0	0	1
EZ06_AGCAGCCCATTTCAGG-1	0	2	0	0	1	0	0	0	0	2	0	0	0	0
EZ06_AGGCCACAGGTAGCTG-1	0	0	0	0	0	0	0	0	0	0	0	0	0	1
EZ06_AGGTCATGTACCATCA-1	0	3	0	0	0	0	0	1	0	2	0	0	0	0
EZ06_AGGTCCGTCTGTTTGT-1	0	0	0	0	0	0	0	0	0	1	1	0	0	0
EZ06_AGTGAGGTCGTTTATC-1	1	8	0	0	0	0	0	0	0	0	0	0	0	0
EZ06_AGTTGGTCAGATCTGT-1	0	8	0	0	0	0	0	0	0	5	0	0	0	0
EZ06_ATAACGCAGATAGGAG-1	0	0	0	0	0	0	0	0	0	0	1	0	0	2
EZ06_ATGCGATTCTCGAGTA-1	0	0	0	0	0	0	0	0	0	0	0	0	0	0
EZ06_ATTACTCTCTCCTATA-1	1	8	0	0	0	0	0	0	0	0	0	0	0	0
EZ06_ATTGGTGAGTCAAGGC-1	0	2	0	0	0	0	1	0	0	3	0	0	0	0
EZ06_CACAGGCAGTTCCACA-1	1	4	0	0	3	0	2	0	0	1	0	0	0	0
EZ06_CACCACTCATCTCCCA-1	0	0	0	0	0	0	0	0	0	0	0	0	0	0
EZ06_CACCTTGCACGACGAA-1	1	5	0	0	0	0	0	0	0	4	0	0	0	0
EZ06_CAGCGACGTTCCACGG-1	0	1	0	0	0	0	0	0	0	0	0	0	0	0
EZ06_CAGGTGCCAGGGAGAG-1	0	4	0	0	0	0	0	0	0	0	0	0	0	0
EZ06_CAGTAACTCTGGCGTG-1	0	4	0	0	0	0	0	0	0	0	0	1	0	0
EZ06_CATTATCTCCTTGCCA-1	0	7	0	0	0	0	0	0	0	1	0	0	0	0
EZ06_CCACCTAGTCTCTCTG-1	0	6	1	0	4	0	0	0	0	5	0	0	0	0
EZ06_CCACTACAGCTGCGAA-1	0	8	0	0	0	0	1	0	0	0	0	0	0	0
EZ06_CCCAGTTGTCGGCTCA-1	0	6	0	0	0	0	0	0	0	3	0	0	0	0
EZ06_CCCTCCTGTCATTAGC-1	0	11	0	0	0	0	0	0	0	0	0	0	0	0
EZ06_CCGGTAGGTTGTCTTT-1	1	29	0	0	1	0	2	0	0	0	0	0	0	0
EZ06_CCTACACAGCTGTCTA-1	0	0	0	0	0	0	0	0	0	0	0	0	0	0
EZ06_CCTACACCAATTGCTG-1	0	0	0	1	0	0	0	0	0	0	0	0	0	0
EZ06_CCTACACCACATAACC-1	0	0	0	0	0	0	0	0	0	0	0	0	0	1
EZ06_CCTACCAGTCCGACGT-1	0	0	0	0	0	0	0	0	0	2	0	0	0	0
EZ06_CCTAGCTGTCCAGTTA-1	0	5	0	0	0	0	0	0	0	0	0	0	0	0
EZ06_CCTCTGAAGGATGGTC-1	0	0	0	0	0	0	0	0	0	2	0	0	0	0
EZ06_CGAACATCAATGGACG-1	0	0	0	0	0	0	0	1	0	0	2	0	0	0
EZ06_CGACCTTTCTTGAGAC-1	0	1	0	0	0	0	0	0	0	0	0	0	0	0
EZ06_CGCCAAGCACAACGTT-1	0	0	0	0	0	0	0	0	0	0	0	0	0	2
EZ06_CGCGTTTTCTGACCTC-1	0	14	0	0	1	0	0	0	0	0	0	0	0	0
EZ06_CGCTATCAGACCTTTG-1	0	1	0	0	0	0	0	0	0	0	0	0	0	0
EZ06_CGGACTGGTAGGGTAC-1	0	8	0	0	1	0	0	0	0	0	0	0	0	0
EZ06_CGGAGCTGTACTTCTT-1	0	4	0	0	0	0	0	0	0	4	0	0	0	0
EZ06_CGTAGGCTCGGTTAAC-1	1	25	1	0	0	0	3	0	0	1	0	0	0	0
EZ06_CGTTAGAAGTACTTGC-1	0	6	0	0	0	0	0	0	0	1	0	0	0	0
EZ06_CTACACCTCATTGCCC-1	0	8	0	0	0	0	0	0	0	0	0	0	0	0
EZ06_CTGCTGTTCGCAAGCC-1	0	9	0	0	0	0	0	0	0	0	0	0	0	0
EZ06_CTGTTTATCCGGCACA-1	0	5	0	0	0	0	0	0	0	1	1	0	0	0
EZ06_CTTAGGACATGGTTGT-1	1	19	0	0	0	2	3	0	0	2	0	0	0	0
EZ06_GACACGCCATGCGCAC-1	0	6	0	0	1	0	0	0	0	0	0	0	0	0
EZ06_GACTACAAGCTAGTTC-1	0	0	0	0	0	0	0	0	0	3	0	0	0	0
EZ06_GACTACACACGACTCG-1	0	0	0	0	0	0	0	0	0	0	0	0	0	0
EZ06_GATGAGGAGGACAGCT-1	1	6	2	0	0	0	1	0	0	0	0	0	0	0
EZ06_GCACATAAGCTCCTCT-1	0	0	0	2	0	0	0	0	0	0	0	0	0	2
EZ06_GCATGCGAGGGCTTGA-1	0	10	0	0	0	1	2	0	0	1	0	0	0	0
EZ06_GCATGTATCCCATTTA-1	0	0	0	0	0	0	0	0	0	0	0	0	0	1
EZ06_GCTCTGTAGTGGAGTC-1	0	6	0	0	1	0	0	0	0	0	0	0	0	1
EZ06_GGAATAACAGTGAGTG-1	0	0	0	0	0	0	0	0	0	0	0	0	0	0
EZ06_GGGTTGCCAAACGCGA-1	2	6	0	0	0	0	0	0	0	3	0	0	0	0
EZ06_GTACGTATCTTCGAGA-1	0	3	0	0	2	0	0	0	0	8	0	1	0	0
EZ06_GTACTTTTCGGTGTTA-1	0	13	0	0	0	0	0	0	0	0	0	0	0	0
EZ06_GTCAAGTAGTCCTCCT-1	0	0	0	0	0	0	0	0	0	0	0	0	0	1
EZ06_GTGAAGGCATCACGAT-1	0	7	0	0	0	0	0	0	0	1	0	0	0	0
EZ06_GTGCAGCGTCCTGCTT-1	0	7	0	0	0	0	0	0	0	0	0	1	0	0
EZ06_GTGCTTCTCGAGAGCA-1	1	3	0	0	0	0	0	0	0	0	0	0	0	0
EZ06_GTTAAGCTCACCATAG-1	0	0	0	0	0	0	0	8	0	1	0	0	0	0
EZ06_TACACGACATGCATGT-1	0	5	0	0	0	0	0	4	0	0	0	0	0	2
EZ06_TAGAGCTGTCGCATCG-1	0	0	0	0	0	0	0	0	0	0	0	0	0	3
EZ06_TAGCCGGCACGGATAG-1	0	6	0	0	3	0	0	0	0	4	0	0	0	0
EZ06_TAGCCGGGTGCTTCTC-1	0	2	0	0	1	0	0	0	0	7	0	0	0	0
EZ06_TATCAGGCATGGATGG-1	0	9	0	0	0	0	1	0	0	5	0	0	0	0
EZ06_TATCTCACACGAAACG-1	0	0	0	0	0	0	0	0	0	0	0	0	0	0
EZ06_TCAACGACATGGGAAC-1	0	5	0	0	0	0	0	0	0	3	0	0	0	0
EZ06_TCAGCAAGTCAGTGGA-1	0	0	0	0	0	0	0	0	0	0	0	0	0	0
EZ06_TCAGCTCAGCTCCCAG-1	0	0	0	0	0	0	0	2	0	1	2	0	0	1
EZ06_TCAGGATCAGTAAGCG-1	0	4	0	0	0	0	0	0	0	1	0	0	0	0
EZ06_TCAGGTAGTATCTGCA-1	0	1	0	0	18	0	0	0	0	1	1	0	0	1
EZ06_TCCACACTCCTGTACC-1	0	3	0	0	0	0	0	0	0	0	0	0	0	0
EZ06_TCGCGTTTCAGATAAG-1	1	9	0	0	0	0	0	0	0	0	0	0	0	0
EZ06_TGATTTCTCTATGTGG-1	0	0	0	0	0	0	0	0	0	0	0	0	0	1
EZ06_TGGCGCACATAGAAAC-1	0	0	0	0	0	0	0	0	0	0	0	0	0	0
EZ06_TGTGGTAGTACCGGCT-1	0	7	0	1	0	0	0	0	0	3	0	0	0	0
EZ06_TTCGAAGCAGGATTGG-1	0	0	0	0	0	0	0	0	0	0	0	0	0	1
EZ06_TTGGAACAGGCTACGA-1	0	8	0	0	0	0	0	0	0	0	0	0	0	0
EZ06_TTGTAGGTCTTCTGGC-1	0	0	0	0	0	0	0	0	0	0	2	0	0	1
EZ06_TTTGCGCGTACCGTTA-1	0	2	0	0	0	0	0	0	0	0	0	0	0	1
EZ07_AACACGTTCAATCACG-1	0	0	0	0	0	0	0	0	0	0	0	0	0	0
EZ07_AACTCAGCAAGTTCTG-1	0	0	0	0	0	0	0	0	0	0	0	0	0	0
EZ07_AAGTCTGAGTGTACTC-1	0	0	0	0	0	0	0	0	0	0	0	0	0	0
EZ07_AATCCAGGTCTCTTTA-1	0	0	0	0	2	0	2	0	0	1	0	0	0	0
EZ07_AATCGGTGTCCGTCAG-1	0	5	0	0	0	0	0	0	0	0	0	0	0	0
EZ07_ACGGCCACATGTAGTC-1	0	8	0	0	0	0	0	0	0	0	0	0	0	0
EZ07_ACGGGCTAGTCATGCT-1	0	0	0	0	0	0	0	0	0	0	0	0	0	0
EZ07_AGACGTTAGGTCATCT-1	0	0	0	0	0	0	0	0	0	0	0	0	0	2
EZ07_AGCTCTCCAGGTCGTC-1	0	4	0	0	0	0	0	0	0	1	0	0	0	0
EZ07_AGGCCACTCAGCAACT-1	0	1	0	0	2	0	0	0	0	3	0	0	0	0
EZ07_AGGCCGTCAAGAAGAG-1	0	0	0	0	0	0	0	0	0	0	0	0	0	0
EZ07_AGTGTCACACCAGGCT-1	0	0	0	0	0	0	0	0	0	0	0	0	0	0
EZ07_ATCATGGTCACCTTAT-1	0	0	0	0	0	0	0	0	0	0	0	0	0	0
EZ07_ATCGAGTGTCTGATTG-1	0	0	0	0	0	0	0	0	0	0	1	0	0	0
EZ07_ATGTGTGTCATAGCAC-1	0	6	0	0	0	0	0	1	0	0	0	0	0	0
EZ07_ATTTCTGGTGACGCCT-1	0	0	0	0	0	0	0	0	0	0	1	0	0	0
EZ07_CAAGAAATCTCGCATC-1	0	8	0	0	0	0	0	0	0	0	0	0	0	0
EZ07_CACAAACGTCTACCTC-1	0	0	0	0	0	0	0	0	0	0	0	0	0	0
EZ07_CACACAACACTAAGTC-1	0	8	0	0	0	0	0	0	0	2	0	0	0	0
EZ07_CACTCCATCAACACAC-1	2	10	0	0	0	0	1	0	0	0	0	0	0	0
EZ07_CATATTCAGTGGACGT-1	0	0	0	0	0	0	0	0	0	0	0	0	0	0
EZ07_CATCAGAGTATAATGG-1	0	0	0	0	0	0	0	0	0	0	0	0	0	0
EZ07_CATGGCGAGCAGGTCA-1	0	3	1	0	1	0	0	0	0	0	0	0	0	0
EZ07_CCAATCCCAGTTCATG-1	0	0	0	0	0	0	0	0	0	0	0	0	0	0
EZ07_CCAATCCCATTTCACT-1	0	0	0	0	0	0	0	0	0	0	0	0	0	0
EZ07_CCACGGACATACAGCT-1	0	0	0	0	0	0	0	0	0	0	0	0	0	1
EZ07_CCATGTCGTACATCCA-1	0	0	0	0	0	0	0	0	0	0	0	0	0	0
EZ07_CCCAATCTCATGCATG-1	0	5	0	0	0	0	0	0	0	2	0	0	0	0
EZ07_CCCAGTTTCCGTCAAA-1	0	4	0	0	0	0	0	0	0	0	0	0	0	0
EZ07_CCGGTAGTCTGCGACG-1	0	0	0	0	0	0	0	0	0	0	0	0	0	0
EZ07_CGATGGCGTACCGTTA-1	0	10	0	0	0	0	0	0	0	0	0	0	0	0
EZ07_CGGACGTTCTACCAGA-1	0	0	0	0	0	0	0	0	0	0	0	0	0	0
EZ07_CGTTAGAGTAGCGTAG-1	0	0	0	0	0	0	0	0	0	0	0	0	0	0
EZ07_CTAATGGGTAGTGAAT-1	0	3	0	0	1	0	0	0	0	0	2	0	0	0
EZ07_CTACGTCTCCGCGCAA-1	0	0	0	0	0	0	0	0	0	1	0	0	0	0
EZ07_CTCGAAAGTAGAGGAA-1	0	0	0	0	0	0	0	0	0	0	1	0	0	0
EZ07_CTCGAAAGTCAAAGCG-1	0	0	0	0	0	0	0	0	0	0	0	0	0	0
EZ07_CTGCCTAGTGAGTATA-1	0	0	0	0	0	0	0	0	0	0	0	0	0	1
EZ07_CTGTGCTCAGGTCCAC-1	0	0	0	0	0	0	0	0	0	0	0	0	0	0
EZ07_CTTACCGTCACCCGAG-1	1	1	0	0	2	0	1	0	0	0	0	0	0	0
EZ07_GACACGCTCAGTTAGC-1	0	0	0	0	0	0	0	0	0	0	0	0	0	0
EZ07_GACAGAGAGTTTGCGT-1	0	2	0	0	0	0	0	0	0	0	0	0	0	0
EZ07_GACTGCGTCACCTTAT-1	0	0	0	0	0	0	0	0	0	0	0	0	0	1
EZ07_GATCTAGTCCACGTGG-1	0	0	0	0	0	0	0	0	0	0	0	0	0	0
EZ07_GCTGCTTTCAGCTGGC-1	0	0	0	0	0	0	0	0	0	0	0	0	0	0
EZ07_GCTTGAAAGCATGGCA-1	0	5	0	0	0	0	1	0	0	0	0	0	0	0
EZ07_GGGTTGCGTTGGGACA-1	0	5	0	0	0	0	0	0	0	1	0	0	0	0
EZ07_GGTGCGTGTATTAGCC-1	0	0	0	0	0	0	0	0	0	0	0	0	0	0
EZ07_GTAACTGGTAACGTTC-1	0	7	0	0	1	0	1	0	0	0	0	0	0	0
EZ07_GTCGTAAGTACTTCTT-1	0	0	0	0	0	0	0	0	0	0	0	0	0	1
EZ07_GTGCAGCAGAATAGGG-1	0	0	0	0	0	0	0	0	0	0	0	0	0	0
EZ07_GTGCGGTCATTGTGCA-1	0	0	0	0	0	0	0	0	0	0	0	0	0	0
EZ07_GTTTCTATCCGATATG-1	0	12	0	0	0	0	0	0	0	2	0	0	0	0
EZ07_TAAGAGAAGCTACCTA-1	1	0	0	0	1	0	0	0	0	0	0	0	0	0
EZ07_TACACGAAGTAACCCT-1	0	0	0	0	0	0	0	0	0	0	0	0	0	0
EZ07_TACAGTGTCATTGCGA-1	0	0	0	0	0	0	0	0	0	0	0	0	0	0
EZ07_TACGGATCAGCTATTG-1	0	0	0	0	0	0	0	0	0	0	0	0	0	0
EZ07_TAGTGGTAGTCCAGGA-1	0	0	0	0	0	0	0	0	0	0	0	0	0	0
EZ07_TAGTGGTTCTAGAGTC-1	0	3	0	0	0	0	0	0	0	0	0	0	0	0
EZ07_TCACAAGAGTTGTCGT-1	0	3	0	0	0	0	0	0	0	2	0	0	0	0
EZ07_TCAGGTAGTCAACATC-1	0	0	0	0	0	0	0	0	0	0	0	0	0	0
EZ07_TCCCGATTCCGCATAA-1	0	0	0	0	0	0	0	0	0	0	0	0	0	0
EZ07_TCGAGGCTCATTGCGA-1	0	5	0	0	0	0	1	0	0	1	0	0	0	0
EZ07_TCTCTAAAGTATCTCG-1	0	0	0	0	0	0	0	0	0	0	0	0	0	0
EZ07_TGACAACGTTATCCGA-1	0	0	0	0	0	0	0	0	0	0	1	0	0	0
EZ07_TGCCAAAAGGTGATAT-1	0	4	0	0	2	0	0	0	0	0	0	0	0	0
EZ07_TGCGTGGGTCGTTGTA-1	0	0	0	0	0	0	0	0	0	0	0	0	0	0
EZ07_TGGGAAGAGCCACTAT-1	0	0	0	0	0	0	0	0	0	0	0	0	0	0
EZ07_TGGTTCCAGCTGTCTA-1	0	0	0	0	0	0	0	0	0	0	1	0	0	1
EZ07_TTAGTTCGTGATGCCC-1	0	0	0	0	0	0	0	0	0	0	0	0	0	0
EZ07_TTCGGTCAGAGTTGGC-1	0	0	0	0	0	0	0	0	0	0	0	0	0	1
EZ07_TTCTTAGGTCTGATCA-1	0	0	0	0	0	0	0	0	0	0	3	0	0	0
EZ07_TTGGAACAGAAGCCCA-1	0	9	1	0	0	0	0	0	0	0	0	0	0	0
EZ07_TTTATGCGTCCGCTGA-1	0	0	0	0	0	0	0	0	0	0	0	0	0	1
EZ08_AACTGGTTCTTCGAGA-1	0	0	0	0	0	0	0	0	0	0	0	0	0	1
EZ08_ACACCAACAGCTGCAC-1	1	1	0	0	0	0	1	0	0	7	0	0	0	0
EZ08_ACGGGTCGTTACCGAT-1	1	0	2	0	0	0	0	0	0	0	0	0	0	0
EZ08_ACTATCTCAATCCGAT-1	0	1	0	0	1	0	0	0	0	5	0	0	0	3
EZ08_ACTGAGTGTCTCATCC-1	0	3	0	0	1	0	0	0	0	1	0	0	0	1
EZ08_ACTGAGTTCGACGGAA-1	0	5	0	0	0	1	0	0	0	0	0	0	0	0
EZ08_AGAGCGAAGTGTACCT-1	0	0	0	0	0	0	0	0	0	0	0	1	0	0
EZ08_AGAGCTTGTAACGACG-1	0	1	0	0	0	0	0	0	0	1	0	0	0	1
EZ08_AGCTCTCAGACTCGGA-1	0	1	0	0	0	0	0	0	0	0	0	0	0	0
EZ08_ATAACGCAGTGGTCCC-1	0	2	0	0	0	0	0	0	0	1	0	0	0	0
EZ08_ATCCGAAAGAAACCGC-1	1	5	0	0	0	0	0	0	0	0	0	0	0	1
EZ08_CAACCAAGTACTCGCG-1	0	1	0	0	0	0	0	0	0	1	0	0	0	0
EZ08_CATCAGATCGACGGAA-1	0	4	1	0	0	0	0	0	0	0	0	0	0	1
EZ08_CCCTCCTTCCAACCAA-1	0	3	0	0	0	0	0	0	0	0	0	0	0	0
EZ08_CCGGTAGGTTTGTGTG-1	0	1	0	0	0	0	0	0	0	1	0	0	0	0
EZ08_CCTACCACAAGCGCTC-1	0	7	0	0	0	0	0	0	0	1	0	0	0	0
EZ08_CGATGGCGTAGGGTAC-1	2	12	0	0	0	0	0	0	0	0	0	0	0	0
EZ08_CGATGTAGTACAGTGG-1	0	0	0	0	0	0	0	0	0	0	0	1	0	0
EZ08_CGCTTCATCTGCGGCA-1	0	1	0	0	0	0	0	0	0	0	0	0	0	0
EZ08_CGGACACGTTTGCATG-1	1	3	0	0	0	0	0	0	0	0	0	0	0	1
EZ08_CGGAGTCTCGGTTAAC-1	0	7	1	0	2	0	0	0	0	0	0	0	0	0
EZ08_CGGCTAGGTTATCCGA-1	1	2	0	0	0	0	0	0	0	4	0	0	0	0
EZ08_CTAGCCTGTAGGACAC-1	0	2	0	0	0	0	0	0	0	0	0	0	0	0
EZ08_CTCGGGAAGGACAGCT-1	0	1	0	0	0	0	0	0	0	1	0	0	0	0
EZ08_CTCTAATCATCTCCCA-1	0	1	0	0	0	0	2	0	0	7	0	0	0	0
EZ08_CTGCCTACACAAGTAA-1	0	1	0	0	0	0	0	0	0	0	0	0	0	0
EZ08_CTGCGGATCAACGGCC-1	0	2	0	0	0	0	0	0	0	1	0	0	0	0
EZ08_CTTAACTCACTTCTGC-1	1	5	0	0	0	0	0	0	0	2	0	0	0	0
EZ08_CTTCTCTTCTTAACCT-1	1	4	0	0	0	0	3	0	0	0	0	1	0	0
EZ08_GACCTGGTCGTGGTCG-1	1	1	1	0	0	0	1	0	0	6	0	0	0	0
EZ08_GACGGCTGTTCGTCTC-1	0	0	1	0	0	0	0	0	0	1	0	0	0	0
EZ08_GATCAGTCACGGACAA-1	0	0	0	0	0	0	0	0	0	0	0	0	0	1
EZ08_GATGAGGCACCATCCT-1	0	6	0	0	0	0	0	0	0	2	0	0	0	0
EZ08_GCAGTTAAGATTACCC-1	0	3	0	0	0	0	0	0	0	1	0	0	0	0
EZ08_GCATGTAAGCTGCAAG-1	1	0	0	0	0	0	0	0	0	2	0	0	0	0
EZ08_GCCAAATTCCAGAGGA-1	1	2	2	0	0	0	0	0	0	0	0	0	0	0
EZ08_GCCTCTACAGGTGCCT-1	0	0	0	0	0	0	0	0	0	0	0	0	0	1
EZ08_GCGCGATGTCGAATCT-1	0	1	0	0	0	0	0	0	0	0	0	0	0	0
EZ08_GCTCTGTCAAGCCGTC-1	2	2	0	0	0	0	0	0	0	1	0	0	0	0
EZ08_GCTCTGTGTGTCCTCT-1	1	2	1	0	0	0	1	0	0	0	0	0	0	0
EZ08_GCTGCAGGTGGAAAGA-1	1	4	0	0	0	0	0	0	0	0	0	0	0	0
EZ08_GCTGCGAGTGCATCTA-1	0	4	0	0	0	0	0	0	0	0	0	0	0	0
EZ08_GCTTGAATCTGCAAGT-1	0	4	0	0	0	0	0	0	0	0	0	0	0	2
EZ08_GTACTTTTCACGACTA-1	0	0	0	0	0	0	0	0	0	0	0	0	0	2
EZ08_GTCATTTGTGACCAAG-1	0	1	0	0	0	0	0	0	0	2	0	0	0	0
EZ08_GTCGTAAAGACAATAC-1	0	3	1	0	0	0	0	0	0	0	0	0	0	0
EZ08_GTGCAGCAGATGAGAG-1	1	3	0	0	0	0	0	0	0	1	0	0	0	0
EZ08_GTGTGCGGTCCGAACC-1	0	1	0	0	0	0	0	0	0	1	0	0	0	0
EZ08_TACACGACATGCCACG-1	0	0	0	0	0	0	0	0	0	0	0	0	0	0
EZ08_TACCTATAGCGTCTAT-1	1	7	0	0	0	0	0	0	0	1	0	0	0	0
EZ08_TACCTTATCACGATGT-1	0	0	0	0	0	0	0	9	0	0	0	0	0	0
EZ08_TCAGGTACATGCAATC-1	1	6	0	0	0	0	0	0	0	0	0	0	0	0
EZ08_TCATTTGAGCTGTTCA-1	0	0	0	0	0	0	0	0	0	0	0	0	1	1
EZ08_TCCCGATAGTCCGTAT-1	0	2	0	0	0	0	0	0	0	7	0	0	0	0
EZ08_TGATTTCGTCTAACGT-1	0	12	0	0	0	0	0	0	0	0	0	0	0	0
EZ08_TGCCCTAGTACCATCA-1	0	6	0	0	0	0	0	0	0	3	0	0	0	0
EZ08_TGTATTCCAATAGCGG-1	0	4	0	0	0	0	0	0	0	0	0	0	0	0
EZ08_TGTGGTAGTAAGAGAG-1	0	3	0	0	0	0	0	0	0	1	0	0	0	1
EZ08_TGTGTTTTCCAGAAGG-1	0	4	0	0	0	0	0	0	0	0	0	0	0	0
EZ08_TTAGTTCAGAATCTCC-1	1	3	0	0	0	1	1	0	0	0	0	0	0	1
EZ08_TTAGTTCCATCACAAC-1	1	0	0	0	0	0	0	0	0	0	0	0	0	0
EZ08_TTCTCCTTCGTGGGAA-1	0	3	0	0	0	0	0	0	0	2	0	0	0	0
EZ08_TTCTTAGTCTGCTTGC-1	0	4	0	0	0	0	0	0	0	0	0	0	0	0
EZ08_TTTACTGAGCTCTCGG-1	0	1	1	0	0	0	0	0	0	0	0	0	0	0
EZ08_TTTACTGCACCATGTA-1	0	4	0	0	0	0	0	0	0	0	0	0	0	0
EZ08_TTTATGCCAGTAAGAT-1	1	2	0	0	0	0	0	0	0	2	0	0	0	0
EZ09_AACCATGAGTGTGGCA-1	0	0	0	0	0	0	0	0	0	0	1	0	0	1
EZ09_AACCATGAGTTATCGC-1	0	0	0	0	0	0	0	0	0	0	0	0	0	1
EZ09_AACTCCCGTAAAGGAG-1	0	0	0	0	0	0	0	0	0	0	0	0	0	1
EZ09_AACTCTTGTACATGTC-1	0	0	0	0	0	0	0	0	0	0	0	0	0	0
EZ09_AAGTCTGTCAACACAC-1	0	0	0	0	0	0	0	0	0	0	0	0	0	0
EZ09_AAGTCTGTCAGTTGAC-1	0	0	0	0	0	0	0	0	0	0	0	0	0	5
EZ09_ACACCCTAGGTGATTA-1	0	0	0	0	0	0	0	0	0	0	1	0	0	0
EZ09_ACGCCAGTCCTCCTAG-1	0	0	0	0	0	0	0	0	0	2	1	0	0	0
EZ09_ACTTGTTAGTGGTAGC-1	0	0	0	0	0	0	1	0	0	0	0	0	0	1
EZ09_AGAGCTTAGTTGTAGA-1	0	0	0	0	2	0	0	0	0	0	0	0	0	1
EZ09_AGAGCTTTCACCTTAT-1	0	0	0	0	0	0	0	0	0	0	0	0	0	2
EZ09_CAAGTTGAGCGTAGTG-1	0	0	0	0	0	0	0	0	0	0	0	0	0	3
EZ09_CACAGTAGTATGCTTG-1	3	1	0	0	0	0	2	0	0	2	0	0	0	3
EZ09_CACATTTAGTCAAGGC-1	0	0	0	0	0	0	0	0	0	0	0	0	0	0
EZ09_CATCAGATCTTTACGT-1	0	0	0	0	0	0	1	1	0	0	0	0	0	0
EZ09_CATCGAAAGAGTCGGT-1	0	0	0	0	0	0	0	0	0	0	3	0	0	8
EZ09_CATGGCGGTCAGGACA-1	0	0	2	0	0	0	0	0	0	2	0	0	0	0
EZ09_CCCATACAGCGGATCA-1	0	0	0	0	0	0	0	0	0	0	0	0	0	0
EZ09_CGAATGTGTAGCGATG-1	0	0	0	0	0	0	0	0	0	0	0	0	0	3
EZ09_GGAATAAAGACCTTTG-1	0	0	0	0	0	0	0	0	0	0	0	0	0	1
EZ09_GGACAAGGTTTAGCTG-1	0	0	0	0	0	0	0	0	0	0	0	0	0	1
EZ09_GGACGTCAGATATGCA-1	0	0	0	0	0	0	0	0	0	0	0	0	0	1
EZ09_GGCCGATGTAAGAGAG-1	0	0	0	0	0	0	0	0	0	0	0	0	0	1
EZ09_GGCCGATTCACCGTAA-1	0	0	0	0	0	0	0	0	0	0	0	0	0	1
EZ09_GGCCGATTCACGCGGT-1	0	0	0	0	0	0	0	0	0	0	1	0	0	2
EZ09_GGCGTGTTCAGTTTGG-1	0	4	0	0	0	0	0	0	0	1	0	0	0	0
EZ09_GGTATTGGTGTAAGTA-1	0	0	0	0	0	0	0	0	0	0	1	0	0	2
EZ09_GGTGTTAAGTGGACGT-1	0	0	0	0	0	0	0	0	0	0	0	0	0	0
EZ09_GTACTCCGTCAGAAGC-1	0	0	0	0	0	0	0	1	0	0	0	0	0	0
EZ09_GTCTCGTGTTTGACTG-1	0	0	0	0	0	0	0	0	0	0	0	0	0	0
EZ09_GTGCAGCTCGTCCGTT-1	0	0	0	0	0	0	0	0	0	0	4	0	0	2
EZ09_GTGCTTCCACGGTAAG-1	0	0	0	0	0	0	0	11	0	0	0	0	0	3
EZ09_TCAGCTCTCTCCTATA-1	0	0	0	0	0	0	0	0	0	2	0	0	0	1
EZ09_TGCGCAGGTCAGAAGC-1	0	0	0	0	0	0	0	0	0	0	0	0	0	0
EZ09_TTGAACGAGCGTAGTG-1	0	0	0	0	0	0	0	0	0	0	0	0	0	0
EZ09_TTGTAGGGTGTGGCTC-1	0	0	0	0	0	0	0	0	0	0	0	0	0	1
EZ09_TTTGCGCGTCGCATAT-1	0	0	0	0	0	0	0	0	0	0	0	0	0	4
EZ09_TTTGGTTGTCCGTTAA-1	0	0	0	0	0	0	0	0	0	0	0	0	0	3
EZ16_AACACGTGTACCTACA-1	0	9	0	0	0	0	0	0	0	3	0	0	0	0
EZ16_ACACCCTAGCCGATTT-1	0	2	0	0	0	0	0	0	0	0	0	0	0	1
EZ16_ACAGCTAGTCCGAGTC-1	0	9	2	0	0	0	0	0	0	0	0	0	0	1
EZ16_AGTAGTCCACCAGATT-1	0	0	0	0	0	0	0	0	0	0	0	0	0	0
EZ16_AGTGTCAGTTCGTGAT-1	0	7	0	0	0	0	0	0	0	2	0	0	0	0
EZ16_AGTTGGTTCAGGTTCA-1	0	14	1	0	0	0	0	0	0	0	0	0	0	0
EZ16_ATGTGTGAGAGCCTAG-1	0	21	1	0	0	0	0	1	0	1	0	0	0	1
EZ16_ATTATCCTCAAGGCTT-1	1	6	0	0	0	0	1	0	0	4	0	0	0	0
EZ16_ATTTCTGAGTGTCCAT-1	0	8	0	0	0	0	0	0	0	1	0	0	0	0
EZ16_CACATTTTCTACTCAT-1	1	6	0	0	0	0	0	0	0	0	0	0	0	2
EZ16_CACCACTCAATCACAC-1	0	2	0	0	0	0	0	0	0	0	0	0	0	1
EZ16_CAGAGAGAGACTAAGT-1	0	6	1	0	0	0	0	0	0	1	0	0	0	0
EZ16_CAGAGAGGTAGCGCTC-1	2	17	2	0	0	0	0	1	0	1	0	0	0	0
EZ16_CAGCGACCAATGAAAC-1	0	2	0	0	0	0	0	0	0	1	0	0	0	0
EZ16_CAGGTGCAGCTCCTTC-1	0	5	0	0	0	0	0	0	0	0	0	0	0	0
EZ16_CCATTCGGTCCCTTGT-1	2	7	0	0	1	0	0	0	0	0	0	0	0	0
EZ16_CCGGGATAGCCGATTT-1	0	0	0	0	0	0	0	0	0	0	0	0	0	0
EZ16_CCGTTCAGTGCAGTAG-1	0	0	0	0	1	0	1	0	0	0	0	0	0	0
EZ16_CCTAAAGCATGGTTGT-1	1	11	0	0	0	0	0	0	0	3	0	0	0	0
EZ16_CCTAGCTGTCATCGGC-1	0	0	0	0	0	0	0	0	0	0	0	0	0	0
EZ16_CGATTGAAGTGTCCAT-1	0	2	0	0	0	0	0	0	0	1	0	0	0	0
EZ16_CGGACTGCAGGGCATA-1	0	8	0	0	0	0	0	0	0	2	0	0	0	0
EZ16_CGTAGCGAGCGGATCA-1	2	8	0	0	0	0	0	0	0	2	0	0	0	0
EZ16_CTCATTATCCGTAGGC-1	2	13	0	0	0	0	1	0	0	1	0	0	0	0
EZ16_CTCATTATCCTCAACC-1	2	3	1	0	0	0	0	0	0	0	0	0	0	1
EZ16_CTCGTACAGTAGCGGT-1	0	3	0	0	0	0	0	0	0	0	0	0	0	0
EZ16_CTTAGGAAGCTGAACG-1	0	9	0	0	0	0	0	0	0	1	0	0	0	0
EZ16_GAATAAGGTACAGTGG-1	0	5	0	0	0	0	0	0	0	1	1	0	0	0
EZ16_GACCAATCATTGGTAC-1	0	0	0	0	0	0	0	0	0	0	0	0	0	0
EZ16_GACCTGGGTATAAACG-1	1	9	0	0	0	0	0	0	0	0	0	0	0	1
EZ16_GAGCAGAAGAAACCGC-1	1	7	0	0	0	0	0	1	0	6	0	0	0	0
EZ16_GCAAACTCAAACGTGG-1	1	4	0	0	0	0	0	0	0	2	0	0	0	0
EZ16_GCAGTTAAGCGCTCCA-1	0	1	0	0	0	0	0	0	0	0	0	1	0	0
EZ16_GCTGCGATCACGATGT-1	1	3	0	0	0	0	0	0	0	0	0	0	0	2
EZ16_GGACAGAAGGCAATTA-1	0	9	1	0	0	0	0	0	0	1	0	0	0	0
EZ16_GGACATTAGTCTCAAC-1	0	12	1	0	0	0	0	1	0	1	0	0	0	2
EZ16_GGACGTCGTCGAATCT-1	0	3	0	0	0	0	0	0	0	0	0	0	0	0
EZ16_GGGCACTGTAAATGAC-1	0	5	0	0	0	0	0	0	0	0	0	0	0	0
EZ16_GTGTTAGGTCTAGCGC-1	1	4	0	0	0	0	1	0	0	1	0	0	0	0
EZ16_GTTCTCGAGCTTATCG-1	1	7	0	0	0	0	0	0	0	0	0	0	0	0
EZ16_GTTTCTAGTACCGCTG-1	0	11	0	0	1	0	0	0	0	0	0	0	0	0
EZ16_TAAACCGGTACTTGAC-1	0	3	0	0	0	0	0	0	0	2	0	0	0	0
EZ16_TACTCATCACGTCTCT-1	0	0	0	0	0	0	0	1	0	0	6	0	0	7
EZ16_TCACAAGGTAGCTAAA-1	0	9	2	0	0	0	0	0	0	0	0	0	0	0
EZ16_TCAGATGCAGGAATGC-1	0	0	0	0	0	0	0	0	0	0	0	0	0	0
EZ16_TGACGGCGTCGAAAGC-1	0	6	0	0	0	0	0	0	0	0	0	0	0	0
EZ16_TGCCCTACATATGCTG-1	0	1	0	0	0	0	0	0	0	0	0	0	0	0
EZ16_TGGCGCAAGCTCCTCT-1	0	1	0	0	0	0	1	0	0	0	2	0	0	0
EZ17_ACACCGGCATTGCGGC-1	0	0	0	0	0	0	0	0	0	0	0	0	0	1
EZ17_ACATACGTCTTAGCCC-1	0	3	0	0	0	0	0	0	0	0	0	0	0	0
EZ17_CATCAAGCACAGACAG-1	0	2	0	0	0	0	0	0	0	1	0	1	0	0
EZ17_CATCGAAAGCCGGTAA-1	0	0	0	0	0	0	0	0	0	0	0	0	0	4
EZ17_CCAGCGAGTTACGACT-1	2	1	1	0	0	0	6	0	0	1	0	0	0	0
EZ17_CGATGTACACCAGATT-1	2	7	0	0	0	0	0	0	0	0	0	0	0	0
EZ17_CGTGTAAGTCCAGTGC-1	0	4	0	0	0	0	0	0	0	0	0	0	0	1
EZ17_CTTAACTTCCGAATGT-1	0	0	0	0	0	0	0	0	0	0	1	0	0	9
EZ17_CTTACCGCATCCTTGC-1	0	3	1	0	0	0	3	0	0	0	0	0	0	0
EZ17_GACGCGTCAAAGTCAA-1	1	3	0	0	0	0	0	0	0	0	0	0	0	0
EZ17_GCAATCATCTCTGTCG-1	0	10	0	0	0	0	0	1	0	0	0	1	0	0
EZ17_GCAGTTATCTTCCTTC-1	1	4	0	0	0	0	0	0	0	0	0	0	0	0
EZ17_GGAAAGCAGAGTAAGG-1	0	0	0	0	0	0	0	0	0	0	0	0	0	0
EZ17_GTCAAGTCACAGAGGT-1	0	0	0	0	0	0	0	0	0	0	0	0	0	5
EZ17_GTTCATTCAATTCCTT-1	0	1	0	0	0	0	2	0	0	0	0	0	0	3
EZ17_TACGGATGTCTCCATC-1	0	0	0	0	0	0	0	0	0	4	0	0	0	0
EZ17_TCATTTGGTAATCGTC-1	0	6	0	0	0	0	1	0	0	2	0	0	0	2
EZ17_TTATGCTAGTCACGCC-1	0	0	0	0	0	0	0	0	0	1	0	0	0	0
EZ17_TTGGAACGTGTTTGTG-1	0	0	0	0	0	0	0	0	0	0	0	0	0	0
PBMC_10K_AAACGAATCTACTTCA-1	0	3	0	0	0	5	19	0	1	0	0	0	0	0
PBMC_10K_AAACGCTCACGCAAAG-1	0	4	0	0	2	5	2	0	4	0	0	0	0	0
PBMC_10K_AAAGAACGTCTCGGGT-1	1	8	0	1	1	12	27	0	6	0	0	2	0	1
PBMC_10K_AAAGGATTCAAGGACG-1	0	2	0	0	1	3	16	0	3	0	0	1	0	0
PBMC_10K_AAAGGGCAGGGACCAT-1	0	4	0	0	1	6	24	0	0	0	0	0	0	0
PBMC_10K_AAAGTCCCAAGCTGTT-1	1	13	0	0	0	12	31	0	22	0	0	0	0	1
PBMC_10K_AAAGTGAAGCGGGTAT-1	1	7	1	0	6	4	31	0	0	0	0	0	0	0
PBMC_10K_AAAGTGACATAGGTTC-1	0	5	0	0	2	3	19	0	2	0	0	0	0	0
PBMC_10K_AAATGGAAGCAAATGT-1	0	7	1	0	0	0	2	0	0	0	0	1	0	0
PBMC_10K_AAATGGAGTCGTTTCC-1	0	7	0	0	0	1	12	0	9	0	0	0	0	0
PBMC_10K_AACAAGAAGGCCACTC-1	0	1	2	0	0	0	0	0	0	0	0	0	0	0
PBMC_10K_AACAAGATCATTGCCC-1	0	6	0	0	0	4	23	1	5	0	0	1	0	1
PBMC_10K_AACAAGATCCACTTCG-1	1	3	0	0	0	4	21	0	10	0	0	0	0	0
PBMC_10K_AACAGGGCACGACCTG-1	0	7	0	1	1	3	21	0	11	0	0	1	0	0
PBMC_10K_AACCTTTCACTCCTGT-1	1	13	0	0	0	5	17	0	10	0	0	0	0	0
PBMC_10K_AACTTCTCAGCTATAC-1	2	11	0	0	2	6	17	1	0	0	0	0	0	0
PBMC_10K_AAGAACAAGACAACAT-1	1	8	0	0	4	21	37	0	19	0	0	1	0	0
PBMC_10K_AAGAACAGTAAGTTGA-1	1	3	0	0	0	0	0	0	0	0	0	1	0	0
PBMC_10K_AAGACAACAGCATTGT-1	0	10	0	0	0	4	17	0	4	0	0	0	0	0
PBMC_10K_AAGACAAGTTGCACGC-1	0	3	0	0	0	11	15	0	6	0	0	1	0	0
PBMC_10K_AAGATAGTCGGAGATG-1	0	3	0	0	3	8	14	0	2	0	0	0	0	0
PBMC_10K_AAGCATCTCGTCGACG-1	0	7	0	0	1	3	25	0	8	0	0	2	0	0
PBMC_10K_AAGCATCTCGTGTGAT-1	0	4	0	0	0	0	0	0	0	0	0	2	0	0
PBMC_10K_AAGCCATAGCACTTTG-1	0	7	0	0	4	6	16	0	0	0	0	1	0	0
PBMC_10K_AAGCGTTGTACACGTT-1	0	5	2	0	0	0	0	0	0	0	0	0	0	0
PBMC_10K_AAGGTAAAGATTGTGA-1	1	10	0	0	2	6	18	0	7	0	0	0	0	0
PBMC_10K_AAGTACCCACCAAAGG-1	1	11	0	0	1	6	16	1	7	1	0	2	0	1
PBMC_10K_AAGTACCCAGGCCCTA-1	0	8	1	0	0	1	21	0	0	0	0	0	0	0
PBMC_10K_AAGTGAACAGTTCACA-1	0	8	0	0	0	4	34	0	9	0	0	0	0	0
PBMC_10K_AAGTGAAGTCTGATAC-1	0	10	0	0	2	10	9	0	6	1	0	0	0	0
PBMC_10K_AATCACGCATGGGTTT-1	0	3	0	0	0	3	18	0	13	0	0	0	0	0
PBMC_10K_AATCGACCATCGAACT-1	1	7	0	0	0	8	29	0	2	0	0	0	0	0
PBMC_10K_AATCGACCATCGAAGG-1	0	4	0	0	0	7	35	0	8	0	0	0	0	1
PBMC_10K_AATCGACGTCCGGACT-1	0	7	0	0	0	4	26	0	5	0	0	0	0	2
PBMC_10K_AATCGTGGTAACAGTA-1	2	5	0	0	2	2	25	0	4	0	0	1	0	0
PBMC_10K_AATGACCAGAGACAAG-1	2	5	0	0	1	6	15	0	2	0	0	0	0	0
PBMC_10K_AATGGCTCATACACCA-1	1	0	0	0	1	2	15	0	5	0	0	0	0	0
PBMC_10K_ACAAAGAAGTCAGAGC-1	0	2	0	0	3	0	14	0	0	0	0	0	0	0
PBMC_10K_ACAACCAAGCACGATG-1	0	13	0	0	5	2	13	0	0	0	0	0	0	0
PBMC_10K_ACAACCAGTTGCGTAT-1	0	19	0	0	0	1	9	0	4	0	0	0	0	0
PBMC_10K_ACAGCCGGTTCAACGT-1	2	4	0	2	1	3	23	0	10	0	0	0	0	0
PBMC_10K_ACATCCCAGATGAACT-1	1	9	3	0	7	2	28	0	0	1	0	0	0	0
PBMC_10K_ACATCCCAGTCACAGG-1	0	6	0	0	0	5	4	0	1	0	0	0	0	0
PBMC_10K_ACATCGACAGAATGTA-1	1	0	0	0	0	7	34	0	10	0	0	1	0	0
PBMC_10K_ACATTTCAGAAGTCCG-1	0	6	1	0	19	0	0	0	0	0	0	0	0	0
PBMC_10K_ACATTTCTCCAAATGC-1	0	12	1	0	5	0	0	0	0	0	0	0	0	0
PBMC_10K_ACCAACACACAAGCCC-1	2	3	0	0	0	6	21	0	4	0	0	0	0	0
PBMC_10K_ACCCTTGTCAAGCGTT-1	0	6	3	0	2	0	2	0	0	0	0	0	0	2
PBMC_10K_ACCGTTCGTTGGAGAC-1	1	8	0	0	0	14	28	0	10	0	0	0	0	1
PBMC_10K_ACCGTTCTCCAGGACC-1	0	7	1	0	1	0	0	0	0	0	0	0	0	0
PBMC_10K_ACCGTTCTCCTCTCGA-1	0	9	1	0	0	0	0	0	0	0	0	0	0	0
PBMC_10K_ACCTACCAGACCATTC-1	0	14	1	0	0	5	16	0	1	0	0	0	0	0
PBMC_10K_ACCTACCGTTTACCTT-1	1	14	0	0	0	4	14	3	0	0	0	0	0	0
PBMC_10K_ACGATCAAGCTGCCAC-1	0	9	1	0	1	0	2	0	0	0	0	0	0	0
PBMC_10K_ACGATCAAGGGACTGT-1	1	2	0	0	0	2	15	0	8	0	0	1	0	1
PBMC_10K_ACGATCAGTTAAACCC-1	0	3	0	0	0	5	30	0	6	0	0	0	0	0
PBMC_10K_ACGGGTCTCCGATGTA-1	1	4	0	0	1	0	0	0	0	0	0	0	0	0
PBMC_10K_ACGGTCGTCTATGTGG-1	0	3	1	0	0	0	0	0	0	0	0	0	0	1
PBMC_10K_ACGTAACAGAGTGAAG-1	0	4	0	0	0	6	22	0	5	0	0	1	0	0
PBMC_10K_ACGTAACTCATAGCAC-1	1	6	0	0	0	7	25	0	6	0	0	0	0	0
PBMC_10K_ACGTACAAGCTGAAGC-1	0	0	0	0	0	2	2	0	2	0	0	0	0	0
PBMC_10K_ACGTCCTCACCAGTAT-1	0	7	0	0	3	14	24	0	13	0	0	0	0	0
PBMC_10K_ACGTTCCTCATTGGTG-1	1	7	0	0	0	7	20	0	9	0	0	1	0	0
PBMC_10K_ACTATCTGTAAGATCA-1	0	5	0	0	1	11	20	0	6	0	0	1	0	0
PBMC_10K_ACTATGGAGTGGACGT-1	0	6	0	0	0	5	15	0	13	0	0	0	0	0
PBMC_10K_ACTATGGGTCTGTCCT-1	0	6	0	0	4	2	17	0	0	0	0	0	0	0
PBMC_10K_ACTATGGTCACCGGTG-1	0	17	1	0	8	5	31	3	0	0	1	0	0	0
PBMC_10K_ACTCCCAGTTCCAAAC-1	0	3	0	0	0	5	32	0	6	0	0	2	0	1
PBMC_10K_ACTCCCATCAAATAGG-1	1	8	1	0	4	0	0	0	0	0	0	0	0	0
PBMC_10K_ACTGCAATCAATGTCG-1	0	4	0	0	0	6	19	0	8	0	0	0	0	0
PBMC_10K_ACTGTCCGTATACAGA-1	1	8	0	0	2	5	17	0	6	0	0	0	0	0
PBMC_10K_ACTGTCCGTGGGCTCT-1	1	5	0	0	0	8	17	0	1	0	0	1	0	0
PBMC_10K_ACTGTGAGTCGAATGG-1	1	8	0	0	2	9	7	0	6	0	0	0	0	0
PBMC_10K_ACTGTGAGTTCCGCAG-1	0	10	1	0	3	4	28	0	0	0	0	0	0	0
PBMC_10K_ACTTAGGTCTTTCGAT-1	1	6	0	0	3	3	17	0	0	0	0	0	0	0
PBMC_10K_ACTTATCAGTCTGTAC-1	1	6	0	0	0	6	13	0	6	0	0	2	0	0
PBMC_10K_ACTTATCCAGGCCTGT-1	0	6	0	1	0	0	8	0	9	1	0	0	0	1
PBMC_10K_ACTTATCTCGCTTGCT-1	2	10	0	1	0	16	38	0	6	0	0	1	0	1
PBMC_10K_ACTTCCGAGCAGAAAG-1	1	7	0	0	0	1	2	0	0	0	0	0	0	0
PBMC_10K_ACTTCCGCAGACACAG-1	1	11	3	0	0	0	1	3	0	0	0	1	0	0
PBMC_10K_ACTTCGCGTTCCGTTC-1	0	7	1	0	3	2	27	0	0	0	0	1	0	0
PBMC_10K_ACTTCGCGTTGACGGA-1	0	5	0	0	6	0	1	0	0	0	0	0	0	0
PBMC_10K_AGAACAAAGACAAGCC-1	1	1	0	0	1	6	31	0	7	0	0	0	0	0
PBMC_10K_AGAAGTAGTGGCTACC-1	0	4	0	1	0	8	34	0	5	0	0	1	0	0
PBMC_10K_AGAAGTATCGATTTCT-1	1	6	0	0	1	5	27	1	5	0	0	0	0	0
PBMC_10K_AGACACTGTCCAAAGG-1	0	2	0	1	2	9	27	0	3	0	0	0	0	0
PBMC_10K_AGACACTTCTATACTC-1	0	7	1	0	0	0	0	0	0	0	0	0	0	1
PBMC_10K_AGACAGGAGAGCATCG-1	0	3	1	0	1	1	5	0	0	0	0	1	0	0
PBMC_10K_AGACAGGCAGATCATC-1	0	6	0	0	0	3	24	0	1	0	0	0	0	0
PBMC_10K_AGACCCGTCCTACGGG-1	0	15	0	0	1	0	0	0	0	0	0	0	0	0
PBMC_10K_AGAGAGCAGTTTCGGT-1	3	8	0	0	0	10	16	0	9	0	0	0	0	0
PBMC_10K_AGATAGAAGCAACTCT-1	0	6	0	0	0	8	18	0	7	0	0	0	0	0
PBMC_10K_AGCATCACAAACAGGC-1	3	3	0	0	6	0	3	1	0	0	0	0	0	0
PBMC_10K_AGCCAATAGATTGATG-1	1	4	0	1	0	5	11	0	4	0	0	1	0	0
PBMC_10K_AGCCAGCCAATTTCCT-1	1	4	0	0	0	12	28	0	8	0	0	0	0	0
PBMC_10K_AGCCAGCGTGGCGCTT-1	0	2	0	0	0	8	19	0	10	0	0	0	0	0
PBMC_10K_AGCGATTGTTGTTGCA-1	0	4	2	0	2	15	0	0	0	0	0	0	0	1
PBMC_10K_AGCGTCGAGCATTGTC-1	0	8	0	0	1	0	0	0	0	0	0	0	0	0
PBMC_10K_AGCGTCGTCATACGGT-1	0	2	0	0	0	0	1	0	0	0	0	0	0	0
PBMC_10K_AGCTCAAAGTTTCGGT-1	1	4	2	0	1	2	21	0	5	0	0	1	0	0
PBMC_10K_AGGAATATCAGCCCAG-1	0	9	0	0	0	4	24	0	10	0	0	0	0	0
PBMC_10K_AGGAGGTCAATCGCCG-1	1	2	0	0	2	4	24	0	5	0	0	1	0	0
PBMC_10K_AGGCCACAGCTGTTCA-1	0	0	0	0	0	8	14	0	11	0	0	0	0	0
PBMC_10K_AGGCCACTCTGTGCGG-1	0	6	0	0	0	7	27	0	3	0	0	1	0	0
PBMC_10K_AGGGTCCCACTGTTCC-1	0	9	0	0	1	0	18	0	0	0	0	0	0	0
PBMC_10K_AGGGTGAGTTGCCAAT-1	0	2	2	0	0	6	18	0	0	0	0	0	0	1
PBMC_10K_AGGGTTTGTACGAGCA-1	0	3	1	0	1	0	0	0	0	0	0	0	0	0
PBMC_10K_AGGGTTTTCGGCTGGT-1	1	6	0	0	1	5	35	0	7	0	0	1	0	0
PBMC_10K_AGGTAGGAGTCAGAGC-1	0	5	0	0	0	8	34	0	0	1	0	0	0	1
PBMC_10K_AGGTCATAGGTCGTCC-1	1	6	1	0	1	0	2	0	0	0	0	0	0	0
PBMC_10K_AGGTCATTCTAGGCCG-1	2	7	0	0	0	0	0	0	0	0	0	0	0	0
PBMC_10K_AGGTTACGTTGCCGAC-1	0	8	0	0	0	0	3	0	0	0	0	0	0	1
PBMC_10K_AGGTTGTCAAGTGATA-1	0	5	0	2	0	6	23	0	23	0	0	1	0	1
PBMC_10K_AGGTTGTCACATAACC-1	0	16	1	0	0	6	38	1	9	0	0	1	0	1
PBMC_10K_AGTACCAAGTGCAGCA-1	1	8	0	1	1	7	27	0	12	0	0	0	0	0
PBMC_10K_AGTACCATCCATCACC-1	0	2	0	0	1	8	12	0	6	0	0	1	0	1
PBMC_10K_AGTCAACGTCCGGTGT-1	1	3	0	0	0	5	21	0	5	0	0	0	0	0
PBMC_10K_AGTCACAAGTGGTGAC-1	0	5	0	0	1	5	29	1	13	0	0	4	0	0
PBMC_10K_AGTCATGGTAGAGTTA-1	1	2	0	0	0	4	10	0	2	0	0	0	0	0
PBMC_10K_AGTCTCCCACCGGCTA-1	1	8	0	0	0	0	0	0	0	0	0	0	0	0
PBMC_10K_AGTGACTCATGGATCT-1	2	5	0	0	0	8	24	0	0	0	0	0	0	0
PBMC_10K_AGTGCCGGTCGAACGA-1	1	5	0	1	3	9	31	0	8	0	0	1	0	0
PBMC_10K_AGTTCGAAGATGAAGG-1	0	2	0	0	0	9	21	0	4	0	0	0	0	0
PBMC_10K_AGTTCGAAGGTCACCC-1	1	6	0	0	1	6	34	0	1	0	0	0	0	0
PBMC_10K_ATACCTTTCAGGACGA-1	0	12	0	0	3	0	7	0	0	0	0	2	0	1
PBMC_10K_ATACTTCCACTGAATC-1	1	8	1	1	0	1	2	0	0	0	0	0	0	0
PBMC_10K_ATAGACCCAGCTACTA-1	0	6	0	1	0	12	25	0	8	0	0	0	0	0
PBMC_10K_ATAGACCGTACATTGC-1	3	4	0	0	0	11	21	0	1	1	0	1	0	0
PBMC_10K_ATAGAGAAGCAGCCTC-1	0	11	1	0	0	0	0	0	0	0	0	0	0	0
PBMC_10K_ATAGGCTCAAGACGGT-1	0	2	0	0	7	0	0	0	0	0	0	1	0	0
PBMC_10K_ATAGGCTCATTGTAGC-1	0	9	0	0	0	12	26	0	6	0	0	0	0	0
PBMC_10K_ATCACAGCACTTTATC-1	0	12	0	2	4	6	26	0	8	0	0	2	0	2
PBMC_10K_ATCACAGCATAACTCG-1	0	9	3	0	0	0	4	1	0	0	0	1	0	0
PBMC_10K_ATCACAGGTTGTAAAG-1	0	8	0	0	4	9	47	0	2	0	0	1	0	0
PBMC_10K_ATCACAGTCTAGACAC-1	1	7	1	0	0	0	11	0	0	0	0	0	0	0
PBMC_10K_ATCACGAGTCTGTTAG-1	1	4	0	0	0	9	17	0	7	1	0	1	0	0
PBMC_10K_ATCCATTAGTGACCTT-1	2	12	0	0	0	14	22	0	3	0	0	0	0	0
PBMC_10K_ATCCCTGGTTAGGCTT-1	0	9	0	1	2	13	32	0	12	0	0	0	0	0
PBMC_10K_ATCGCCTCAAACCGGA-1	0	8	0	0	0	7	18	0	7	0	0	0	0	0
PBMC_10K_ATCGGATAGACTCAAA-1	0	4	0	0	3	15	24	0	14	0	0	0	0	0
PBMC_10K_ATCTCTACAGTCAGAG-1	1	7	0	0	0	10	16	0	10	0	0	0	0	0
PBMC_10K_ATCTCTATCTACCTTA-1	0	10	0	0	0	10	19	2	11	0	0	0	0	1
PBMC_10K_ATCTTCACAACCGATT-1	0	4	0	0	0	6	15	0	2	0	0	0	0	0
PBMC_10K_ATGAAAGGTGGAAATT-1	0	2	1	0	3	1	24	0	0	0	0	0	0	0
PBMC_10K_ATGAGTCGTAGGCAAC-1	0	2	0	0	0	11	24	0	10	0	0	0	0	0
PBMC_10K_ATGCCTCGTCACAATC-1	0	4	0	0	2	9	18	0	4	0	0	1	0	0
PBMC_10K_ATGGATCTCGATCCAA-1	0	7	0	0	2	8	10	0	6	0	0	0	0	1
PBMC_10K_ATGGGTTAGAGGTCAC-1	1	6	0	0	0	5	13	0	7	0	0	0	0	0
PBMC_10K_ATGTCCCCAAAGGTTA-1	0	6	0	0	1	0	34	0	8	0	0	0	0	0
PBMC_10K_ATGTCTTAGAGGACTC-1	1	9	0	0	7	6	28	0	9	1	0	0	0	0
PBMC_10K_ATTATCCGTCTGTCAA-1	0	3	0	0	0	2	17	0	4	0	0	0	0	0
PBMC_10K_ATTATCCGTTATCTGG-1	1	7	1	0	2	1	4	0	0	0	0	0	0	0
PBMC_10K_ATTCACTAGGAAGAAC-1	0	8	1	0	0	1	3	0	0	0	0	0	0	1
PBMC_10K_ATTCACTAGTTGTCAC-1	1	5	0	0	1	1	10	0	0	1	0	1	0	0
PBMC_10K_ATTCACTGTTCTTAGG-1	1	2	0	0	1	5	22	0	10	0	0	0	0	0
PBMC_10K_ATTCAGGAGTTGCGAG-1	0	3	0	0	1	7	17	0	5	0	0	0	0	0
PBMC_10K_ATTCAGGTCGTTACCC-1	0	12	0	0	2	8	18	0	9	1	0	1	0	0
PBMC_10K_ATTCATCAGATTGGGC-1	1	10	0	0	0	1	19	1	0	1	0	0	0	0
PBMC_10K_ATTCCATAGCGAGTCA-1	0	2	1	0	4	1	21	0	0	0	0	0	0	0
PBMC_10K_ATTCCATCAATTGCCA-1	1	3	0	0	0	11	24	0	2	0	0	1	0	0
PBMC_10K_ATTCCCGGTAGTCGGA-1	0	7	1	0	0	0	1	0	0	0	0	0	0	0
PBMC_10K_ATTCCTAGTAAGATTG-1	0	6	2	0	3	2	1	0	0	0	0	1	0	0
PBMC_10K_ATTCGTTTCGAGATAA-1	0	5	0	0	0	4	26	0	1	0	0	0	0	1
PBMC_10K_ATTCTACTCGAAGTGG-1	0	2	0	0	1	3	27	0	0	0	0	0	0	0
PBMC_10K_ATTCTTGCACGTGAGA-1	2	7	0	0	0	7	21	0	4	1	0	0	0	0
PBMC_10K_ATTCTTGGTTGGGATG-1	0	1	0	0	0	3	12	0	6	0	0	2	0	0
PBMC_10K_ATTCTTGTCACATACG-1	0	4	0	0	0	6	31	0	5	0	0	0	0	0
PBMC_10K_ATTGGGTTCTATCACT-1	1	4	0	0	0	12	14	0	2	0	0	1	0	0
PBMC_10K_ATTGTTCAGGAAAGAC-1	0	4	2	0	0	5	28	0	4	0	0	1	0	0
PBMC_10K_ATTGTTCGTTTGAAAG-1	0	4	1	0	5	4	11	0	0	1	0	0	0	0
PBMC_10K_ATTTACCAGGGCCCTT-1	1	12	0	2	0	4	17	0	2	0	0	0	0	0
PBMC_10K_ATTTACCTCAGAGTGG-1	1	3	0	0	1	7	15	0	14	0	0	0	0	0
PBMC_10K_ATTTCACAGCCGATAG-1	2	8	0	0	0	7	20	2	1	0	0	2	0	0
PBMC_10K_ATTTCACCAGACTCTA-1	0	4	0	0	0	7	18	0	14	0	0	0	0	0
PBMC_10K_ATTTCACTCAAGGACG-1	0	4	0	0	0	4	18	0	4	0	0	0	0	0
PBMC_10K_CAAAGAACACGTACAT-1	0	5	1	0	6	0	1	0	0	0	0	0	0	0
PBMC_10K_CAACAGTAGACATATG-1	1	12	0	0	0	3	11	0	6	0	0	0	0	0
PBMC_10K_CAACCTCAGTGCTAGG-1	0	9	0	1	0	5	28	0	8	0	0	0	0	1
PBMC_10K_CAAGAGGAGTAACCGG-1	0	2	0	0	0	8	21	0	5	0	0	0	0	0
PBMC_10K_CAAGAGGGTCCAGTTA-1	0	4	0	0	0	5	17	0	0	0	0	1	0	0
PBMC_10K_CAAGCTACAGTACTAC-1	2	11	0	0	0	6	30	0	0	0	0	0	0	0
PBMC_10K_CAAGCTAGTCAGGAGT-1	0	8	0	0	0	2	28	0	10	0	0	2	0	1
PBMC_10K_CACAACAAGAGGATGA-1	1	2	0	1	0	4	14	0	12	0	0	0	0	0
PBMC_10K_CACAACAGTATGTCCA-1	2	4	0	0	0	2	11	0	5	0	0	1	0	0
PBMC_10K_CACAACATCATTTACC-1	0	10	1	2	2	0	0	0	0	0	0	0	0	0
PBMC_10K_CACACAAAGAGAGCGG-1	1	7	1	0	4	0	0	0	0	0	0	0	0	1
PBMC_10K_CACACAACACACACGC-1	0	8	0	0	0	7	6	0	7	0	0	0	0	0
PBMC_10K_CACACAATCCAGCTCT-1	0	9	0	0	2	1	21	0	0	0	0	0	0	0
PBMC_10K_CACATGAAGTAACAGT-1	0	7	0	0	4	0	1	0	0	0	0	2	0	0
PBMC_10K_CACCAAACATACTGTG-1	3	6	0	0	0	4	12	0	7	0	0	0	0	0
PBMC_10K_CACCAAAGTAGAATGT-1	0	9	0	0	0	1	11	0	0	0	0	0	0	0
PBMC_10K_CACCGTTCATCGCTCT-1	1	6	0	0	0	3	14	0	4	0	0	0	0	0
PBMC_10K_CACGAATGTTCATCGA-1	1	3	0	0	0	9	26	0	7	0	0	1	0	0
PBMC_10K_CACGGGTTCTAGACCA-1	0	3	0	0	0	4	21	0	5	0	0	0	0	0
PBMC_10K_CACGTGGAGACCTCCG-1	0	15	0	3	2	8	20	0	13	0	0	2	0	1
PBMC_10K_CACGTTCCACGGCACT-1	1	3	0	0	0	6	27	0	3	0	0	0	0	1
PBMC_10K_CACTGAACACCTGATA-1	0	4	0	0	0	6	37	0	5	0	0	0	0	0
PBMC_10K_CACTGGGAGCTAGTTC-1	2	6	0	0	2	2	51	1	0	0	0	0	0	0
PBMC_10K_CACTGGGAGTGCTACT-1	1	6	0	0	0	8	15	0	9	0	0	1	0	0
PBMC_10K_CACTGGGGTTGCGGAA-1	0	7	0	0	1	8	15	0	1	1	0	0	0	0
PBMC_10K_CACTGTCAGAGCCGAT-1	4	18	0	0	5	0	37	4	0	0	0	2	0	0
PBMC_10K_CACTTCGTCATTTCCA-1	0	1	0	0	0	3	15	0	1	0	0	0	0	0
PBMC_10K_CAGATACAGCGACTGA-1	1	5	0	0	2	6	27	0	8	0	0	0	0	0
PBMC_10K_CAGCAGCTCGGTCGGT-1	0	5	0	0	11	0	27	0	0	0	0	0	0	0
PBMC_10K_CAGCGTGAGGTAGTCG-1	0	7	0	0	0	7	19	0	9	0	0	0	0	0
PBMC_10K_CAGCGTGAGTCATCCA-1	1	5	0	0	0	8	48	0	0	0	0	0	0	1
PBMC_10K_CAGGCCACAGCTACTA-1	0	6	0	0	0	6	29	0	5	0	0	1	0	0
PBMC_10K_CAGGTATGTTAGGCTT-1	0	4	0	0	0	13	8	0	10	0	0	0	0	0
PBMC_10K_CAGGTATTCTTAATCC-1	0	5	0	0	0	0	2	0	0	0	0	0	0	1
PBMC_10K_CAGTGCGAGACATACA-1	1	6	0	0	0	9	12	0	7	0	0	4	0	1
PBMC_10K_CAGTTCCCAGTCGGTC-1	2	5	0	0	0	5	29	0	2	2	0	0	0	0
PBMC_10K_CAGTTCCCATGGAGAC-1	0	6	0	0	0	3	28	0	3	0	0	0	0	0
PBMC_10K_CAGTTCCTCGCTCTAC-1	0	13	0	1	4	9	27	0	6	1	0	0	0	0
PBMC_10K_CATACAGCACACGGTC-1	0	14	0	0	0	10	23	0	4	0	0	0	0	0
PBMC_10K_CATACAGGTGGCTTAT-1	1	3	0	0	0	5	28	0	7	0	0	1	0	0
PBMC_10K_CATACCCCATTGTCGA-1	0	4	2	0	6	2	22	0	0	0	0	0	0	0
PBMC_10K_CATCAAGCAAACCGGA-1	0	3	0	0	2	9	26	0	14	0	0	1	0	0
PBMC_10K_CATCCACAGGATATGT-1	0	3	0	0	0	6	19	0	6	0	0	0	0	2
PBMC_10K_CATCCACGTTCAGCTA-1	2	14	0	0	0	1	0	0	0	0	0	0	0	0
PBMC_10K_CATCCCAAGTTGGGAC-1	0	6	0	0	1	2	7	1	14	0	0	2	0	0
PBMC_10K_CATGAGTCATAGATCC-1	1	13	0	0	0	0	0	0	0	0	0	1	0	0
PBMC_10K_CATGCAACACGCCACA-1	1	6	0	0	0	0	8	0	6	0	0	1	0	0
PBMC_10K_CATGCAACATGCCGGT-1	1	8	0	0	2	14	19	1	5	0	0	2	0	0
PBMC_10K_CATGCAAGTGAACCGA-1	0	1	0	0	0	8	18	0	11	0	0	0	0	0
PBMC_10K_CATGCAATCACTTTGT-1	0	6	0	0	1	0	0	0	0	0	0	0	0	0
PBMC_10K_CATGCGGCAAGTGGCA-1	0	3	0	0	0	12	15	0	5	0	0	0	0	0
PBMC_10K_CATGCGGGTGGCACTC-1	1	8	4	0	8	6	28	3	0	0	0	0	0	0
PBMC_10K_CATGCTCCAGAGTTGG-1	1	3	0	0	0	5	25	0	10	0	0	0	0	0
PBMC_10K_CATTCATCACATTGTG-1	2	7	1	0	0	7	16	0	0	0	0	0	0	0
PBMC_10K_CATTCCGAGATGTAGT-1	0	11	0	0	4	0	0	0	0	0	0	0	0	0
PBMC_10K_CATTCCGAGGTGCTAG-1	0	6	3	0	1	2	14	0	8	0	0	0	0	2
PBMC_10K_CATTCCGCAACGCCCA-1	0	4	0	0	0	5	31	0	3	0	0	0	0	0
PBMC_10K_CATTCTACAAGAGGCT-1	1	8	1	0	3	1	7	0	0	0	0	1	0	0
PBMC_10K_CATTGCCAGAGAGGTA-1	2	8	0	0	0	4	18	0	11	0	0	2	0	1
PBMC_10K_CATTGCCTCCATTGGA-1	1	5	0	0	2	9	28	0	9	0	0	0	0	0
PBMC_10K_CATTGCCTCCTGTAAG-1	1	18	0	0	1	5	49	0	14	1	0	0	0	0
PBMC_10K_CATTTCAGTCTCGGAC-1	0	12	1	1	3	0	0	1	0	0	0	0	0	0
PBMC_10K_CATTTCAGTTTGCCGG-1	0	6	0	0	1	0	0	0	0	0	0	0	0	0
PBMC_10K_CCACACTCACTAGGTT-1	0	6	2	0	8	3	31	1	0	0	0	0	0	0
PBMC_10K_CCACACTTCTGTAACG-1	1	4	0	1	0	5	19	0	9	0	0	0	0	0
PBMC_10K_CCACGAGAGCGCTTCG-1	0	4	0	0	0	3	19	0	7	1	0	0	0	1
PBMC_10K_CCACGAGTCATGCCGG-1	1	7	0	0	0	2	16	0	3	0	0	0	0	0
PBMC_10K_CCACGTTAGTTTCAGC-1	0	10	0	0	1	0	43	0	0	0	0	1	0	0
PBMC_10K_CCATAAGGTGGAAGTC-1	0	7	0	0	2	0	0	0	0	0	0	0	0	1
PBMC_10K_CCATCACGTATCAGCT-1	0	4	0	0	0	2	15	0	6	1	0	0	0	0
PBMC_10K_CCCGAAGAGCTACTGT-1	0	7	0	0	0	0	1	0	0	0	0	0	0	0
PBMC_10K_CCCTAACAGAACTCCT-1	0	8	3	0	2	17	37	0	4	0	0	1	0	0
PBMC_10K_CCCTGATCACTCCGGA-1	0	13	0	0	0	0	7	0	0	0	0	0	0	0
PBMC_10K_CCCTTAGAGATTAGTG-1	2	6	0	0	0	4	21	0	7	0	0	1	0	0
PBMC_10K_CCCTTAGGTGTCATTG-1	0	6	0	0	0	0	1	0	0	0	0	0	0	0
PBMC_10K_CCGATCTCAACTTGCA-1	3	8	0	0	0	2	14	0	4	1	0	0	0	0
PBMC_10K_CCGATGGCAATCGCCG-1	1	6	1	0	1	18	0	0	0	0	0	0	0	0
PBMC_10K_CCGCAAGGTCAAGCGA-1	0	1	0	0	0	7	16	0	0	0	0	0	0	0
PBMC_10K_CCGGGTACATGTGCCG-1	2	3	0	0	16	0	0	0	0	0	0	1	0	0
PBMC_10K_CCGTAGGAGCATGAAT-1	0	3	2	0	7	5	28	1	0	0	0	0	0	0
PBMC_10K_CCGTGAGAGGAGCTGT-1	3	4	0	0	0	1	27	0	8	0	0	0	0	0
PBMC_10K_CCGTTCACAGCTACTA-1	0	2	0	4	3	3	35	0	26	0	0	3	0	0
PBMC_10K_CCTAAGACACCTCTAC-1	3	9	0	0	0	5	10	0	4	1	0	1	0	1
PBMC_10K_CCTATCGAGACTAAGT-1	1	6	0	0	1	5	21	0	9	0	0	0	0	0
PBMC_10K_CCTCACACAACTGATC-1	0	5	0	0	1	7	19	0	4	0	0	0	0	0
PBMC_10K_CCTCAGTGTTACCGTA-1	0	8	2	0	14	1	28	0	0	0	0	0	0	0
PBMC_10K_CCTCAGTTCACACCCT-1	0	7	0	0	1	10	33	0	9	0	0	1	0	0
PBMC_10K_CCTCCAACATCAGCGC-1	1	14	1	0	3	6	30	0	0	0	0	0	0	0
PBMC_10K_CCTCCAATCGCTCTAC-1	0	17	3	0	6	0	0	0	0	1	0	0	0	0
PBMC_10K_CCTCCTCCAACTACGT-1	0	10	0	0	0	3	35	0	10	0	0	0	0	1
PBMC_10K_CCTGCATGTAGCTGCC-1	1	8	0	0	0	12	24	0	1	0	0	0	0	0
PBMC_10K_CCTGTTGAGTTTAGGA-1	3	3	3	0	0	1	5	0	0	0	0	1	0	1
PBMC_10K_CCTTCAGCACTGTCCT-1	0	13	0	1	0	6	39	0	8	0	0	0	0	0
PBMC_10K_CCTTGTGAGCTACTGT-1	3	8	3	0	0	6	33	3	0	0	0	0	0	0
PBMC_10K_CGAAGGACAGTTCACA-1	1	6	0	0	11	1	48	0	0	0	0	0	0	0
PBMC_10K_CGAGAAGGTACTTCCC-1	1	10	0	0	0	16	21	0	7	0	0	0	0	0
PBMC_10K_CGAGGCTCACTCTCGT-1	1	9	0	0	2	6	25	0	6	0	0	1	0	0
PBMC_10K_CGAGTGCCAAGGAGTC-1	0	5	0	0	0	5	41	0	7	0	0	1	0	1
PBMC_10K_CGAGTTAAGGGAGTTC-1	0	11	2	0	0	6	15	0	0	0	0	0	0	0
PBMC_10K_CGAGTTACACATTGTG-1	0	4	0	0	0	4	7	0	3	0	0	0	0	0
PBMC_10K_CGATCGGAGGCCCGTT-1	0	3	0	0	0	0	0	0	0	0	0	0	0	2
PBMC_10K_CGATCGGAGGCTAACG-1	0	0	0	0	0	5	16	0	6	0	0	1	0	1
PBMC_10K_CGATCGGTCATACAGC-1	0	1	0	0	0	2	13	0	5	0	0	0	0	0
PBMC_10K_CGATCGGTCCGGCAAC-1	1	2	4	0	1	0	0	0	0	0	0	1	0	3
PBMC_10K_CGATGGCCACCCTTAC-1	0	12	2	0	0	0	0	1	0	0	0	0	0	0
PBMC_10K_CGCAGGTTCGACGATT-1	0	9	0	0	0	1	1	0	0	0	0	0	0	0
PBMC_10K_CGCATAAAGCCTCTCT-1	0	3	0	1	0	3	21	0	18	0	0	0	0	0
PBMC_10K_CGCATAACAGTTGTTG-1	1	5	2	0	1	2	12	1	0	1	0	0	0	0
PBMC_10K_CGCCAGATCGATCCAA-1	0	6	0	0	2	0	1	0	0	0	0	0	0	0
PBMC_10K_CGCGTGAAGCCTCACG-1	1	5	0	1	1	13	16	0	23	0	0	1	0	1
PBMC_10K_CGGAGAAAGCACGATG-1	1	17	1	0	3	0	0	1	0	0	0	0	0	2
PBMC_10K_CGGCAGTCACCAGCTG-1	0	6	0	0	0	2	4	0	3	0	0	0	0	0
PBMC_10K_CGGGACTCACAATGCT-1	1	6	0	1	1	3	15	0	7	0	0	2	0	0
PBMC_10K_CGGGACTGTTGACTAC-1	0	5	1	0	0	3	16	0	0	0	0	1	0	1
PBMC_10K_CGGGTCATCAGTCCGG-1	2	6	0	0	0	6	18	0	4	0	0	0	0	0
PBMC_10K_CGTAAGTAGCCGGAAT-1	0	11	0	0	10	0	27	0	0	0	0	1	0	0
PBMC_10K_CGTAAGTAGTTGTACC-1	2	5	1	0	0	0	6	0	0	0	0	0	0	0
PBMC_10K_CGTAAGTGTAACAGGC-1	0	6	0	0	2	7	13	0	7	0	0	0	0	0
PBMC_10K_CGTAATGCACAAAGCG-1	0	3	0	0	3	2	22	1	0	0	0	0	0	0
PBMC_10K_CGTAATGCACCATTCC-1	0	9	0	0	5	0	1	0	0	0	0	2	0	1
PBMC_10K_CGTGCTTCACGCTGCA-1	0	1	2	0	1	1	12	0	4	0	0	0	0	0
PBMC_10K_CGTTAGAAGACTCAAA-1	1	7	0	0	1	4	20	0	4	0	0	0	0	0
PBMC_10K_CGTTCTGCACGTAGAG-1	0	4	0	0	1	5	15	0	7	0	0	0	0	0
PBMC_10K_CTAACCCCACAAGTGG-1	0	3	0	0	0	8	19	0	11	0	0	1	0	0
PBMC_10K_CTAACCCTCAATGCAC-1	0	1	0	0	0	8	18	0	6	0	0	2	0	0
PBMC_10K_CTAACTTAGCGTTCAT-1	1	5	0	0	0	9	27	0	0	0	0	0	0	0
PBMC_10K_CTAACTTCAATGCTCA-1	0	3	0	0	0	9	24	0	1	0	0	0	0	0
PBMC_10K_CTACATTCAATGTCTG-1	0	5	0	0	0	5	17	0	6	0	0	1	0	0
PBMC_10K_CTACCCATCGAACGGA-1	0	6	1	0	0	0	2	0	0	0	0	0	0	0
PBMC_10K_CTACCTGAGAGGTCAC-1	0	3	1	0	6	0	14	0	0	0	0	0	0	0
PBMC_10K_CTACCTGTCTTCGGAA-1	0	0	0	0	0	5	36	0	7	0	0	0	0	0
PBMC_10K_CTACTATAGCGCCATC-1	0	3	0	0	2	4	25	1	5	0	0	0	0	0
PBMC_10K_CTAGACAAGAGGTCGT-1	1	7	2	0	0	2	23	0	5	0	0	0	0	1
PBMC_10K_CTAGGTAGTCTTTCAT-1	1	5	0	0	1	0	12	0	2	0	0	0	0	0
PBMC_10K_CTATAGGTCCTCTCGA-1	0	9	2	0	0	1	2	0	0	0	0	0	0	0
PBMC_10K_CTATCCGCACATATGC-1	0	11	0	0	0	3	19	0	0	0	0	0	0	1
PBMC_10K_CTATCTAGTACCAATC-1	1	4	0	1	1	4	16	0	7	2	0	1	0	0
PBMC_10K_CTATCTATCCATTGTT-1	1	6	1	0	0	5	18	0	0	0	0	0	0	1
PBMC_10K_CTCAAGAAGACGGATC-1	2	3	0	0	5	2	8	0	0	0	0	0	0	0
PBMC_10K_CTCAAGAGTGCCCTTT-1	1	5	0	0	0	2	10	0	12	1	0	0	0	0
PBMC_10K_CTCAAGATCGTGGTAT-1	2	6	0	0	0	10	24	0	5	0	0	0	0	0
PBMC_10K_CTCAATTCACAAGCTT-1	0	11	0	0	0	12	18	0	12	0	0	2	0	0
PBMC_10K_CTCAATTCAGTTGCGC-1	1	9	0	0	1	8	29	0	11	0	0	0	0	0
PBMC_10K_CTCAGAACATCATCCC-1	1	12	0	0	0	0	0	0	0	2	0	0	0	0
PBMC_10K_CTCAGGGGTAAGCTCT-1	0	5	0	0	1	1	35	0	1	0	0	3	0	0
PBMC_10K_CTCATCGAGGCTCTCG-1	0	7	0	0	0	2	8	0	2	0	0	0	0	2
PBMC_10K_CTCATCGCACCTCGTT-1	0	2	0	1	1	12	12	0	11	0	0	0	0	1
PBMC_10K_CTCATCGCAGGATCTT-1	0	7	0	2	0	7	53	0	17	0	0	0	0	0
PBMC_10K_CTCATGCGTACCAATC-1	0	4	0	0	0	4	19	0	2	0	0	0	0	0
PBMC_10K_CTCATTAAGCGGACAT-1	1	6	0	0	0	3	37	0	2	0	0	0	0	0
PBMC_10K_CTCATTATCTAAGGAA-1	0	6	0	0	4	0	32	0	6	0	0	0	0	0
PBMC_10K_CTCCACATCGATTTCT-1	0	5	0	0	0	11	22	0	3	0	0	0	0	0
PBMC_10K_CTCCATGAGAAACTAC-1	4	13	0	0	0	5	20	0	5	0	0	1	0	0
PBMC_10K_CTCCATGGTACCTAAC-1	1	11	0	0	8	5	39	2	0	0	0	0	0	1
PBMC_10K_CTCCATGTCCAGCCTT-1	1	11	0	0	1	6	8	0	9	0	0	2	0	1
PBMC_10K_CTCCGATAGACGCATG-1	1	8	0	0	0	4	11	0	7	0	0	1	0	0
PBMC_10K_CTCCGATGTTGGTAGG-1	0	6	0	0	3	2	19	0	0	0	0	0	0	0
PBMC_10K_CTCCTCCAGGAAGAAC-1	0	7	0	2	1	3	17	0	12	0	0	0	0	0
PBMC_10K_CTCTCAGCAAGTTCGT-1	0	6	0	0	0	8	29	0	2	0	0	1	0	0
PBMC_10K_CTCTCAGGTGTCATCA-1	2	3	0	0	0	12	12	0	6	0	0	0	0	0
PBMC_10K_CTCTCGACACGGCACT-1	0	8	0	0	0	9	17	0	7	0	0	0	0	1
PBMC_10K_CTGAATGGTCATGCAT-1	0	6	0	0	1	0	10	0	4	0	0	0	0	0
PBMC_10K_CTGAGCGTCAATCGGT-1	0	10	0	0	0	4	17	0	12	0	0	0	0	0
PBMC_10K_CTGAGCGTCTCTTCAA-1	0	15	4	0	2	0	3	1	0	0	0	0	0	0
PBMC_10K_CTGCCATCAACGGCCT-1	2	9	1	0	0	4	11	1	0	0	0	1	0	0
PBMC_10K_CTGCCTAGTCGGAACA-1	1	9	0	0	0	7	12	0	6	0	0	0	0	0
PBMC_10K_CTGCCTATCACTCGAA-1	0	3	0	0	1	15	27	0	4	0	0	0	0	0
PBMC_10K_CTGCGAGCATCTAGAC-1	0	12	1	0	0	0	6	0	0	0	0	1	0	0
PBMC_10K_CTGCTCAGTTAGAGTA-1	1	17	0	0	0	5	26	1	7	0	0	0	0	0
PBMC_10K_CTGGCAGCATCTAGAC-1	0	11	0	0	0	9	10	0	4	0	0	0	0	0
PBMC_10K_CTGTATTGTTCAGCGC-1	0	1	0	1	0	11	14	0	13	0	0	1	0	0
PBMC_10K_CTGTGGGTCAGAGTGG-1	0	4	0	0	1	7	43	0	11	0	0	2	0	0
PBMC_10K_CTTCAATCACATCCCT-1	1	5	0	0	0	4	24	0	1	0	0	0	0	0
PBMC_10K_CTTCCGATCCATTGCC-1	0	3	0	0	0	7	25	0	12	0	0	0	0	0
PBMC_10K_CTTCTCTGTATGGGAC-1	0	6	0	0	0	4	33	0	5	1	0	0	0	0
PBMC_10K_CTTTCAACATGTTCAG-1	0	6	1	0	0	0	0	0	0	0	0	0	0	0
PBMC_10K_CTTTCAAGTATGTCTG-1	1	10	0	0	0	11	18	0	13	0	0	0	0	0
PBMC_10K_CTTTCAAGTTATGGTC-1	0	0	0	0	0	0	0	1	0	0	0	0	0	0
PBMC_10K_CTTTCAATCTTGCAAG-1	1	5	0	0	0	11	30	0	2	0	0	0	0	0
PBMC_10K_CTTTCGGTCCGTATGA-1	0	5	0	0	0	0	3	0	0	0	0	0	0	0
PBMC_10K_GAAACCTCAACCGACC-1	1	7	0	0	0	12	32	0	7	1	0	0	0	1
PBMC_10K_GAAACCTTCAAATAGG-1	0	9	0	0	0	4	27	0	20	0	0	2	0	0
PBMC_10K_GAAATGAGTTGCGGAA-1	0	10	0	0	1	3	16	0	7	0	0	0	0	0
PBMC_10K_GAACGTTCAGCTATTG-1	2	20	0	0	0	5	34	0	10	0	0	1	0	0
PBMC_10K_GAACTGTAGGTACTGG-1	1	5	0	0	0	6	15	0	0	0	0	1	0	0
PBMC_10K_GAAGCGAAGTGCACTT-1	1	1	0	0	0	5	4	0	12	0	0	1	0	0
PBMC_10K_GAAGTAACATGAATCC-1	0	22	0	0	0	11	11	0	7	0	0	1	0	0
PBMC_10K_GAAGTAATCTCATGCC-1	0	3	0	0	4	0	4	0	0	0	0	0	0	0
PBMC_10K_GAATCACCAAGATGGC-1	1	9	0	0	0	8	20	0	7	0	0	1	0	0
PBMC_10K_GACACGCTCCGGTAGC-1	0	14	1	1	3	1	6	0	0	1	0	1	0	1
PBMC_10K_GACATCAAGCCTCAGC-1	0	4	0	0	1	5	10	1	3	0	0	0	0	0
PBMC_10K_GACATCAGTAACATCC-1	1	5	0	0	0	8	18	0	4	1	0	0	0	0
PBMC_10K_GACATCAGTATTTCCT-1	0	14	0	0	0	5	12	0	5	0	0	0	0	0
PBMC_10K_GACCGTGTCCTGGGTG-1	1	3	1	0	0	6	13	0	5	0	0	0	0	0
PBMC_10K_GACCTTCCACATATCG-1	0	18	0	0	0	4	44	1	14	0	0	1	0	0
PBMC_10K_GACCTTCCACCAGTAT-1	0	12	0	0	8	1	31	0	0	0	0	1	0	0
PBMC_10K_GACCTTCTCTCGGTAA-1	1	5	0	0	0	2	18	0	3	1	0	0	0	1
PBMC_10K_GACGTTACACTACTTT-1	1	4	1	0	0	0	0	0	0	0	0	0	0	1
PBMC_10K_GACGTTAGTTCTATCT-1	0	10	0	0	1	0	5	0	0	0	0	0	0	0
PBMC_10K_GACTATGTCCCTCTTT-1	2	1	0	0	0	7	40	0	1	0	0	0	0	0
PBMC_10K_GACTATGTCGTAGTCA-1	1	2	1	0	3	4	24	0	0	0	0	1	0	0
PBMC_10K_GACTCAATCCTTCACG-1	0	3	0	0	0	1	20	0	2	0	0	0	0	0
PBMC_10K_GACTCTCCAGACCATT-1	0	6	0	0	0	4	14	0	9	0	0	1	0	1
PBMC_10K_GACTGATTCTAACACG-1	0	4	0	0	3	0	0	0	0	0	0	0	0	0
PBMC_10K_GACTTCCAGAACAGGA-1	2	17	0	0	0	16	55	0	13	1	0	0	0	0
PBMC_10K_GAGACTTGTCGAGCAA-1	1	6	0	0	0	5	28	0	8	0	0	0	0	0
PBMC_10K_GAGAGGTCAAGCAGGT-1	0	4	0	0	4	0	0	0	0	1	0	2	0	0
PBMC_10K_GAGCCTGCATACTGTG-1	0	13	1	1	1	0	0	0	0	0	0	0	0	1
PBMC_10K_GAGCCTGTCACTGGTA-1	1	7	0	0	0	8	14	0	0	1	0	0	0	1
PBMC_10K_GAGGCAACAAATCAAG-1	0	3	0	0	0	10	34	0	3	1	0	2	0	1
PBMC_10K_GAGGGATCAAATGAGT-1	0	7	0	3	2	2	15	0	17	0	0	6	0	0
PBMC_10K_GAGGGATCAAGGTCAG-1	1	7	0	0	0	0	0	0	0	0	0	0	0	0
PBMC_10K_GAGTCTAAGGTGCGAT-1	1	4	1	0	0	4	30	1	0	0	0	3	0	0
PBMC_10K_GAGTGAGGTACAAGCG-1	2	1	0	0	0	1	15	0	5	0	0	1	0	0
PBMC_10K_GAGTGAGGTTTACCTT-1	1	14	2	0	0	0	0	0	0	1	0	2	0	0
PBMC_10K_GAGTGTTGTTGGCCGT-1	0	5	1	0	0	2	35	1	0	0	0	0	0	0
PBMC_10K_GAGTTACAGGACTATA-1	1	4	0	0	0	10	19	0	4	0	0	1	0	0
PBMC_10K_GAGTTACCACGACCTG-1	0	4	0	0	1	8	30	0	4	0	0	0	0	0
PBMC_10K_GATAGAAGTGGCCTCA-1	0	7	0	0	0	2	17	0	0	0	0	1	0	0
PBMC_10K_GATCAGTGTGCAATAA-1	0	13	0	0	2	0	0	0	0	1	0	1	0	1
PBMC_10K_GATCAGTGTTGAATCC-1	1	5	0	0	0	10	25	0	3	0	0	1	0	0
PBMC_10K_GATCATGCACTCATAG-1	0	8	0	0	0	2	22	0	0	0	0	0	0	0
PBMC_10K_GATCATGCAGAGAATT-1	0	5	0	1	1	5	30	0	10	0	0	0	0	0
PBMC_10K_GATCATGTCCCGTAAA-1	1	5	1	0	3	0	0	1	0	0	0	0	0	1
PBMC_10K_GATCCCTAGTACTGTC-1	1	7	0	0	3	1	36	2	0	0	0	0	0	1
PBMC_10K_GATGATCTCCTACACC-1	1	8	0	0	3	9	32	0	0	0	0	0	0	0
PBMC_10K_GATGGAGTCTCTTAAC-1	0	4	0	0	1	7	21	0	8	0	0	1	0	0
PBMC_10K_GATTTCTTCCGCGAGT-1	0	6	0	0	2	3	37	0	0	0	0	0	0	0
PBMC_10K_GCAACATCAACACACT-1	0	2	0	0	4	0	0	0	0	0	1	1	0	0
PBMC_10K_GCACGTGCACACTGGC-1	0	11	0	1	0	0	18	0	9	0	0	2	0	0
PBMC_10K_GCACGTGCAGCTTCCT-1	1	6	2	0	6	2	24	3	0	0	0	2	0	0
PBMC_10K_GCACGTGGTATCCCTC-1	0	3	0	0	0	5	13	0	7	0	0	0	0	0
PBMC_10K_GCACGTGTCGCTCATC-1	0	2	0	0	0	5	29	0	9	0	0	0	0	0
PBMC_10K_GCAGCTGAGATTCGAA-1	2	5	0	0	1	6	19	0	8	0	0	0	0	0
PBMC_10K_GCAGCTGAGCATGCGA-1	0	6	0	0	0	3	22	0	6	0	0	0	0	0
PBMC_10K_GCAGCTGCAGATCCTA-1	2	8	0	0	2	3	15	0	0	0	0	0	0	0
PBMC_10K_GCAGCTGTCTCGGTCT-1	0	7	1	0	6	0	31	0	0	0	0	1	0	0
PBMC_10K_GCAGGCTGTCCCTAAA-1	1	6	2	0	4	1	23	0	0	0	0	1	0	0
PBMC_10K_GCAGTTAGTGACATCT-1	1	10	1	0	2	0	30	0	0	0	0	1	0	0
PBMC_10K_GCATCGGTCCACAGCG-1	0	8	0	0	0	2	18	0	1	0	0	1	0	0
PBMC_10K_GCATCTCGTCCGGATC-1	0	3	0	0	1	6	32	0	6	0	0	0	0	0
PBMC_10K_GCATCTCGTTGCCAAT-1	1	12	0	1	0	6	17	0	13	0	0	0	0	0
PBMC_10K_GCATGATTCGGTGTTA-1	0	3	0	0	0	4	16	0	7	0	0	0	0	0
PBMC_10K_GCATTAGTCTACTCAT-1	0	13	0	0	0	2	17	0	0	0	0	0	0	0
PBMC_10K_GCCAACGGTGCCGGTT-1	0	11	0	0	0	1	1	0	0	0	1	0	0	1
PBMC_10K_GCCAGGTGTTAGAGTA-1	0	2	0	0	0	3	23	0	9	0	0	1	0	1
PBMC_10K_GCCATTCGTCGGTGTC-1	0	7	2	0	6	0	3	2	0	0	0	0	0	0
PBMC_10K_GCCCAGACAACATACC-1	0	5	1	0	0	0	1	0	0	2	1	0	0	3
PBMC_10K_GCCCAGACAACCTAAC-1	1	11	0	0	2	9	18	0	14	0	0	4	0	0
PBMC_10K_GCCGATGAGACAGCTG-1	1	1	1	0	3	1	14	0	0	0	0	0	0	0
PBMC_10K_GCCGATGGTCTTGCTC-1	0	2	0	0	0	6	16	0	2	1	0	0	0	2
PBMC_10K_GCCGATGGTTGTTGCA-1	0	9	2	0	3	5	37	1	0	0	0	3	0	0
PBMC_10K_GCCGTGACACGGCCAT-1	0	10	0	0	0	6	29	0	9	0	0	0	0	1
PBMC_10K_GCCGTGAGTTCTCACC-1	0	5	0	0	1	6	30	0	3	0	0	0	0	1
PBMC_10K_GCGTGCATCCTACGAA-1	0	6	0	0	0	3	9	0	4	0	0	0	0	0
PBMC_10K_GCTACAACAAGACGGT-1	0	4	1	1	0	8	16	0	8	1	0	0	0	0
PBMC_10K_GCTGCAGCAAGGGCAT-1	0	7	4	0	1	1	31	0	0	0	0	0	0	0
PBMC_10K_GCTTCACCAGGTAGTG-1	0	3	0	0	4	0	28	2	0	0	0	0	0	0
PBMC_10K_GCTTGGGTCTGGAGAG-1	0	3	0	0	0	5	17	0	1	0	0	0	0	0
PBMC_10K_GCTTTCGAGGAATGTT-1	0	7	0	0	0	13	0	0	0	0	0	0	0	0
PBMC_10K_GGAATGGAGACTAGAT-1	1	2	0	0	1	4	25	0	2	2	0	0	0	0
PBMC_10K_GGAATGGCAGTGTACT-1	0	4	0	1	0	0	0	0	0	0	0	0	0	0
PBMC_10K_GGAATGGGTGTTCATG-1	0	1	0	0	0	4	13	0	11	0	0	1	0	0
PBMC_10K_GGAATGGTCTCCGAGG-1	0	6	1	0	3	0	6	0	0	0	0	0	0	0
PBMC_10K_GGACGTCAGTTAGTGA-1	0	7	0	1	4	3	44	0	22	0	0	3	0	1
PBMC_10K_GGAGAACTCCCGTGAG-1	0	13	2	0	2	1	28	2	0	0	0	1	0	1
PBMC_10K_GGAGCAACATCCCACT-1	1	13	0	0	0	11	27	1	4	0	0	2	0	0
PBMC_10K_GGAGGTAAGCTCCGAC-1	0	1	0	0	0	2	33	0	7	0	0	1	0	1
PBMC_10K_GGATGTTAGTTGCCTA-1	0	6	2	0	0	0	0	0	0	0	0	0	0	0
PBMC_10K_GGATGTTTCCGAACGC-1	0	6	0	1	1	9	17	0	4	1	0	0	0	0
PBMC_10K_GGCAGTCAGTGCAGGT-1	1	12	0	0	1	4	18	0	4	0	0	2	0	0
PBMC_10K_GGCGTCAAGTATGAAC-1	0	1	0	0	0	3	8	0	3	0	0	0	0	0
PBMC_10K_GGCTGTGAGCGGATCA-1	0	0	0	0	0	3	10	0	0	0	0	0	0	0
PBMC_10K_GGCTTGGTCGGTTGTA-1	0	4	0	0	8	0	0	0	0	0	0	0	0	0
PBMC_10K_GGCTTTCGTTGATGTC-1	1	6	0	0	0	7	29	0	11	0	0	0	0	0
PBMC_10K_GGCTTTCTCAACTTTC-1	1	6	0	0	0	6	13	0	2	0	0	0	0	0
PBMC_10K_GGCTTTCTCCGCTTAC-1	0	17	0	0	1	9	19	0	13	0	0	2	0	1
PBMC_10K_GGGAAGTTCTCTTAAC-1	0	11	0	1	1	17	41	0	12	0	0	1	0	0
PBMC_10K_GGGACAACAGCGTTGC-1	2	15	0	0	0	11	20	0	6	0	0	1	0	0
PBMC_10K_GGGACCTGTTATTCTC-1	0	7	0	4	2	9	23	1	9	0	0	0	0	0
PBMC_10K_GGGACCTTCCGGCTTT-1	0	5	0	0	0	4	26	0	2	0	0	0	0	0
PBMC_10K_GGGACTCCAATAACCC-1	1	4	0	0	0	10	26	0	3	0	0	0	0	0
PBMC_10K_GGGACTCGTCATACCA-1	0	0	0	0	1	16	11	0	10	0	0	0	0	0
PBMC_10K_GGGAGTACAACTCGTA-1	0	3	0	0	0	9	21	0	4	0	0	0	0	0
PBMC_10K_GGGAGTATCCTAACAG-1	0	1	0	0	1	1	26	0	8	0	0	0	0	0
PBMC_10K_GGGATCCTCACCCTTG-1	1	13	0	0	5	0	0	0	0	0	0	0	0	0
PBMC_10K_GGGCTACTCGTTTACT-1	0	5	1	0	1	0	0	0	0	0	0	2	0	1
PBMC_10K_GGGCTCAAGAGTCTTC-1	1	4	0	0	0	6	18	0	0	0	0	0	0	2
PBMC_10K_GGGTCACAGCGACTAG-1	0	10	0	0	0	3	28	0	4	0	0	1	0	0
PBMC_10K_GGGTCACAGGTCCAGA-1	0	1	0	0	0	4	18	0	7	0	0	1	0	0
PBMC_10K_GGGTCACCACGTCTCT-1	2	7	1	1	2	0	8	1	0	0	0	1	0	0
PBMC_10K_GGGTCACCAGTAACAA-1	0	2	0	0	0	4	8	0	10	0	0	0	0	0
PBMC_10K_GGGTCACTCAACACGT-1	0	13	3	0	0	5	36	0	0	0	0	1	0	0
PBMC_10K_GGGTCTGTCACTTATC-1	1	2	0	0	1	4	26	0	6	0	0	2	0	0
PBMC_10K_GGGTGAACAGAGTAAT-1	0	12	0	0	1	19	8	0	17	0	0	1	0	0
PBMC_10K_GGGTGAAGTTTCACTT-1	0	4	0	0	0	4	15	0	7	0	0	1	0	0
PBMC_10K_GGGTGAATCCATTGCC-1	0	8	0	0	2	4	6	1	0	0	0	1	0	0
PBMC_10K_GGGTGAATCCCAGGAC-1	2	19	2	1	6	9	73	1	12	0	0	3	0	2
PBMC_10K_GGGTTATTCAACTACG-1	0	10	0	0	0	8	21	0	6	1	0	0	0	0
PBMC_10K_GGTAACTTCAAGTTGC-1	0	9	0	0	4	7	15	0	7	0	0	0	0	0
PBMC_10K_GGTAACTTCATTCGGA-1	0	20	0	0	1	4	18	0	3	0	0	0	0	1
PBMC_10K_GGTAATCTCATTCCTA-1	0	13	0	0	4	10	36	0	31	0	0	3	0	0
PBMC_10K_GGTCACGTCGGCGATC-1	0	12	0	0	0	1	1	0	0	0	0	4	0	2
PBMC_10K_GGTGAAGAGAGGCGGA-1	0	4	0	0	1	1	22	0	1	0	0	0	0	0
PBMC_10K_GGTGATTAGGCCTAAG-1	5	11	0	0	3	15	24	0	8	0	0	0	0	0
PBMC_10K_GGTGATTCATCAACCA-1	1	4	0	1	1	8	30	1	8	0	0	1	0	0
PBMC_10K_GGTTAACTCGAGCCAC-1	1	7	0	0	0	8	12	0	7	0	0	0	0	0
PBMC_10K_GGTTAACTCTATCGGA-1	1	6	0	0	9	5	29	1	0	0	0	0	0	0
PBMC_10K_GTAACACAGAGCTGAC-1	0	8	0	0	0	3	20	0	7	0	0	0	0	0
PBMC_10K_GTAAGTCAGAACTTCC-1	0	3	0	0	0	0	2	0	0	0	0	0	0	0
PBMC_10K_GTAAGTCAGAGCTGAC-1	1	7	0	0	1	5	11	0	0	0	0	3	0	1
PBMC_10K_GTAAGTCTCCTCTGCA-1	0	7	0	0	1	6	18	0	10	1	0	0	0	0
PBMC_10K_GTAATCGGTTGGCTAT-1	0	6	1	0	0	0	0	0	0	0	0	1	0	0
PBMC_10K_GTAATCGTCAAAGGAT-1	0	2	0	0	0	3	14	0	13	0	0	0	0	0
PBMC_10K_GTAATGCAGTCTGCGC-1	0	0	0	0	1	9	15	0	3	0	0	0	0	0
PBMC_10K_GTACAGTCAACAGCCC-1	1	2	0	0	0	2	6	0	0	0	0	0	0	0
PBMC_10K_GTACAGTGTGACGTCC-1	0	0	0	0	0	0	0	0	0	0	0	0	0	1
PBMC_10K_GTAGCTAAGTGGAATT-1	1	5	2	0	8	3	34	0	0	0	0	0	0	1
PBMC_10K_GTAGCTACAACCCTAA-1	2	5	0	0	0	4	11	0	5	0	0	0	0	0
PBMC_10K_GTAGCTACAATAGGGC-1	2	8	0	0	1	12	33	1	8	0	0	2	0	0
PBMC_10K_GTAGTACGTGAGGATC-1	1	3	0	0	0	1	20	0	4	0	0	0	0	0
PBMC_10K_GTAGTACTCACAAGAA-1	3	8	0	0	3	13	34	3	1	0	0	0	0	0
PBMC_10K_GTAGTACTCCCATAAG-1	0	7	1	0	0	0	0	0	0	0	1	0	0	0
PBMC_10K_GTCAAACAGATGGCGT-1	1	6	0	0	0	3	29	0	3	1	0	0	0	0
PBMC_10K_GTCAAGTAGCGTTCCG-1	1	2	0	0	0	2	7	0	3	0	0	0	0	0
PBMC_10K_GTCACGGGTTCGGGTC-1	0	3	0	0	0	5	19	0	8	0	0	0	0	0
PBMC_10K_GTCACTCGTCTCCTGT-1	0	12	0	0	0	4	29	0	9	0	0	0	0	0
PBMC_10K_GTCAGCGCAAAGCTCT-1	0	11	0	0	0	3	22	0	9	0	0	0	0	0
PBMC_10K_GTCATCCCATCCTGTC-1	0	1	0	0	0	6	18	0	5	0	0	1	0	0
PBMC_10K_GTCATTTGTGTCATCA-1	0	9	1	0	0	0	0	0	0	0	0	0	0	0
PBMC_10K_GTCATTTGTTACAGCT-1	0	5	0	0	0	6	28	0	2	1	0	0	0	1
PBMC_10K_GTCATTTTCCGTATAG-1	0	4	0	0	0	6	24	1	4	0	0	0	0	0
PBMC_10K_GTCATTTTCTGTGCTC-1	3	10	0	1	0	0	22	0	6	0	0	1	0	1
PBMC_10K_GTCCACTGTCGGATTT-1	0	5	0	0	0	6	11	0	0	0	0	0	0	0
PBMC_10K_GTCGAATAGGTAAGAG-1	1	3	0	0	0	4	30	0	6	0	0	0	0	0
PBMC_10K_GTCGAATCACAACGAG-1	0	3	0	0	0	14	19	0	3	0	0	0	0	0
PBMC_10K_GTCGTAACATGTTACG-1	0	10	3	0	2	0	26	0	0	0	0	2	0	2
PBMC_10K_GTCTACCAGACACACG-1	2	11	0	1	0	8	20	0	14	0	0	0	0	0
PBMC_10K_GTCTACCAGGAGAGGC-1	0	2	4	0	0	0	1	0	0	0	0	0	0	1
PBMC_10K_GTCTAGACAACTTCTT-1	0	2	0	0	0	7	14	0	18	0	0	0	0	0
PBMC_10K_GTCTAGATCTGAGTCA-1	0	3	0	0	0	1	11	0	11	0	0	0	0	0
PBMC_10K_GTCTCACCATGCCATA-1	0	4	0	0	2	0	0	0	0	0	0	1	0	0
PBMC_10K_GTCTCACGTCTTACAG-1	1	28	2	1	2	1	38	3	0	0	0	0	0	0
PBMC_10K_GTCTCACTCTGAGTCA-1	0	5	1	0	11	2	26	0	0	0	0	0	0	0
PBMC_10K_GTCTGTCGTGGGAGAG-1	1	4	0	0	2	2	27	1	0	0	0	0	0	0
PBMC_10K_GTGCACGCAAGTGGTG-1	1	3	0	0	0	11	22	0	2	0	0	0	0	1
PBMC_10K_GTGCAGCGTTCCGCGA-1	0	5	0	0	0	5	14	0	2	0	0	0	0	0
PBMC_10K_GTGCAGCTCCTTGGAA-1	0	4	1	0	2	2	30	1	0	0	1	1	0	0
PBMC_10K_GTGCGTGAGGGTGAAA-1	1	3	0	0	1	4	31	0	2	0	0	1	0	0
PBMC_10K_GTGCTGGTCATCACCC-1	0	7	0	0	0	8	20	0	6	0	0	1	0	0
PBMC_10K_GTGCTTCCACTAGTAC-1	0	5	0	1	0	5	12	0	7	0	0	0	0	0
PBMC_10K_GTGGAAGGTTTCGTTT-1	0	6	0	0	0	6	20	0	2	0	0	1	0	0
PBMC_10K_GTGGAGATCCTAACAG-1	0	4	0	0	1	0	0	0	0	0	0	0	0	0
PBMC_10K_GTGGGAAAGGATTACA-1	0	7	0	0	0	4	33	0	0	1	0	0	0	0
PBMC_10K_GTGTAACAGACGAGCT-1	1	4	1	0	7	3	17	0	0	0	0	0	0	0
PBMC_10K_GTGTAACCAGAACTTC-1	1	7	0	0	4	1	33	1	0	0	0	1	0	0
PBMC_10K_GTGTCCTCACGACGAA-1	0	6	0	0	0	5	15	0	4	0	0	2	0	0
PBMC_10K_GTGTCCTGTGTGGACA-1	0	2	0	0	4	0	0	0	3	1	0	0	0	3
PBMC_10K_GTGTGATTCAACACGT-1	2	1	0	1	0	11	25	0	11	0	0	1	0	0
PBMC_10K_GTGTGGCAGCGAGAAA-1	1	8	0	0	0	5	31	0	1	0	0	0	0	0
PBMC_10K_GTGTTAGAGAAACTAC-1	0	4	0	0	5	5	15	0	5	0	0	0	0	0
PBMC_10K_GTGTTCCCATTCAGGT-1	0	3	0	0	1	0	0	0	0	0	0	0	0	0
PBMC_10K_GTTACAGCATAGCACT-1	2	8	0	0	2	0	0	0	0	1	0	2	0	0
PBMC_10K_GTTACAGTCCTCTTTC-1	0	8	0	0	4	0	9	0	0	0	0	0	0	0
PBMC_10K_GTTACCCTCGAGCCTG-1	2	7	0	0	0	2	30	0	7	0	0	0	0	0
PBMC_10K_GTTAGACGTAGAGATT-1	0	4	0	0	1	5	16	0	9	0	0	0	0	0
PBMC_10K_GTTATGGTCGTCCTTG-1	1	4	0	1	0	8	19	0	8	0	0	0	0	0
PBMC_10K_GTTCATTTCTGGCCAG-1	0	7	0	0	0	7	23	0	13	1	0	0	0	0
PBMC_10K_GTTGCGGGTTTACCTT-1	1	2	0	1	1	5	12	0	7	1	0	0	0	0
PBMC_10K_GTTGTAGGTGATTAGA-1	2	10	0	0	1	9	26	0	1	0	0	0	0	0
PBMC_10K_GTTTACTAGGCAATGC-1	0	4	0	0	1	2	7	0	4	0	0	0	0	0
PBMC_10K_GTTTGGATCGATAACC-1	0	9	0	0	1	9	23	0	5	1	0	0	0	0
PBMC_10K_TAACACGAGTTACTCG-1	1	1	0	0	0	4	22	0	2	0	0	0	0	0
PBMC_10K_TAACCAGGTACGTGTT-1	1	4	0	0	1	8	16	0	3	0	0	0	0	0
PBMC_10K_TAAGCACAGCATGTTC-1	0	2	0	0	0	2	8	0	5	0	0	0	0	0
PBMC_10K_TAATCTCAGCTCGCAC-1	0	5	0	0	0	3	0	0	0	0	0	0	0	1
PBMC_10K_TAATTCCTCCGTCCTA-1	1	6	0	0	0	14	16	0	7	1	0	0	0	0
PBMC_10K_TACACCCCACGAGAAC-1	2	4	0	1	6	6	22	0	0	0	0	0	0	0
PBMC_10K_TACAGGTCAACGGGTA-1	0	2	0	0	0	9	12	0	4	0	0	1	0	0
PBMC_10K_TACAGGTGTTTCCCAC-1	1	7	0	0	1	12	38	0	5	0	0	0	0	0
PBMC_10K_TACCCACTCAAGTAAG-1	0	5	0	0	2	0	4	0	0	0	0	1	0	0
PBMC_10K_TACCGAAAGGGACAGG-1	1	5	0	0	2	11	23	0	7	0	0	0	0	0
PBMC_10K_TACCTCGAGTTAGAAC-1	1	3	0	0	1	1	42	0	0	0	0	1	0	0
PBMC_10K_TACGTCCGTCTCACAA-1	1	7	0	0	0	1	12	0	8	0	0	1	0	0
PBMC_10K_TACTTCACAATTTCTC-1	0	8	0	0	1	0	32	0	1	0	0	0	0	1
PBMC_10K_TAGACCATCGCTACAA-1	0	7	0	1	0	4	16	0	7	0	0	0	0	0
PBMC_10K_TAGACTGCAGAGACTG-1	0	10	2	0	0	0	0	0	0	0	0	0	0	2
PBMC_10K_TAGAGTCTCCCTAGGG-1	0	7	0	1	1	0	0	0	0	0	0	0	0	0
PBMC_10K_TAGCACAAGTGGATAT-1	2	10	0	0	0	2	11	0	2	0	0	0	0	0
PBMC_10K_TAGGGTTGTACTCAAC-1	0	5	0	0	0	0	3	0	0	0	0	0	0	0
PBMC_10K_TAGGTACGTTAAAGTG-1	0	6	0	0	0	3	11	1	0	0	0	0	0	0
PBMC_10K_TAGTGCAGTAGACACG-1	0	3	0	0	0	8	17	0	3	0	0	1	0	0
PBMC_10K_TAGTGCATCAGAGTTC-1	1	3	0	0	2	7	21	0	5	0	0	0	0	0
PBMC_10K_TATACCTGTGGATCAG-1	0	8	0	0	0	7	19	0	11	0	0	0	0	0
PBMC_10K_TATATCCAGGCCTAGA-1	1	4	0	0	2	0	13	0	4	0	0	0	0	0
PBMC_10K_TATCAGGCAAAGCACG-1	0	1	0	0	1	5	20	0	19	0	0	0	0	0
PBMC_10K_TATCGCCAGATACTGA-1	0	2	0	1	0	6	19	0	8	0	0	0	0	0
PBMC_10K_TATCGCCCAAGAGGTC-1	1	16	0	0	1	10	9	1	9	0	0	2	0	0
PBMC_10K_TATCTGTGTCTTCATT-1	1	7	0	1	0	11	16	0	10	0	0	2	0	0
PBMC_10K_TATCTGTTCATTATCC-1	2	5	0	2	2	7	27	0	12	0	0	1	0	0
PBMC_10K_TATGTTCCACTGAGGA-1	0	3	0	0	0	10	13	0	4	1	0	0	0	0
PBMC_10K_TATGTTCTCGACGAGA-1	1	9	0	0	1	11	24	0	13	0	0	0	0	0
PBMC_10K_TCAAGACTCCGAAATC-1	0	6	0	0	0	0	3	0	4	0	0	0	0	0
PBMC_10K_TCACAAGCACACGGAA-1	0	4	2	0	0	7	13	0	3	0	0	0	0	0
PBMC_10K_TCACACCTCCTTCTGG-1	1	13	0	1	1	4	11	0	2	0	0	2	0	0
PBMC_10K_TCACACCTCTATCGTT-1	0	5	1	0	0	0	2	0	0	0	0	0	0	0
PBMC_10K_TCACTATTCAATCCGA-1	0	8	0	0	1	0	31	0	5	0	0	1	0	0
PBMC_10K_TCACTCGGTAAGACCG-1	0	6	1	0	1	0	0	0	0	0	0	0	0	0
PBMC_10K_TCAGCAAGTGACTAAA-1	0	4	0	0	0	2	23	0	1	0	0	0	0	0
PBMC_10K_TCAGGGCCAATGTCTG-1	1	6	0	0	3	2	20	0	0	0	0	0	0	0
PBMC_10K_TCAGGGCCATCGATCA-1	0	12	0	0	0	6	14	0	6	0	0	1	0	0
PBMC_10K_TCAGGGCTCTGGCTGG-1	0	5	0	0	1	8	17	0	13	0	0	0	0	1
PBMC_10K_TCAGGTACAGTCTCTC-1	0	2	0	0	0	12	17	0	2	0	0	0	0	0
PBMC_10K_TCAGTCCTCGCCGTGA-1	0	4	0	0	0	7	31	0	8	0	0	0	0	0
PBMC_10K_TCAGTGATCTTTGGAG-1	2	5	1	0	1	11	13	0	9	0	0	1	0	0
PBMC_10K_TCATACTCAGTCTTCC-1	1	22	1	0	0	1	49	0	0	0	0	5	0	1
PBMC_10K_TCATCCGCACGGCCAT-1	0	6	0	0	1	4	22	0	3	0	0	1	0	0
PBMC_10K_TCATGAGAGGGTATAT-1	0	8	0	0	0	0	0	0	0	1	0	0	0	1
PBMC_10K_TCATGAGCACAATGTC-1	1	6	0	0	5	4	28	0	6	0	0	0	0	2
PBMC_10K_TCATGTTAGCCAAGCA-1	4	9	0	0	0	4	11	0	0	0	0	0	0	0
PBMC_10K_TCATGTTGTACGGTTT-1	0	19	1	0	4	0	26	0	0	1	0	0	0	0
PBMC_10K_TCATTACGTTCTTGTT-1	0	6	0	0	0	2	20	0	0	0	0	0	0	0
PBMC_10K_TCATTCACAGCGCGTT-1	0	5	0	0	0	3	44	0	9	0	0	2	0	0
PBMC_10K_TCATTGTCACCGCTGA-1	2	17	0	0	0	16	21	0	6	0	0	0	0	0
PBMC_10K_TCATTGTGTTCTTGCC-1	0	6	0	0	0	7	15	0	7	0	0	1	0	1
PBMC_10K_TCCACCAAGAATTCAG-1	1	7	0	0	0	6	13	0	11	1	0	1	0	1
PBMC_10K_TCCAGAAAGAGGCGTT-1	1	9	0	0	2	8	27	0	8	2	0	0	0	0
PBMC_10K_TCCCACACAATGAAAC-1	2	8	0	0	0	2	11	0	5	0	0	1	0	0
PBMC_10K_TCCCAGTTCATGTCAG-1	0	3	0	0	0	0	3	0	0	0	0	0	0	0
PBMC_10K_TCCGATCAGAGAGGTA-1	2	3	0	0	0	4	15	0	2	0	0	0	0	1
PBMC_10K_TCCGTGTCAACACACT-1	0	7	1	0	0	0	2	0	0	0	0	0	0	0
PBMC_10K_TCCGTGTCAATCAGCT-1	2	9	0	1	0	15	17	0	6	0	0	0	0	0
PBMC_10K_TCCTAATCATGATGCT-1	0	5	0	0	0	10	21	0	5	0	0	2	0	1
PBMC_10K_TCCTCCCAGAGTCCGA-1	2	3	0	1	0	6	26	0	12	1	0	0	0	0
PBMC_10K_TCCTCCCAGCCTTTCC-1	0	10	0	0	0	13	23	0	5	0	0	1	0	0
PBMC_10K_TCCTCGAGTTCACGAT-1	2	10	0	0	0	7	27	0	5	0	0	0	0	0
PBMC_10K_TCCTCGAGTTGTCTAG-1	0	2	1	0	2	2	14	0	6	0	0	0	0	0
PBMC_10K_TCCTCTTGTGTATCCA-1	1	8	0	0	0	8	33	0	1	0	0	2	0	0
PBMC_10K_TCCTTCTCATATGGCT-1	0	3	0	0	3	7	23	0	3	0	0	0	0	0
PBMC_10K_TCGAACATCGACATTG-1	0	9	0	0	0	3	10	0	12	1	0	1	0	0
PBMC_10K_TCGAAGTCAACCAACT-1	1	0	0	0	2	4	9	0	4	0	0	0	0	0
PBMC_10K_TCGAAGTCAGCTCCTT-1	3	4	0	0	0	9	13	0	0	0	0	0	0	0
PBMC_10K_TCGACCTCATGTCTAG-1	0	9	0	0	0	3	14	0	8	0	0	0	0	0
PBMC_10K_TCGACGGGTATTCTCT-1	0	7	0	0	0	6	9	0	5	0	0	0	0	1
PBMC_10K_TCGCACTTCATCACTT-1	1	9	1	0	1	0	1	0	0	1	0	0	0	0
PBMC_10K_TCGCTCAAGAGCTTTC-1	1	10	0	0	0	8	28	2	23	0	0	1	0	0
PBMC_10K_TCGCTTGTCACTCTTA-1	0	5	0	0	1	1	1	0	0	1	0	0	0	0
PBMC_10K_TCGGATAGTTTGGGTT-1	1	5	0	0	0	6	21	0	2	0	0	0	0	0
PBMC_10K_TCGGATATCACTGTCC-1	0	2	0	0	0	7	10	0	2	0	0	0	0	0
PBMC_10K_TCGGGCAAGATACCAA-1	1	4	0	1	2	3	25	0	6	0	0	0	0	1
PBMC_10K_TCGTAGATCGAACCTA-1	0	3	1	0	1	1	20	0	0	1	0	3	0	0
PBMC_10K_TCGTCCAGTTAGCTAC-1	0	7	2	0	1	0	0	0	0	1	1	2	0	0
PBMC_10K_TCGTGGGCAAATGCTC-1	0	3	0	0	0	1	24	0	1	0	0	0	0	0
PBMC_10K_TCGTGGGGTGAACTAA-1	1	3	0	0	0	4	8	0	2	0	0	0	0	0
PBMC_10K_TCTACATGTGAATGTA-1	0	6	0	0	0	1	8	0	6	0	0	1	0	0
PBMC_10K_TCTACCGGTCATCCCT-1	0	6	0	0	7	6	33	0	0	0	0	0	0	2
PBMC_10K_TCTATACCATCCAATG-1	0	6	0	0	0	6	24	0	9	1	0	0	0	1
PBMC_10K_TCTATACGTATCACCA-1	0	3	0	0	0	0	7	0	0	0	0	0	0	0
PBMC_10K_TCTCAGCAGTAGACCG-1	0	11	0	0	2	0	43	1	0	0	0	1	0	0
PBMC_10K_TCTCAGCAGTTCCGGC-1	0	8	1	0	0	0	3	0	0	1	0	0	0	0
PBMC_10K_TCTCAGCCAATTTCCT-1	0	5	0	0	0	7	12	0	3	0	0	0	0	0
PBMC_10K_TCTCCGACATCATTGG-1	0	6	0	0	0	7	12	0	7	0	0	0	0	0
PBMC_10K_TCTGCCAAGGATTTCC-1	0	6	0	0	0	11	17	0	8	0	0	0	0	0
PBMC_10K_TCTGCCACAGGTTCAT-1	0	7	2	0	0	0	0	0	0	0	0	0	0	1
PBMC_10K_TCTGTCGGTGTCCGGT-1	0	3	0	0	0	6	27	0	8	0	0	1	0	0
PBMC_10K_TCTGTCGTCCAATCTT-1	0	5	0	1	2	3	21	0	8	0	0	0	0	0
PBMC_10K_TCTTAGTTCTTGGAAC-1	0	8	1	0	2	4	22	0	0	0	0	0	0	0
PBMC_10K_TCTTTGACATCTCGTC-1	0	4	0	0	0	0	0	0	0	0	0	0	0	0
PBMC_10K_TGAACGTCATGAATCC-1	0	3	0	0	0	8	16	0	5	0	0	0	0	1
PBMC_10K_TGAGCATGTCTCTCAC-1	0	5	0	1	2	6	23	0	2	0	0	0	0	0
PBMC_10K_TGAGCGCAGTACTGTC-1	0	12	3	1	1	0	1	1	0	0	0	1	0	0
PBMC_10K_TGAGGAGGTTCTTGCC-1	0	6	0	0	1	4	17	0	12	0	0	1	0	0
PBMC_10K_TGAGTCACACGAAGAC-1	0	4	0	0	1	6	15	0	4	0	0	0	0	0
PBMC_10K_TGATGGTAGACAGCGT-1	1	4	0	0	0	9	22	0	3	0	0	0	0	0
PBMC_10K_TGATTCTAGCGTGAAC-1	1	6	0	0	1	8	39	0	5	0	0	0	0	0
PBMC_10K_TGATTTCGTCTTGGTA-1	0	6	0	1	1	1	20	0	5	0	0	0	0	0
PBMC_10K_TGCACGGTCAACTGGT-1	0	1	0	0	1	0	0	0	1	0	0	0	0	1
PBMC_10K_TGCAGATAGCGGTAGT-1	0	4	1	1	2	0	0	1	0	0	0	0	0	0
PBMC_10K_TGCATCCAGAAGCGCT-1	1	22	0	1	0	7	24	1	13	0	0	0	0	1
PBMC_10K_TGCATGAGTCTTGAGT-1	0	13	1	0	0	0	0	0	0	0	0	1	0	0
PBMC_10K_TGCGATACACAGCCAC-1	0	8	0	0	0	6	28	0	6	0	0	0	0	0
PBMC_10K_TGCGATACAGAATCGG-1	0	6	0	0	0	6	14	0	8	0	0	0	0	0
PBMC_10K_TGCGATAGTGAACGGT-1	0	1	0	0	4	2	28	2	0	0	0	1	0	0
PBMC_10K_TGCGGGTCACAAAGTA-1	2	13	0	0	1	3	22	1	10	0	0	3	0	0
PBMC_10K_TGCTTCGGTTAAACAG-1	0	1	0	0	0	4	17	0	4	0	0	0	0	0
PBMC_10K_TGGAACTGTAAGATAC-1	0	4	1	0	3	2	39	3	0	0	0	1	0	1
PBMC_10K_TGGAGAGTCGTAACTG-1	1	6	0	0	1	10	31	0	12	0	0	0	0	0
PBMC_10K_TGGATGTAGACATAGT-1	0	6	3	0	0	2	47	1	0	0	0	0	0	0
PBMC_10K_TGGGAAGGTAAGCTCT-1	1	6	0	0	2	4	27	0	13	0	0	0	0	0
PBMC_10K_TGGGATTTCAATCTCT-1	2	5	0	0	1	6	19	0	2	0	0	1	0	0
PBMC_10K_TGGGATTTCAGACATC-1	0	9	0	0	0	0	2	0	0	0	0	0	0	1
PBMC_10K_TGGGATTTCATGGTAC-1	1	4	0	1	0	6	22	0	7	0	0	0	0	0
PBMC_10K_TGGGCTGTCAGGAAAT-1	1	6	0	0	3	3	19	0	1	0	0	0	0	0
PBMC_10K_TGGTAGTGTCGAACAG-1	2	11	1	0	0	0	5	1	0	0	0	1	0	0
PBMC_10K_TGTAAGCGTCGGCACT-1	0	5	0	0	0	0	4	0	0	0	0	0	0	0
PBMC_10K_TGTAAGCTCCCATACC-1	2	3	4	0	0	3	47	0	6	0	0	0	0	0
PBMC_10K_TGTAAGCTCTGGCCAG-1	0	3	2	0	1	0	4	0	0	0	0	0	0	0
PBMC_10K_TGTAAGCTCTGGTGCG-1	0	8	0	0	9	0	0	0	0	0	0	0	0	1
PBMC_10K_TGTACAGGTTCCTAAG-1	0	19	0	1	1	24	33	0	8	0	0	2	0	1
PBMC_10K_TGTCAGACATAGATGA-1	1	6	0	0	0	2	12	0	7	0	0	0	0	0
PBMC_10K_TGTCCACGTCACAGTT-1	0	4	3	0	0	0	0	0	0	1	0	0	0	0
PBMC_10K_TGTCCCAAGTTCAACC-1	0	7	1	0	1	2	35	0	0	0	0	1	0	1
PBMC_10K_TGTCCCATCACGAGGA-1	1	5	0	0	1	7	23	0	7	1	0	0	0	0
PBMC_10K_TGTGAGTCAATCAGCT-1	0	2	2	0	1	0	35	0	0	0	0	1	0	0
PBMC_10K_TGTGAGTTCCTCACCA-1	0	7	0	0	0	1	24	0	5	0	0	0	0	0
PBMC_10K_TGTGTGAAGATTCGCT-1	0	6	0	0	0	3	16	0	4	0	0	0	0	0
PBMC_10K_TGTTACTAGGGAGTGG-1	2	10	1	0	1	6	23	0	0	0	0	0	0	0
PBMC_10K_TGTTACTGTACAAACA-1	1	0	0	0	0	8	30	0	2	0	0	0	0	0
PBMC_10K_TGTTACTGTTGTGGAG-1	0	8	0	0	2	0	0	0	0	0	0	3	0	0
PBMC_10K_TGTTCATCACCAACAT-1	0	13	0	0	0	14	26	0	5	0	0	0	0	0
PBMC_10K_TGTTCATTCTCTTCAA-1	0	3	0	0	0	5	25	0	1	0	0	1	0	0
PBMC_10K_TGTTCTATCACCTCAC-1	1	4	0	1	2	0	43	0	0	0	0	1	0	1
PBMC_10K_TGTTGAGTCGCGTGCA-1	0	15	0	1	0	12	45	0	19	0	0	2	0	0
PBMC_10K_TTAATCCGTTCTCGTC-1	0	7	0	1	0	1	11	0	7	0	0	0	0	0
PBMC_10K_TTACGCCGTCAACATC-1	2	6	0	0	0	4	32	0	0	0	0	0	0	0
PBMC_10K_TTACGTTAGGGACTGT-1	0	6	0	0	3	5	16	0	7	0	0	1	0	1
PBMC_10K_TTACGTTAGGTATTGA-1	0	5	0	0	0	4	22	0	1	0	0	0	0	1
PBMC_10K_TTACGTTTCTACCACC-1	0	8	0	0	2	3	20	0	12	0	0	0	0	0
PBMC_10K_TTAGGCACAATTGGTC-1	0	13	1	0	9	1	19	0	0	0	0	1	0	0
PBMC_10K_TTAGGCATCATGGTAC-1	0	11	0	1	0	0	1	0	0	1	0	2	0	0
PBMC_10K_TTCCAATGTCAGACGA-1	0	7	2	0	1	3	29	0	0	0	0	0	0	0
PBMC_10K_TTCCACGCAGCTAACT-1	0	11	0	0	0	2	15	0	6	0	0	0	0	0
PBMC_10K_TTCCACGGTAGGTCAG-1	1	1	0	0	0	7	16	0	5	0	0	0	0	0
PBMC_10K_TTCCTAAAGTCTAGCT-1	0	6	0	0	0	1	18	0	0	1	0	0	0	0
PBMC_10K_TTCCTTCAGCAAGCCA-1	1	3	0	0	0	3	33	0	0	0	0	2	0	0
PBMC_10K_TTCCTTCAGCATTTCG-1	0	8	0	0	0	2	32	0	10	0	0	0	0	0
PBMC_10K_TTCCTTCTCTTCACAT-1	0	12	0	0	3	4	33	0	16	0	0	5	0	0
PBMC_10K_TTCGGTCCACTGAGGA-1	1	12	2	0	0	7	40	2	0	0	0	0	0	0
PBMC_10K_TTCGGTCCACTGGACC-1	1	7	0	0	0	0	9	0	0	0	0	0	0	0
PBMC_10K_TTCTTGAAGTTGTACC-1	1	9	1	0	0	9	22	0	5	0	0	0	0	1
PBMC_10K_TTCTTGACAAGGATGC-1	0	6	0	0	0	10	22	0	3	0	0	0	0	0
PBMC_10K_TTGACCCGTCTGTTAG-1	1	5	0	0	10	4	34	0	0	0	0	0	0	0
PBMC_10K_TTGATGGCAGAGAATT-1	0	4	0	0	0	4	24	0	7	0	0	0	0	0
PBMC_10K_TTGATGGGTCGCTGCA-1	0	10	0	0	0	4	25	0	2	0	0	0	0	0
PBMC_10K_TTGCATTCATCATTTC-1	0	1	0	0	0	3	25	0	4	0	0	0	0	0
PBMC_10K_TTGCTGCAGTGGAAAG-1	0	3	0	0	0	5	32	0	6	0	0	2	0	0
PBMC_10K_TTGGGATTCTCTTCAA-1	1	4	0	0	0	1	9	0	2	0	0	0	0	0
PBMC_10K_TTGGGCGTCTGGCCGA-1	0	5	0	0	2	5	20	0	6	0	0	0	0	0
PBMC_10K_TTGGGCGTCTGGTGGC-1	0	10	0	0	0	5	20	0	6	0	0	0	0	1
PBMC_10K_TTGGGTAGTCGTAATC-1	3	3	0	0	0	3	18	0	3	0	0	0	0	0
PBMC_10K_TTGTTCATCCTAGCTC-1	0	10	0	0	0	2	23	0	3	1	0	0	0	0
PBMC_10K_TTGTTGTGTAGTGCGA-1	2	3	0	0	0	0	0	0	0	0	0	0	0	0
PBMC_10K_TTGTTTGCAGTTGGTT-1	0	5	0	0	0	5	11	0	5	1	0	0	0	0
PBMC_10K_TTGTTTGTCGGCATAT-1	0	10	0	0	0	7	17	0	1	0	0	0	0	0
PBMC_10K_TTTACCAGTTTGACAC-1	1	10	3	0	11	0	2	0	0	0	0	1	0	0
PBMC_10K_TTTACTGTCGGTAACT-1	3	8	0	0	1	2	20	0	3	0	0	0	0	0
PBMC_10K_TTTAGTCCAGACCATT-1	0	12	0	1	3	6	13	1	7	0	0	1	0	0
PBMC_10K_TTTGACTAGAGCATTA-1	1	5	0	0	2	9	16	0	9	1	0	2	0	0
PBMC_10K_TTTGACTCAGCAGTAG-1	2	12	0	0	0	7	31	0	4	0	0	0	0	0
PBMC_10K_TTTGACTGTAGGCAAC-1	0	4	0	0	0	10	19	0	7	0	0	0	0	1
PBMC_10K_TTTGACTTCTATCACT-1	0	9	0	0	2	0	0	0	0	0	0	1	0	0
PBMC_10K_TTTGGAGTCTCGACGG-1	1	4	0	1	1	9	17	0	7	0	0	1	0	0
PBMC_10K_TTTGGTTAGCCTTCTC-1	0	7	1	0	0	6	30	0	4	0	0	0	0	0
PBMC_10K_TTTGGTTCACCTAAAC-1	0	4	0	0	0	6	28	0	0	0	0	1	0	1
PBMC_68K_AAACATACTAACCG-1	0	1	0	0	0	0	0	0	1	0	0	0	0	0
PBMC_68K_AAAGACGAGCCTTC-1	0	1	0	0	0	0	0	0	0	0	0	0	0	0
PBMC_68K_AAAGAGACTTCTTG-1	0	3	0	0	0	0	0	0	0	0	0	0	0	0
PBMC_68K_AAAGCCTGGAGGCA-1	0	1	0	0	0	0	0	0	2	0	0	0	0	0
PBMC_68K_AAATCCCTCGAGAG-1	0	0	0	0	0	0	0	0	4	0	0	0	0	0
PBMC_68K_AAATCCCTGTGCAT-1	0	0	0	0	0	0	0	0	1	0	0	0	0	0
PBMC_68K_AAATCTGAATTCTC-1	1	1	0	0	0	0	0	0	0	0	0	0	0	0
PBMC_68K_AAATCTGATCCAGA-1	0	1	0	0	0	0	0	0	6	0	0	0	0	0
PBMC_68K_AAATGGGATCCAGA-1	0	2	0	0	0	0	0	0	1	0	0	0	0	1
PBMC_68K_AAATGTTGACGGTT-1	0	0	0	0	0	0	0	0	4	0	0	0	0	0
PBMC_68K_AAATGTTGGCGTTA-1	0	1	0	0	0	0	0	0	4	0	0	0	0	0
PBMC_68K_AAATGTTGTTTGTC-1	0	1	0	0	0	0	0	0	0	0	0	0	0	1
PBMC_68K_AACAATACATGTCG-1	0	0	0	0	0	0	0	0	0	0	0	0	0	0
PBMC_68K_AACATATGTTAGGC-1	0	1	0	0	0	0	0	0	1	1	0	0	0	0
PBMC_68K_AACATTGAAGTGCT-1	1	1	0	0	0	0	0	0	4	0	0	0	0	1
PBMC_68K_AACATTGATCTACT-1	0	0	4	0	0	0	0	0	0	1	0	17	0	4
PBMC_68K_AACCACGAGCCTTC-1	0	6	1	0	0	0	0	0	3	0	0	1	0	0
PBMC_68K_AACCACGATGAACC-1	0	2	0	0	0	0	0	0	2	0	0	0	0	0
PBMC_68K_AACGGTACACCTTT-1	1	0	0	0	0	0	0	0	1	0	0	0	0	0
PBMC_68K_AACGGTACTGCTGA-1	0	2	0	0	0	0	0	0	0	0	0	2	0	0
PBMC_68K_AACGTGTGCCAACA-1	1	0	0	0	0	0	0	0	1	0	0	0	0	0
PBMC_68K_AACTGTCTGTGTTG-1	1	1	0	0	0	0	0	0	0	0	0	0	0	0
PBMC_68K_AAGAAGACACTCTT-1	0	1	0	0	0	0	0	0	0	0	0	0	0	0
PBMC_68K_AAGACAGACCTGAA-1	0	0	0	0	0	0	0	0	3	0	0	0	0	0
PBMC_68K_AAGCCAACTCATTC-1	0	2	0	0	0	0	0	0	5	0	0	0	0	0
PBMC_68K_AAGCCATGGTAGGG-1	0	3	0	0	0	0	0	0	1	0	0	0	0	0
PBMC_68K_AAGCCTGACTACTT-1	0	1	0	0	0	0	0	0	0	0	0	0	0	0
PBMC_68K_AAGCGACTCATACG-1	1	2	0	0	0	0	0	0	1	0	0	0	0	0
PBMC_68K_AAGGCTACGGTATC-1	0	0	0	0	0	0	0	0	0	0	0	1	0	0
PBMC_68K_AAGTAACTCACTCC-1	0	1	0	0	0	0	0	0	3	0	0	0	0	0
PBMC_68K_AAGTAGGACGTTGA-1	0	2	0	0	0	0	0	0	3	0	0	0	0	0
PBMC_68K_AAGTCTCTCAATCG-1	0	1	0	0	0	0	0	0	0	0	0	0	0	0
PBMC_68K_AAGTGCACAGGTTC-1	0	0	0	0	0	0	0	0	2	0	0	0	0	0
PBMC_68K_AAGTTCCTCTATGG-1	0	0	1	0	0	0	0	0	0	1	0	0	0	0
PBMC_68K_AATAAGCTATGTGC-1	0	1	0	0	0	0	0	0	2	0	0	0	0	0
PBMC_68K_AATCCTACGGTCTA-1	0	2	0	0	0	0	0	0	1	0	0	0	0	0
PBMC_68K_AATGAGGACTCCAC-1	0	2	0	1	0	0	0	0	7	1	0	0	0	2
PBMC_68K_ACAAAGGACGCTAA-1	0	1	0	0	0	0	0	0	1	0	0	0	0	0
PBMC_68K_ACAACCGATAGCGT-1	1	1	0	0	0	0	0	0	3	0	0	0	0	0
PBMC_68K_ACAAGAGATATCGG-1	0	5	2	0	0	0	0	2	0	0	0	2	0	0
PBMC_68K_ACAAGCACGTATGC-1	0	2	1	0	0	0	0	0	0	0	0	0	0	0
PBMC_68K_ACAATAACCGATAC-1	0	1	0	0	0	0	0	0	0	0	0	1	0	0
PBMC_68K_ACAATCCTAAAGCA-1	1	2	0	0	0	0	0	0	0	0	0	3	0	0
PBMC_68K_ACAATTGAGTGCTA-1	2	0	0	0	0	0	0	0	4	0	0	0	0	0
PBMC_68K_ACAATTGATGGATC-1	0	0	0	0	0	0	0	0	7	0	0	1	0	0
PBMC_68K_ACACAGACGAGAGC-1	1	2	0	0	0	0	0	1	0	0	0	0	0	0
PBMC_68K_ACACATCTCACACA-1	0	5	1	0	0	0	0	6	0	0	0	1	0	0
PBMC_68K_ACACCAGACCATGA-1	0	0	0	0	0	0	0	0	2	0	0	0	0	0
PBMC_68K_ACACGTGAACACAC-1	1	1	0	0	0	0	0	0	4	0	0	0	0	0
PBMC_68K_ACAGCAACGGTAAA-1	1	4	0	0	0	0	0	1	0	0	0	0	0	0
PBMC_68K_ACAGTGACGCTGTA-1	1	0	0	0	0	0	0	0	1	1	0	0	0	1
PBMC_68K_ACAGTTCTATGTGC-1	0	0	0	0	0	0	0	0	0	0	0	0	0	0
PBMC_68K_ACAGTTCTTAGCCA-1	0	0	1	0	0	0	0	0	0	1	0	16	0	5
PBMC_68K_ACATACCTGGTTTG-1	0	1	0	0	0	0	0	0	1	0	0	0	0	1
PBMC_68K_ACATGGTGAGTAGA-1	1	4	1	1	0	0	0	0	6	0	0	0	0	0
PBMC_68K_ACCAACGACCTGTC-1	0	2	0	0	0	0	0	0	0	0	0	0	0	2
PBMC_68K_ACCAACGAGCTATG-1	0	1	0	0	0	0	0	0	2	0	0	0	0	0
PBMC_68K_ACCACCTGAGGTTC-1	0	3	0	0	0	0	0	0	4	0	0	0	0	0
PBMC_68K_ACCACCTGCTGTAG-1	0	2	0	0	0	0	0	0	1	0	0	0	0	0
PBMC_68K_ACCACCTGTAAAGG-1	0	0	0	0	0	0	0	0	0	0	0	0	0	0
[truncated: 4,784 more rows]

## Sheet: Fig 2F
B cell	ZBTB32	TNFRSF13B	TNFRSF1B	TBC1D9	SPN	PSTPIP2	PLSCR1	MYO1D	LYSMD2	IL15	GPR55	CSF2RB	BHLHE41	AHR	AHNAK		PC	ZBTB32	TNFRSF13B	TNFRSF1B	TBC1D9	SPN	PSTPIP2	PLSCR1	MYO1D	LYSMD2	IL15	GPR55	CSF2RB	BHLHE41	AHR	AHNAK
EZ02_AAACCTGGTGATAAAC-1	0	1	0	0	0	0	0	0	0	0	0	0	0	0	2		EZ02_AACTTTCTCACGATGT-1	0	0	0	0	0	0	0	0	0	0	0	0	1	1	2
EZ02_AAAGATGCAAATTGCC-1	0	1	2	0	0	0	0	0	0	0	0	0	0	1	1		EZ02_ACACCGGCAGGGCATA-1	0	0	0	0	0	0	0	0	0	0	0	0	0	0	0
EZ02_AAAGCAAGTTGATTGC-1	0	0	0	0	0	0	0	0	0	0	0	0	0	0	1		EZ02_ACGCCAGCATCGTCGG-1	0	0	0	0	0	0	0	0	0	0	0	0	0	0	0
EZ02_AAAGTAGTCGGTCCGA-1	0	0	1	0	4	0	1	0	2	0	0	0	0	1	2		EZ02_ACGCCGAAGATGTGGC-1	0	0	0	0	0	0	0	0	0	0	0	0	0	0	0
EZ02_AAATGCCGTCATATGC-1	0	0	0	0	0	0	0	0	0	0	0	0	0	0	0		EZ02_ACGGAGATCCCTCTTT-1	0	0	0	0	0	0	0	0	0	0	0	0	0	0	0
EZ02_AACACGTTCTGGCGAC-1	0	0	0	0	0	0	0	0	0	0	0	0	0	0	4		EZ02_ACGGGCTCAGTATCTG-1	0	0	0	0	0	0	0	0	0	0	0	0	0	0	0
EZ02_AACGTTGAGATAGTCA-1	0	1	0	0	0	0	0	0	0	0	0	1	0	0	2		EZ02_ACTGAGTCAACGATCT-1	0	0	0	0	0	0	0	0	0	0	0	0	0	0	0
EZ02_AACTCAGTCCCACTTG-1	0	0	0	0	0	0	0	0	0	0	0	0	0	0	0		EZ02_AGACGTTCACAGGTTT-1	0	0	0	0	0	0	0	0	0	0	0	0	0	0	0
EZ02_AACTCTTCATCGATGT-1	0	0	0	0	0	0	0	0	1	0	0	0	0	0	1		EZ02_AGAGCGACACCGGAAA-1	0	0	0	0	0	0	0	1	0	0	0	0	0	0	2
EZ02_AAGACCTAGCTAGTCT-1	0	1	0	0	0	0	0	0	0	0	0	0	0	0	1		EZ02_AGATTGCCAGGGTACA-1	0	0	0	0	0	0	0	0	0	0	0	0	0	0	0
EZ02_AAGACCTTCGCGTTTC-1	0	0	0	0	0	0	0	0	0	0	0	0	0	0	1		EZ02_AGCCTAATCAATCACG-1	0	0	0	0	0	0	0	0	0	0	0	0	0	0	0
EZ02_AAGCCGCCAAGCCGCT-1	0	0	1	0	0	0	0	0	0	0	0	0	0	0	0		EZ02_AGCGGTCTCTCGTTTA-1	0	0	0	0	0	0	0	0	0	0	0	0	0	0	0
EZ02_AAGGAGCCAAGACACG-1	0	0	0	0	0	0	0	0	0	0	0	0	0	0	0		EZ02_ATCGAGTGTGTAACGG-1	2	0	0	1	0	0	0	0	0	0	0	0	0	0	0
EZ02_AAGGCAGAGTGGTAGC-1	0	0	0	0	0	0	0	0	0	0	0	0	0	0	1		EZ02_ATCGAGTTCTACCAGA-1	1	0	0	0	0	0	0	0	0	1	0	1	6	0	24
EZ02_AAGGCAGGTACAGCAG-1	1	0	0	0	0	0	0	0	0	0	0	0	1	0	1		EZ02_ATCTGCCAGTGTTGAA-1	0	0	0	0	0	0	0	0	0	0	0	0	0	0	0
EZ02_AAGGCAGGTACCATCA-1	0	0	0	0	0	0	0	0	0	0	0	0	1	0	0		EZ02_CAAGATCGTCGCGGTT-1	0	0	0	0	0	0	0	0	0	0	0	0	0	0	0
EZ02_AAGGTTCTCCGTACAA-1	0	0	1	0	0	0	0	0	1	0	0	0	0	0	8		EZ02_CACAGGCTCGGACAAG-1	0	0	0	0	0	0	0	0	0	0	0	0	0	0	0
EZ02_AAGTCTGGTTACGCGC-1	0	0	0	0	0	0	0	0	0	0	0	0	0	1	1		EZ02_CACCAGGTCGTGGACC-1	0	0	0	0	0	0	0	0	0	0	0	0	0	0	0
EZ02_AATCCAGGTCAGCTAT-1	1	0	0	0	0	0	0	0	0	0	0	0	0	1	1		EZ02_CAGCTAAAGTTAGCGG-1	0	0	0	0	0	0	0	1	0	0	0	0	0	0	0
EZ02_ACACCCTAGGAATCGC-1	0	1	0	0	0	0	0	0	0	0	0	0	0	0	4		EZ02_CAGTCCTGTCCGACGT-1	0	0	0	0	1	0	0	0	0	0	0	0	0	0	1
EZ02_ACACCCTGTGGCGAAT-1	0	0	0	0	0	0	0	0	0	0	0	0	0	0	0		EZ02_CATCGAAAGATGTTAG-1	0	0	0	0	0	0	0	0	0	0	0	0	0	0	0
EZ02_ACACTGAGTCGGATCC-1	0	2	0	0	0	0	0	0	0	0	0	0	0	0	2		EZ02_CATGGCGAGAGAGCTC-1	0	0	0	0	0	0	0	0	0	0	0	0	0	0	0
EZ02_ACAGCCGCATCATCCC-1	0	0	0	0	0	0	0	0	0	0	0	0	0	0	1		EZ02_CCAGCGAGTAGCGTCC-1	1	1	0	0	0	0	0	0	0	0	0	0	0	0	2
EZ02_ACAGCTAAGGTGACCA-1	0	0	0	2	0	0	0	0	0	0	0	0	0	0	0		EZ02_CCCAGTTTCCAAGCCG-1	0	0	0	0	0	0	0	0	0	0	0	0	0	0	0
EZ02_ACAGCTACAAACTGCT-1	0	1	0	0	0	0	0	0	0	2	0	0	0	1	0		EZ02_CCGTGGACAGCTTAAC-1	0	0	0	0	0	0	0	0	0	0	0	0	0	0	0
EZ02_ACATACGGTATAGGTA-1	0	0	0	0	0	0	0	0	0	0	0	0	0	0	1		EZ02_CCTACACAGGAGCGTT-1	0	0	0	0	0	0	0	0	0	0	0	0	0	0	1
EZ02_ACATGGTAGTAGGTGC-1	0	1	1	0	0	0	0	0	1	0	0	0	0	0	2		EZ02_CGACCTTTCTTAGAGC-1	0	0	0	0	0	0	0	0	0	0	0	0	0	0	0
EZ02_ACATGGTTCCGTCATC-1	0	2	3	0	0	0	0	0	1	0	0	0	0	1	0		EZ02_CGACTTCGTGTGAAAT-1	0	0	0	0	0	0	0	0	0	0	0	0	0	1	0
EZ02_ACCAGTACAGGCGATA-1	0	0	0	0	0	0	0	0	1	0	0	0	0	0	4		EZ02_CGAGAAGTCAACACGT-1	1	0	0	0	0	0	0	0	0	0	0	0	0	0	2
EZ02_ACCCACTGTACTTGAC-1	0	0	0	0	0	0	0	0	0	1	0	0	0	0	0		EZ02_CGCGTTTTCACTATTC-1	0	0	0	0	0	0	0	0	0	0	0	0	0	0	0
EZ02_ACCCACTGTGGTAACG-1	0	0	0	0	0	0	0	0	0	0	0	0	0	0	0		EZ02_CGGGTCATCGAACGGA-1	0	0	0	0	0	0	0	0	0	0	0	0	0	0	1
EZ02_ACCCACTGTTCAGGCC-1	0	0	1	1	0	0	0	0	0	0	0	0	0	0	1		EZ02_CGTCTACTCAACACAC-1	0	0	0	0	0	0	0	0	0	0	0	0	0	0	0
EZ02_ACCGTAAAGTTGAGTA-1	0	1	1	0	0	0	0	0	1	0	0	0	0	0	7		EZ02_CGTTCTGAGGAGTTGC-1	0	0	0	0	0	0	0	0	0	0	0	0	0	0	0
EZ02_ACCTTTAAGCCACGTC-1	0	0	0	0	0	0	0	0	0	0	0	0	0	0	3		EZ02_CTAGAGTCACCGTTGG-1	0	0	0	0	0	0	0	0	0	0	0	0	0	0	3
EZ02_ACGAGCCGTATTCGTG-1	0	0	0	0	0	0	0	0	0	0	0	0	0	0	1		EZ02_CTCGGAGAGACAGGCT-1	0	0	0	0	0	0	0	0	0	0	0	0	0	0	0
EZ02_ACGAGGATCTGAAAGA-1	0	1	0	0	0	0	0	0	0	0	0	0	0	0	0		EZ02_CTCGGGACATGCGCAC-1	1	0	0	0	0	0	0	0	0	0	0	0	0	2	6
EZ02_ACGATACAGGAGCGAG-1	0	0	0	0	0	0	0	0	1	0	0	1	1	0	3		EZ02_CTGAAGTCAGATGAGC-1	0	0	0	0	0	0	0	0	0	0	0	0	0	0	0
EZ02_ACGATACTCTTGGGTA-1	0	0	1	0	0	0	0	0	0	0	0	0	0	0	3		EZ02_CTGCTGTTCTTACCTA-1	0	0	0	0	0	0	0	0	0	0	0	0	0	1	29
EZ02_ACGATGTTCGTTACAG-1	0	1	0	1	0	0	0	0	0	0	0	0	0	0	1		EZ02_CTTAACTGTTCAACCA-1	0	0	0	0	0	0	0	0	0	0	0	0	0	0	0
EZ02_ACGCAGCCAATGAATG-1	0	0	1	0	0	0	0	0	0	0	0	0	0	0	0		EZ02_CTTACCGAGTGTCCAT-1	0	0	0	1	0	0	0	0	1	0	0	0	0	0	0
EZ02_ACGCAGCTCGCAAGCC-1	0	1	0	0	0	0	0	0	0	0	0	0	0	0	2		EZ02_GAACATCTCCTAAGTG-1	0	0	0	0	0	0	0	0	0	0	0	0	0	0	0
EZ02_ACGCCAGTCCTTGGTC-1	0	1	0	0	0	0	0	0	0	0	0	0	0	0	0		EZ02_GAACCTAGTCGGGTCT-1	0	0	0	0	0	0	0	0	0	0	0	0	0	0	0
EZ02_ACGCCGACAAGCTGAG-1	0	1	0	0	0	0	0	0	0	0	0	0	0	1	0		EZ02_GACTACACATCCTTGC-1	0	0	0	0	0	0	0	0	0	0	0	0	0	0	0
EZ02_ACGCCGACACGCCAGT-1	0	1	0	0	0	0	0	0	0	0	0	0	0	0	1		EZ02_GATCAGTTCTACTCAT-1	0	0	0	0	0	0	0	0	0	0	0	0	0	0	0
EZ02_ACGGAGACATGTCTCC-1	0	1	0	0	0	0	0	0	0	0	0	0	0	1	0		EZ02_GCAAACTAGCCCAGCT-1	0	0	0	0	0	0	0	1	0	0	0	0	1	0	71
EZ02_ACGGCCACAACTGGCC-1	0	1	0	0	0	0	0	1	0	0	0	0	0	0	3		EZ02_GCATGCGGTATGAATG-1	0	0	0	0	0	0	0	0	0	0	0	0	1	0	10
EZ02_ACGGGCTAGGCCATAG-1	1	0	1	0	0	0	0	0	0	0	0	0	0	0	2		EZ02_GGAAAGCAGGTACTCT-1	0	0	0	0	0	0	0	0	0	0	0	0	0	0	0
EZ02_ACGGGCTGTACAGTGG-1	0	0	0	1	0	0	0	0	0	0	0	0	0	0	2		EZ02_GGAGCAAAGACGCACA-1	0	0	0	0	0	0	0	0	0	0	0	0	0	0	0
EZ02_ACGGGTCGTAGGGACT-1	0	0	0	0	0	0	0	0	0	0	0	0	0	0	0		EZ02_GGATGTTAGTGAAGTT-1	0	0	0	0	0	0	0	0	0	0	0	0	0	0	2
EZ02_ACGTCAACATTAACCG-1	0	1	0	1	0	0	0	0	0	0	0	0	0	0	0		EZ02_GGCTCGATCGTATCAG-1	0	0	0	0	0	0	0	0	0	0	0	0	0	0	0
EZ02_ACTATCTTCCAAACAC-1	0	0	0	0	0	0	0	0	0	0	0	0	0	0	0		EZ02_GTACGTAGTTGCGCAC-1	0	0	0	0	0	0	0	0	0	0	0	0	0	0	1
EZ02_ACTGAACAGAAGCCCA-1	0	0	0	1	0	0	0	0	0	0	0	0	1	1	1		EZ02_GTACTCCTCCTAGTGA-1	0	0	0	0	0	0	0	0	0	0	0	0	0	0	16
EZ02_ACTGAACTCTTCTGGC-1	0	0	0	0	0	0	0	0	0	0	0	0	0	0	3		EZ02_GTCGGGTTCAACGAAA-1	0	0	0	0	0	0	0	0	0	0	0	0	0	0	0
EZ02_ACTGAGTGTATCTGCA-1	1	0	0	0	0	0	0	0	0	0	0	0	0	0	2		EZ02_GTCTCGTCAATGTAAG-1	0	0	0	0	0	0	0	0	0	0	0	0	0	0	0
EZ02_ACTGTCCTCGGAGCAA-1	0	1	0	0	0	0	0	0	0	0	0	0	0	0	11		EZ02_GTCTTCGGTATGAAAC-1	0	0	0	0	0	0	2	0	0	0	0	0	0	1	2
EZ02_ACTTACTCAAGCCTAT-1	0	0	0	0	0	0	0	0	0	0	0	0	0	0	2		EZ02_TAAACCGTCCACGTGG-1	0	0	0	0	0	0	0	0	0	0	0	0	0	0	0
EZ02_ACTTGTTCACTTAAGC-1	0	1	0	0	0	0	0	0	0	0	0	0	0	0	3		EZ02_TAAGTGCCACCGCTAG-1	0	0	0	0	0	0	0	0	0	0	0	0	0	0	9
EZ02_ACTTTCACATTGGCGC-1	0	0	0	0	0	0	0	0	0	0	0	0	1	0	0		EZ02_TAGTGGTGTTGCCTCT-1	0	0	0	0	0	0	0	0	0	0	0	0	0	0	0
EZ02_AGAATAGCAGGGTTAG-1	0	0	0	0	0	0	0	0	2	0	0	0	0	0	0		EZ02_TCAATCTAGACTTTCG-1	0	0	0	0	0	0	0	0	0	1	0	0	0	0	0
EZ02_AGACGTTCAATCCGAT-1	0	0	2	0	0	0	0	0	0	0	0	0	0	0	0		EZ02_TGACAACGTAAATGTG-1	0	0	0	0	0	0	0	0	0	0	0	0	0	0	0
EZ02_AGACGTTCAGGACGTA-1	0	2	0	0	0	0	0	0	0	0	0	0	0	0	2		EZ02_TGCACCTTCCACGCAG-1	0	0	0	0	0	0	0	0	0	0	0	0	0	0	0
EZ02_AGAGCTTCACACAGAG-1	0	1	1	0	0	0	0	0	0	0	0	0	0	0	0		EZ02_TGCCCATAGTGGGCTA-1	0	0	0	0	0	0	0	0	0	0	0	0	0	0	0
EZ02_AGAGTGGAGAATAGGG-1	0	0	0	0	0	0	0	0	1	0	0	0	0	0	2		EZ02_TGCCCTAAGTATCGAA-1	0	0	0	0	0	0	0	0	0	0	0	0	0	1	1
EZ02_AGAGTGGGTGCTCTTC-1	0	1	0	0	0	0	0	0	0	0	0	0	0	0	1		EZ02_TGGGCGTCAGACGCAA-1	0	0	0	0	0	0	0	0	0	0	0	0	0	0	0
EZ02_AGATCTGAGCCGATTT-1	0	1	0	0	0	0	0	0	0	0	0	0	0	0	0		EZ02_TGGTTCCGTTCCACAA-1	0	0	0	0	0	0	0	0	0	0	0	0	0	0	0
EZ02_AGATCTGTCGGTTCGG-1	0	0	0	0	0	0	0	0	0	0	0	0	0	0	0		EZ02_TTCGGTCGTCTCCACT-1	0	2	0	1	0	0	0	0	0	0	0	0	1	0	0
EZ02_AGATTGCGTCGCGGTT-1	0	0	0	0	0	0	0	0	0	0	0	0	0	0	3		EZ02_TTGCCGTGTTGGTTTG-1	0	0	0	0	0	0	0	0	0	0	0	0	0	0	0
EZ02_AGCAGCCAGTGATCGG-1	0	0	0	0	0	0	0	0	0	0	0	0	0	0	0		EZ02_TTGGAACGTAGCGTGA-1	0	0	0	0	0	0	0	0	0	0	0	0	0	0	0
EZ02_AGCAGCCCAAGCCATT-1	0	1	0	0	0	0	1	0	0	0	0	0	0	0	4		EZ02_TTGTAGGCAATAACGA-1	0	0	0	0	0	0	0	0	0	0	0	0	0	0	0
EZ02_AGCATACGTAAATGTG-1	0	1	0	2	0	0	0	0	2	0	0	0	0	1	5		EZ02_TTTACTGGTCAATACC-1	0	0	0	0	0	0	0	0	0	0	0	0	0	0	0
EZ02_AGCCTAAGTAAGGATT-1	0	0	0	0	0	0	0	0	0	0	0	0	0	0	4		EZ02_TTTGTCATCCGAGCCA-1	0	0	0	1	0	0	0	0	0	0	0	0	0	0	10
EZ02_AGCGGTCCATCCTTGC-1	1	0	0	0	0	0	0	0	0	0	0	0	0	0	1		EZ04_AAAGATGCACAACTGT-1	0	0	0	0	0	0	0	0	0	0	0	1	0	0	0
EZ02_AGCGGTCGTTGGACCC-1	0	1	0	0	0	0	0	0	0	0	0	1	0	0	0		EZ04_ATTACTCGTTGAGTTC-1	0	0	0	0	0	0	0	0	0	0	0	0	0	0	1
EZ02_AGCGGTCTCCGCTGTT-1	0	1	0	0	0	0	0	0	0	0	0	0	0	0	0		EZ04_ATTACTCTCTTATCTG-1	0	0	0	0	0	0	0	0	0	0	0	0	0	0	0
EZ02_AGCGTCGCAACTTGAC-1	0	0	0	0	0	0	0	0	0	0	0	0	0	0	3		EZ04_TCAACGATCAACCATG-1	0	0	0	0	1	0	0	0	0	0	0	0	1	0	2
EZ02_AGCTCCTGTTAGAACA-1	0	1	0	0	0	0	0	0	0	0	0	0	0	0	1		EZ04_TGGCTGGCACAGACTT-1	0	0	0	0	0	0	0	0	0	0	0	0	0	0	6
EZ02_AGCTCCTTCTGGTATG-1	0	0	0	0	0	0	0	0	0	0	0	0	0	0	3		EZ05_CTCGGAGAGATAGTCA-1	0	0	0	0	0	0	0	0	0	0	0	0	2	0	4
EZ02_AGCTCTCAGTACTTGC-1	0	0	0	0	0	0	0	0	0	0	0	0	0	0	0		EZ05_CTTAACTGTGTATGGG-1	0	0	0	0	0	0	0	0	0	0	0	0	0	1	2
EZ02_AGCTTGACATTCGACA-1	0	0	0	0	0	0	0	0	0	0	0	0	0	1	1		EZ05_TAAGCGTGTTCGTGAT-1	0	0	0	0	0	0	0	0	0	0	0	0	1	0	7
EZ02_AGCTTGATCTCAAGTG-1	0	0	1	0	0	0	0	0	0	0	0	0	0	1	1		EZ05_TCAACGAGTATCACCA-1	1	0	0	0	0	0	0	0	0	0	0	0	0	0	1
EZ02_AGGGAGTTCCACTCCA-1	0	0	0	0	0	0	0	0	0	0	0	0	0	0	1		EZ05_TGGCGCAGTGCTAGCC-1	0	0	0	0	0	0	0	0	1	0	0	0	0	0	5
EZ02_AGGGTGATCACGGTTA-1	0	0	0	0	0	0	0	0	0	0	0	0	0	0	2		EZ06_AATCCAGTCACCCGAG-1	0	0	0	0	0	0	0	0	0	0	0	0	0	0	0
EZ02_AGGTCATCATGCCACG-1	0	0	0	0	0	0	0	0	0	0	0	0	0	0	1		EZ06_AGCTCCTTCAAAGTAG-1	0	0	0	0	0	0	0	0	0	0	0	0	0	0	0
EZ02_AGTCTTTCACCGAATT-1	0	0	0	0	0	0	0	0	0	0	0	0	0	0	8		EZ06_ATGTGTGGTCTGCGGT-1	0	0	1	0	0	0	1	0	0	2	0	0	5	0	5
EZ02_AGTGAGGCAGCGTAAG-1	0	0	0	0	0	0	0	0	0	0	0	0	0	0	0		EZ06_ATGTGTGGTTACCGAT-1	0	0	0	0	0	0	3	0	0	0	0	0	0	1	5
EZ02_AGTGGGACAAGGTTCT-1	0	1	0	0	0	0	0	0	0	0	0	0	0	1	0		EZ06_CAACCTCGTCTTCGTC-1	3	0	0	0	0	0	0	0	0	1	0	0	1	0	9
EZ02_AGTGGGACAGAAGCAC-1	0	0	0	0	0	0	0	0	0	0	0	0	0	0	0		EZ07_ACCCACTCACATCTTT-1	0	0	0	0	0	0	0	1	0	0	0	0	0	0	2
EZ02_AGTGGGACATGTCTCC-1	0	0	1	0	0	0	0	0	0	0	0	0	0	0	0		EZ07_ACGAGGAGTCCAGTAT-1	0	0	0	1	0	0	0	0	0	0	0	0	8	0	0
EZ02_AGTGTCAAGTCATGCT-1	0	1	0	0	0	0	0	0	0	0	0	0	0	0	0		EZ07_ACGGCCATCAGTTAGC-1	0	0	0	0	0	0	0	0	0	0	0	0	0	0	0
EZ02_AGTGTCACAAAGTGCG-1	0	1	0	0	0	0	0	0	0	0	0	0	1	0	1		EZ07_ACGGGTCAGGGTCGAT-1	0	0	0	0	0	0	0	0	0	1	0	0	0	0	0
EZ02_AGTGTCACACATGACT-1	0	1	0	0	0	0	0	0	0	0	0	0	0	0	1		EZ07_CACACTCTCCTCCTAG-1	0	0	0	0	0	0	0	0	0	0	0	0	2	0	1
EZ02_AGTTGGTTCCCTTGCA-1	1	1	0	0	0	0	0	0	0	0	0	0	0	0	2		EZ07_CCCATACAGTCCATAC-1	1	0	0	0	0	0	0	0	0	0	0	0	0	0	2
EZ02_AGTTGGTTCCGAGCCA-1	0	0	1	0	0	0	0	0	0	0	0	0	0	0	1		EZ07_CCGGTAGTCAACACAC-1	0	0	0	1	0	0	0	0	0	0	0	0	0	0	1
EZ02_ATAACGCAGAATGTTG-1	0	0	0	0	0	0	0	0	0	0	0	0	0	0	2		EZ07_CGTGTAAGTTTAGGAA-1	1	0	0	0	0	0	0	0	0	0	0	0	0	0	0
EZ02_ATAAGAGCACGTAAGG-1	0	0	0	0	0	0	0	0	0	0	0	0	0	0	1		EZ07_CTCAGAACAGTACACT-1	0	0	0	0	0	0	0	1	0	0	0	0	1	0	0
EZ02_ATAAGAGCAGTATGCT-1	0	0	0	1	0	0	0	0	0	0	0	0	0	0	2		EZ07_GCAATCAAGCACAGGT-1	0	0	0	0	0	0	0	0	0	1	0	0	0	0	0
EZ02_ATAAGAGGTCTCCCTA-1	0	0	0	1	0	0	0	0	0	0	0	0	0	0	0		EZ07_GGACATTGTTTCGCTC-1	1	0	0	1	0	0	0	1	0	0	0	0	1	0	5
EZ02_ATAAGAGTCAGGTTCA-1	0	0	0	0	0	0	0	0	0	0	0	0	0	1	1		EZ07_GGGATGAAGCTGCGAA-1	0	0	0	0	0	0	0	0	0	0	0	0	0	0	0
EZ02_ATAGACCAGCTCCCAG-1	0	0	0	0	0	0	0	0	0	1	0	0	0	0	2		EZ08_AGCGTATCAATGGTCT-1	0	0	0	1	0	0	0	0	0	0	0	0	0	0	1
EZ02_ATAGACCCACTTCGAA-1	0	2	0	0	0	0	0	0	0	0	0	0	0	0	1		EZ08_TATCTCACACCGTTGG-1	0	4	0	0	0	0	0	0	0	0	0	0	0	0	9
EZ02_ATAGACCGTCTCTCTG-1	0	0	0	1	0	0	0	0	0	0	0	0	0	0	0		EZ08_TCGGGACGTAGCGCAA-1	0	0	0	0	0	0	0	0	0	0	0	0	0	0	5
EZ02_ATCATCTAGGTGATAT-1	0	1	0	0	0	0	0	0	0	0	0	0	0	0	0		EZ09_AAGACCTTCACCATAG-1	0	0	0	0	0	0	0	0	0	0	0	0	0	1	0
EZ02_ATCATCTCAGATCTGT-1	0	0	0	0	0	0	0	0	0	0	0	0	0	1	2		EZ09_ACAGCTACATGGTCAT-1	0	1	0	1	0	0	0	0	0	0	0	0	1	0	1
EZ02_ATCATCTGTCTGCGGT-1	0	0	0	0	0	0	0	0	0	0	0	0	0	0	1		EZ09_ACATACGCAGTCACTA-1	0	1	0	0	0	0	0	0	0	0	0	0	0	0	4
EZ02_ATCCACCCAATGGACG-1	0	1	0	0	0	0	0	0	0	0	0	0	0	0	6		EZ09_ACTGCTCCATGAGCGA-1	0	0	0	0	0	0	0	1	0	0	0	0	1	0	0
EZ02_ATCCGAATCCAGAAGG-1	0	0	0	0	0	0	0	0	0	0	0	0	0	0	1		EZ09_AGCAGCCGTGTAACGG-1	0	0	0	0	0	0	0	0	0	0	0	0	2	0	5
EZ02_ATCTACTAGTGGTCCC-1	0	0	0	0	0	0	1	0	1	0	0	0	0	0	2		EZ09_AGGCCGTAGTGTACTC-1	0	0	0	0	0	0	0	0	0	0	0	1	0	0	1
EZ02_ATCTACTGTGTGGCTC-1	0	2	1	0	0	0	0	0	1	0	0	0	0	0	5		EZ09_GACGCGTTCTTGTCAT-1	0	1	0	0	0	0	0	0	0	0	0	0	0	0	2
EZ02_ATCTACTTCATTGCCC-1	0	1	0	0	0	0	0	0	0	0	0	0	1	0	0		EZ09_GCGCAGTGTCCAAGTT-1	0	0	0	0	0	0	0	0	0	1	0	0	2	0	0
EZ02_ATCTGCCAGAGATGAG-1	0	1	1	0	0	0	0	0	0	0	0	0	1	0	0		EZ09_GGCAATTTCCGGCACA-1	0	0	0	0	0	0	0	0	0	0	0	0	0	0	1
EZ02_ATCTGCCCACCACCAG-1	0	1	0	1	0	0	0	0	0	0	0	0	0	0	0		EZ09_GGGTTGCAGACGACGT-1	0	1	0	0	0	0	0	0	0	0	0	0	0	0	1
EZ02_ATCTGCCTCTTTAGGG-1	0	1	2	0	0	0	0	0	0	0	0	0	0	0	3		EZ09_GTCAAGTAGCAATCTC-1	0	0	0	0	0	0	0	0	0	0	0	0	0	0	4
EZ02_ATGAGGGGTCAAAGCG-1	0	0	0	0	0	0	0	0	1	0	0	0	0	0	2		EZ09_GTTCATTGTCTCATCC-1	0	1	0	0	0	0	0	1	0	0	0	0	3	1	1
EZ02_ATGAGGGGTGTGCGTC-1	0	1	0	0	0	0	0	0	0	0	0	0	0	1	0		EZ09_TAGTGGTGTGTGTGCC-1	0	0	0	0	0	0	0	0	0	0	0	0	0	0	1
EZ02_ATGCGATGTTGTCGCG-1	0	0	0	0	0	0	0	0	0	0	0	0	0	1	6		EZ09_TCTTCGGGTCCATCCT-1	0	0	0	0	0	0	1	0	0	0	0	0	0	0	1
EZ02_ATGCGATTCATGGTCA-1	0	0	0	0	0	0	0	0	0	0	0	0	0	0	4		EZ09_TGAGCCGGTCGAGATG-1	0	0	1	0	0	0	0	1	0	0	0	0	0	0	2
EZ02_ATGGGAGGTTCTGAAC-1	0	0	2	0	0	0	1	0	0	0	0	0	2	0	0		EZ09_TTGCCGTAGTCTCCTC-1	0	0	0	1	0	0	0	0	0	0	0	0	0	0	0
EZ02_ATGTGTGAGAGACTAT-1	0	0	0	0	0	0	0	0	0	0	0	0	0	0	0		PBMC_10K_AACCACAAGATCCTAC-1	0	0	0	0	1	0	0	0	0	0	0	0	0	0	3
EZ02_ATGTGTGTCAGAAATG-1	0	0	0	1	0	0	0	1	1	0	0	0	0	1	0		PBMC_10K_ACGCACGTCCTCTTTC-1	0	1	0	1	0	0	0	0	0	1	1	0	1	0	2
EZ02_ATTATCCGTAAGTTCC-1	0	0	0	0	0	0	0	0	0	0	0	0	0	0	1		PBMC_10K_AGAGAATTCTCCAAGA-1	0	1	0	1	2	0	0	0	0	0	0	0	0	0	2
EZ02_ATTGGACCATTCCTGC-1	0	0	0	0	0	0	0	0	0	0	0	0	0	0	3		PBMC_10K_CCTATCGGTACCTAGT-1	0	3	0	0	0	0	0	0	0	0	0	0	0	0	2
EZ02_ATTGGACGTAAGTGGC-1	0	1	1	0	0	0	0	1	0	0	0	0	0	0	2		PBMC_10K_GCGTTTCAGTATGATG-1	0	2	0	0	2	0	0	1	0	0	1	0	2	0	4
EZ02_ATTGGTGGTCTACCTC-1	0	0	1	0	0	0	0	0	0	0	0	0	0	0	0		PBMC_68K_AACCCAGAACCACA-1	0	0	0	0	0	0	0	0	0	0	0	0	0	0	0
EZ02_CAACCAAGTTACGTCA-1	0	1	2	0	0	0	0	0	1	0	0	0	0	0	1		PBMC_68K_ACCCAAGAGCTATG-1	0	1	0	0	0	0	0	0	0	0	0	0	0	0	1
EZ02_CAACCTCGTCTTTCAT-1	0	1	0	0	0	0	0	0	0	0	0	0	0	0	3		PBMC_68K_AGGTGGGATGCAAC-1	0	1	0	0	1	0	1	0	0	0	0	0	0	0	0
EZ02_CAACTAGAGAGGGCTT-1	0	0	0	0	0	0	0	0	0	0	0	0	0	0	0		PBMC_68K_CCGGAGACTATGGC-1	0	0	0	0	0	0	0	0	1	0	0	0	0	0	0
EZ02_CAACTAGCAAACCCAT-1	0	3	1	0	0	0	0	1	0	0	0	0	0	0	2		PBMC_68K_CTTAGACTTATTCC-1	0	1	0	0	0	0	1	0	0	0	0	0	0	1	0
EZ02_CAAGGCCTCACATACG-1	0	0	0	0	0	0	0	0	0	0	0	0	0	0	0		PBMC_68K_GGGCACACTACTCT-1	0	0	0	0	0	0	0	0	0	0	0	0	0	0	0
EZ02_CAAGGCCTCGTACGGC-1	0	1	0	0	0	0	0	0	0	0	0	0	0	0	0		PBMC_68K_TCCCGAACTTTACC-1	0	0	0	0	0	0	0	0	0	0	0	0	1	0	0
EZ02_CAAGTTGAGACTACAA-1	0	1	0	0	0	0	0	0	1	0	0	0	0	0	1		PBMC_68K_TGTGAGTGGTACCA-1	0	1	0	0	1	0	0	0	0	0	0	0	0	0	1
EZ02_CAAGTTGCATAAAGGT-1	0	0	0	0	0	0	0	0	0	0	0	0	0	1	0		PBMC_68K_TGTTAAGAAGCGGA-1	0	4	0	0	0	0	0	0	0	0	0	0	0	0	0
EZ02_CACAAACCATTACCTT-1	0	0	0	0	0	0	0	0	0	0	0	0	0	0	0		PBMC_68K_AACACTCTTCCCGT-2	0	0	0	0	0	0	0	0	0	0	0	0	0	0	0
EZ02_CACAAACCATTCTCAT-1	0	0	0	0	0	0	0	0	1	0	0	0	0	0	0		PBMC_68K_ATAACATGCGTAGT-2	1	1	0	0	0	0	2	0	0	0	0	0	0	0	0
EZ02_CACACAACAGCAGTTT-1	0	0	0	0	0	0	0	0	0	0	0	0	0	0	2		PBMC_68K_ATTGTAGATCACGA-2	0	1	0	0	0	0	0	0	0	0	0	1	0	0	0
EZ02_CACACTCTCATTGCCC-1	0	0	0	0	0	0	0	0	0	0	0	0	0	0	0		PBMC_68K_GTTACTACTTCCGC-2	1	0	0	0	0	0	0	0	0	0	0	0	0	0	0
EZ02_CACACTCTCGCTGATA-1	0	0	0	0	0	0	0	0	0	0	0	0	0	0	1		PBMC_68K_GTTAGTCTGGTGGA-2	0	2	0	0	0	0	0	0	0	0	0	0	0	0	0
EZ02_CACACTCTCTTGCCGT-1	0	0	0	0	0	0	0	0	0	0	0	0	0	0	3		PBMC_68K_AGCCGGACGGTGGA-3	0	2	0	0	1	0	0	0	0	0	0	0	0	0	1
EZ02_CACAGGCTCTTGCAAG-1	0	0	0	0	0	0	1	0	0	0	0	0	0	0	0		PBMC_68K_CACTCTCTTTTGGG-3	0	0	0	0	0	0	0	0	0	0	0	0	0	0	0
EZ02_CACAGTAGTCAGATAA-1	0	0	0	0	0	0	0	0	0	0	0	0	0	0	0		PBMC_68K_CACTGAGATGCGTA-3	1	0	0	0	2	0	1	0	0	0	0	0	1	0	1
EZ02_CACATAGTCGACAGCC-1	0	1	0	0	0	0	0	0	0	0	0	0	0	0	3		PBMC_68K_CGATCCACACCATG-3	0	0	0	0	0	0	0	0	0	0	0	0	0	0	0
EZ02_CACCACTAGCGATTCT-1	0	0	0	0	0	0	0	0	2	0	0	0	0	1	4		PBMC_68K_GGCCGATGCGCTAA-3	0	0	0	0	0	0	0	0	0	0	0	0	0	0	0
EZ02_CACCACTGTCGACTGC-1	0	0	0	0	0	0	0	0	0	0	0	0	0	0	1		PBMC_68K_TCTAACTGCCTTAT-3	0	0	0	0	0	0	0	0	0	0	0	0	0	0	0
EZ02_CACCAGGAGCGGCTTC-1	0	0	2	0	0	0	0	0	0	0	0	0	0	0	1		PBMC_68K_TGACCAGACCATAG-3	0	0	0	0	0	0	0	1	0	0	0	0	0	0	0
EZ02_CACCTTGGTTGAACTC-1	0	1	0	0	0	0	0	0	0	0	0	0	0	0	1		PBMC_68K_AACATTGAGTCGTA-4	0	0	0	0	0	0	0	0	0	0	0	0	0	0	0
EZ02_CACCTTGTCGGTGTTA-1	0	0	0	0	0	0	0	0	0	0	0	0	0	0	2		PBMC_68K_CACGCTACACGCAT-4	0	1	0	1	0	0	0	0	0	0	0	0	0	0	0
EZ02_CAGAGAGAGCTTCGCG-1	0	0	0	0	0	0	0	0	0	0	0	0	0	0	0		PBMC_68K_CATCCCGACGGGAA-4	0	0	0	0	0	0	0	0	0	0	0	0	0	0	0
EZ02_CAGATCATCCGTACAA-1	0	0	0	0	0	0	0	0	0	0	0	0	0	0	0		PBMC_68K_TCCATAACTCTTAC-4	0	2	0	0	0	0	0	0	0	0	0	0	0	0	0
EZ02_CAGCAGCAGCAGACTG-1	0	1	0	0	0	0	0	0	0	0	0	0	0	1	0		PBMC_68K_ACCCACTGAGTGTC-5	1	1	0	0	0	0	0	1	0	0	0	0	0	0	0
EZ02_CAGCATACACCCATTC-1	0	0	0	0	0	0	0	0	0	0	0	0	0	0	4		PBMC_68K_ACGCTCACGCTAAC-5	0	0	0	0	0	0	0	0	0	0	0	0	0	0	0
EZ02_CAGCCGACAGTCTTCC-1	0	0	0	0	0	0	0	0	0	0	0	0	0	0	1		PBMC_68K_ATGTTAGAATAAGG-5	0	0	0	0	0	0	0	0	0	0	0	0	0	0	1
EZ02_CAGCCGAGTGTTTGTG-1	0	1	0	0	0	0	0	0	0	0	0	0	1	0	0		PBMC_68K_CGACTCTGAGTGCT-5	1	1	0	0	0	0	0	0	0	0	0	0	0	0	0
EZ02_CAGCGACCACAGATTC-1	0	0	0	0	0	0	0	0	0	0	0	0	1	1	4		PBMC_68K_GATTTAGAAAACAG-5	1	1	0	0	1	0	0	0	0	0	0	0	0	0	0
EZ02_CAGCTAATCGCAAGCC-1	0	1	0	0	0	0	0	0	0	0	0	0	0	0	0		PBMC_68K_GGATTGTGTCGTGA-5	0	1	0	0	0	0	0	0	0	0	0	0	0	0	0
EZ02_CAGTAACAGCTACCTA-1	0	0	0	0	0	0	0	0	0	0	0	0	0	0	3		PBMC_68K_TAGAATTGTCCGTC-5	0	1	0	0	0	0	0	0	0	0	0	0	0	0	0
EZ02_CAGTCCTCAAAGCAAT-1	0	0	0	0	0	0	0	0	0	0	0	0	0	1	0		PBMC_68K_AACCGCCTGATACC-6	0	0	0	0	0	0	0	0	0	0	0	0	0	0	0
EZ02_CATATGGGTGACCAAG-1	0	1	0	0	0	0	0	0	0	1	0	0	0	0	0		PBMC_68K_AAGTAACTTCAAGC-6	0	1	0	0	0	0	0	0	0	0	0	0	0	0	0
EZ02_CATCAGAAGCCGCCTA-1	0	0	0	0	0	0	0	0	0	0	0	0	0	0	1		PBMC_68K_CCACCATGTTGCGA-6	0	0	0	0	0	0	0	0	0	0	0	0	0	0	1
EZ02_CATCAGATCATTGCGA-1	0	0	1	0	0	0	0	0	0	0	0	0	0	0	1		PBMC_68K_TTTCTACTGGAAAT-6	0	0	0	0	0	0	0	0	0	0	0	0	0	0	0
EZ02_CATCCACCACCAGTTA-1	1	1	0	0	0	0	0	0	0	0	0	0	0	0	4		PBMC_68K_AGTCGCCTGAAAGT-7	0	5	0	0	1	0	0	0	0	0	0	0	0	0	1
EZ02_CATCCACGTTGTCTTT-1	0	1	1	0	0	0	1	0	0	0	0	0	0	0	4		PBMC_68K_ATGTCACTATGGTC-7	0	0	0	0	0	0	0	0	0	0	0	0	0	0	0
EZ02_CATCGAAGTAAAGTCA-1	0	0	0	0	0	0	4	0	1	1	0	1	0	0	9		PBMC_68K_CATTTCGACAACCA-7	0	0	0	1	0	0	0	0	0	0	0	0	0	0	1
EZ02_CATGACAAGATCACGG-1	0	1	0	0	0	0	0	0	0	0	0	0	0	1	0		PBMC_68K_GATTCTACGCTAAC-7	0	0	0	0	0	0	0	0	0	0	0	0	0	0	1
EZ02_CATGACATCCCTGACT-1	0	0	0	0	0	0	0	0	0	0	0	0	0	0	1		PBMC_68K_TAAGGGCTTATTCC-7	0	1	0	0	0	0	0	0	0	0	0	0	1	0	0
EZ02_CATGGCGCACGGCGTT-1	0	1	0	0	0	0	0	0	0	0	0	0	0	0	0		PBMC_68K_TCACAACTGCGAAG-7	0	0	0	0	0	0	0	0	0	0	0	0	0	0	3
EZ02_CATGGCGTCTCCCTGA-1	0	0	0	0	0	0	0	0	0	0	0	0	1	0	1		PBMC_68K_AAAGACGAGAGAGC-8	0	1	0	0	0	0	0	0	0	0	0	0	0	0	0
EZ02_CATTCGCAGAAACCGC-1	0	0	0	1	0	0	0	0	0	0	0	0	0	0	0		PBMC_68K_ACTCGCACGTTCTT-8	0	2	0	0	0	0	0	0	1	0	0	0	0	0	0
EZ02_CATTCGCTCTGATTCT-1	0	1	0	0	0	0	0	0	0	0	0	0	0	0	1		PBMC_68K_AGGGCCACTCGTAG-8	0	0	0	0	1	0	0	1	0	0	0	0	0	0	0
EZ02_CATTCGCTCTTCCTTC-1	0	0	0	0	0	0	0	0	0	0	0	1	0	0	0		PBMC_68K_CATTGACTGAGGAC-8	0	0	1	0	0	0	0	0	0	0	0	0	0	0	2
EZ02_CCAATCCGTAGCGATG-1	0	0	0	0	0	0	0	0	0	0	0	0	0	0	0		PBMC_68K_CCATATACTTCTAC-8	0	0	0	0	0	0	0	0	0	0	0	0	0	0	0
EZ02_CCACGGAAGTACTTGC-1	0	0	0	0	0	0	0	0	0	0	0	0	0	0	0		PBMC_68K_CCGTAAGAGGGAGT-8	0	0	1	0	0	0	0	0	0	0	0	0	0	0	1
EZ02_CCACTACCAGACAAAT-1	0	1	0	1	0	0	0	0	0	0	0	0	0	0	1		PBMC_68K_TACGAGACCCGATA-8	0	1	0	0	1	0	0	0	0	0	0	0	0	0	1
EZ02_CCACTACTCCGCATAA-1	0	1	0	0	0	0	1	1	0	0	0	0	0	1	0		PBMC_Amit_AACCGCGTCGTCACGG-1	0	0	0	0	1	0	0	0	0	0	0	0	0	0	0
EZ02_CCAGCGAGTGTAACGG-1	0	0	0	0	0	0	0	0	0	0	0	0	0	0	1		PBMC_Amit_ACCAGTAGTTAGTGGG-1	0	1	0	0	1	0	0	0	0	0	0	0	0	0	2
EZ02_CCAGCGATCGCGTTTC-1	0	0	0	0	0	0	0	0	0	0	0	0	0	0	0		PBMC_Amit_ACCAGTATCCCAAGAT-1	0	4	0	1	0	0	0	0	0	1	0	0	1	0	6
EZ02_CCATGTCGTCTCAACA-1	0	0	0	0	0	0	0	0	0	0	0	0	0	0	0		PBMC_Amit_AGCGGTCTCAAACAAG-1	1	3	0	0	1	0	0	1	0	0	0	1	0	0	0
EZ02_CCATTCGCACCTCGTT-1	0	1	0	0	0	0	0	0	0	0	0	0	0	0	0		PBMC_Amit_AGTTGGTGTTTGTTTC-1	1	0	0	1	0	0	1	0	0	0	0	0	0	0	0
EZ02_CCCAATCAGTGCGTGA-1	0	0	0	0	0	0	0	0	0	0	0	0	0	0	1		PBMC_Amit_ATGAGGGAGCGAGAAA-1	0	1	0	0	0	0	0	0	0	0	0	0	0	0	1
EZ02_CCCAATCCACTTCGAA-1	0	0	1	0	0	0	0	0	0	0	0	0	0	0	1		PBMC_Amit_CAGTAACGTTCAGGCC-1	0	3	0	0	3	0	0	0	0	0	0	0	0	0	1
EZ02_CCCAATCGTCCTCCAT-1	0	2	0	0	0	0	0	0	1	0	0	0	0	0	5		PBMC_Amit_CCTAAAGAGGCAAAGA-1	0	1	0	0	2	0	0	0	0	0	0	0	0	0	4
EZ02_CCCAGTTGTTCAGGCC-1	0	0	0	0	0	0	0	0	0	0	0	0	0	1	2		PBMC_Amit_CGGAGCTCAATAAGCA-1	0	1	1	0	1	0	0	0	0	0	0	0	0	0	4
EZ02_CCGGGATAGCCAGAAC-1	1	0	1	0	0	0	0	0	0	0	0	0	0	0	0		PBMC_Amit_GAGTCCGAGCGATGAC-1	0	5	0	1	1	0	1	2	0	0	0	1	1	0	2
EZ02_CCGGTAGGTCAGAATA-1	0	0	0	0	0	0	0	0	0	0	0	0	0	0	1		PBMC_Amit_GTATCTTGTCAACTGT-1	0	1	0	0	0	0	0	0	0	0	0	0	0	0	1
EZ02_CCGTTCAAGTGATCGG-1	0	1	1	0	0	0	0	0	0	0	0	0	0	0	0		PBMC_Amit_TACAGTGCACATGACT-1	0	5	0	0	3	0	2	0	0	0	0	0	0	0	0
EZ02_CCGTTCAGTTTACTCT-1	0	0	0	0	0	0	0	0	0	0	0	0	0	0	0		PBMC_Amit_TCAGGATTCACGAAGG-1	1	2	0	0	4	0	0	0	0	0	0	0	0	0	2
EZ02_CCTAAAGAGGCCCTTG-1	0	0	0	0	0	0	0	0	0	0	0	0	0	0	0		PBMC_Amit_TGCGGGTTCTCTGAGA-1	0	1	0	0	0	0	0	0	0	0	0	1	0	0	1
EZ02_CCTAAAGCAACTGCTA-1	0	0	0	0	0	0	0	0	0	0	0	0	0	0	2		PBMC_Amit_TTGTAGGAGATGCCTT-1	0	9	0	0	0	0	0	0	0	0	0	0	0	0	2
EZ02_CCTAAAGGTAAAGTCA-1	0	0	0	0	0	0	0	0	1	0	0	0	0	0	0
EZ02_CCTACACAGGGTGTGT-1	0	0	0	0	0	0	0	0	2	0	0	0	0	0	0
EZ02_CCTACACCATTCACTT-1	0	0	0	0	0	0	0	0	0	0	0	0	0	1	4
EZ02_CCTAGCTGTAAACGCG-1	0	6	0	0	0	0	0	0	0	0	0	0	0	0	2
EZ02_CCTAGCTTCACAGGCC-1	0	2	0	0	0	0	0	0	0	0	0	0	0	3	2
EZ02_CCTATTACAAGCCATT-1	0	0	0	0	0	0	0	0	0	0	0	0	0	0	0
EZ02_CCTATTACAGCATGAG-1	0	1	0	0	0	0	0	0	0	0	0	0	0	0	3
EZ02_CCTATTAGTCTCACCT-1	0	0	0	0	0	0	0	0	0	0	0	0	0	0	0
EZ02_CCTTACGAGACAAAGG-1	0	0	0	0	0	0	0	0	0	0	0	0	0	0	0
EZ02_CCTTACGTCGTTACAG-1	1	0	0	0	0	0	0	0	0	0	0	0	0	0	4
EZ02_CCTTACGTCGTTTAGG-1	0	0	1	0	0	0	0	0	1	0	0	0	0	0	3
EZ02_CCTTCGATCTGTGCAA-1	0	1	0	0	0	0	0	0	0	0	0	0	0	0	3
EZ02_CCTTTCTAGTCATCCA-1	0	0	0	0	0	0	0	1	0	0	0	0	0	2	4
EZ02_CGAACATAGAAACCTA-1	0	0	0	0	0	0	0	0	0	0	0	0	0	0	3
EZ02_CGAACATAGGTGCTAG-1	0	1	0	0	0	0	0	0	0	0	0	0	0	0	0
EZ02_CGAATGTCACCTCGGA-1	0	1	0	0	0	0	0	0	0	0	0	0	0	0	0
EZ02_CGACCTTCAAGCGTAG-1	0	3	0	0	0	0	0	0	0	0	0	0	0	0	0
EZ02_CGACCTTGTAAGTAGT-1	0	2	0	0	0	0	0	0	0	0	0	0	0	0	0
EZ02_CGACTTCAGTGCGTGA-1	0	1	0	0	0	0	0	0	0	0	0	0	0	0	0
EZ02_CGAGAAGCAAGTCATC-1	0	0	0	0	0	0	0	0	0	0	0	1	0	0	0
EZ02_CGAGCACAGACGACGT-1	0	4	0	0	0	0	0	0	0	0	0	0	0	0	5
EZ02_CGAGCCAAGTGGGTTG-1	0	0	0	0	0	0	0	0	0	0	0	0	0	1	2
EZ02_CGATCGGAGAACAATC-1	0	0	0	0	0	0	0	0	0	0	0	0	0	0	1
EZ02_CGATCGGGTCTCTTTA-1	0	0	0	0	0	0	0	0	0	0	0	0	0	0	1
EZ02_CGATCGGGTTGGACCC-1	0	0	0	0	0	0	0	0	0	0	0	0	0	0	1
EZ02_CGATGTAAGTTGTCGT-1	1	0	0	0	0	0	0	0	0	0	0	0	0	0	3
EZ02_CGCGGTAGTTACGTCA-1	0	0	1	0	0	0	0	0	0	0	0	0	0	0	1
EZ02_CGCGGTATCAGTGCAT-1	0	0	0	0	0	0	0	0	0	0	0	0	0	1	1
EZ02_CGCGGTATCATTATCC-1	0	1	0	0	0	0	0	0	0	0	0	0	0	1	0
EZ02_CGCGGTATCTGAGTGT-1	0	0	0	0	0	0	0	0	0	0	0	0	0	0	0
EZ02_CGCGTTTTCGCTGATA-1	0	0	0	0	0	0	0	0	0	0	0	0	1	0	1
EZ02_CGCTATCGTTCGTTGA-1	0	1	0	0	0	0	0	0	0	0	0	0	1	0	0
EZ02_CGCTTCACAACACCTA-1	0	0	0	0	0	0	0	0	0	0	0	0	0	0	2
EZ02_CGCTTCACATGCTGGC-1	1	0	1	1	0	0	0	0	0	0	0	0	0	0	3
EZ02_CGCTTCAGTACCAGTT-1	0	0	0	0	0	0	0	1	0	0	0	0	0	0	0
EZ02_CGGACGTTCAGCATGT-1	0	2	2	0	0	0	0	0	2	0	0	0	0	0	1
EZ02_CGGACTGCAAGCCGTC-1	0	2	0	0	0	0	0	0	0	0	0	0	0	0	0
EZ02_CGGACTGGTTACTGAC-1	0	0	0	1	0	0	0	0	0	0	0	0	0	0	4
EZ02_CGGAGCTCACCAGGCT-1	0	0	0	0	0	0	0	0	0	0	0	0	0	0	1
EZ02_CGGGTCATCTCTAAGG-1	0	1	1	0	0	0	0	0	0	0	0	1	0	0	1
EZ02_CGGGTCATCTGCTGTC-1	0	2	0	0	0	0	0	0	1	0	0	0	0	0	1
EZ02_CGTAGCGAGGCGCTCT-1	0	1	1	0	0	0	0	0	0	0	0	0	0	0	0
EZ02_CGTAGCGCAACTTGAC-1	0	0	0	0	0	0	0	0	0	0	0	0	0	0	1
EZ02_CGTAGGCCAAGCTGAG-1	0	0	0	0	0	0	0	0	0	0	0	0	0	0	0
EZ02_CGTAGGCGTTCTGAAC-1	0	0	0	0	0	0	0	0	0	0	0	0	0	0	1
EZ02_CGTCACTAGGCTAGGT-1	0	3	0	0	0	0	0	0	0	0	0	0	0	1	0
EZ02_CGTCAGGGTCAGAAGC-1	0	1	0	0	0	0	0	0	0	0	0	0	0	0	1
EZ02_CGTCCATTCTCAAACG-1	0	1	0	0	0	0	0	0	0	0	0	0	0	0	1
EZ02_CGTCTACCACCAGCAC-1	0	0	0	1	0	0	1	0	0	0	0	0	0	0	2
EZ02_CGTCTACGTTTACTCT-1	0	1	0	2	0	0	0	0	0	0	0	0	0	1	2
EZ02_CGTGAGCAGATGTGTA-1	0	0	0	1	0	0	0	0	0	0	0	0	0	0	0
EZ02_CGTGTAAAGAATGTTG-1	0	1	0	0	0	0	0	0	0	0	0	0	0	0	0
EZ02_CGTGTCTAGGGTATCG-1	0	0	0	0	0	0	0	0	0	0	0	0	0	0	0
EZ02_CGTGTCTGTACCGAGA-1	0	0	0	0	0	0	0	1	0	0	0	0	0	0	0
EZ02_CGTTCTGGTGCCTGTG-1	0	0	0	0	0	0	0	0	0	0	0	1	0	1	0
EZ02_CGTTGGGCAGCTCGCA-1	0	0	0	0	0	0	0	1	0	0	0	0	0	0	0
EZ02_CGTTGGGCAGTATCTG-1	0	0	0	0	0	0	0	0	0	0	0	0	0	0	0
EZ02_CTAACTTAGATGGCGT-1	0	1	0	1	0	0	0	0	0	0	0	0	0	0	1
EZ02_CTAACTTTCCCTAATT-1	0	0	0	0	0	0	0	0	0	0	0	0	0	1	5
EZ02_CTAACTTTCTTCCTTC-1	0	1	0	0	0	0	0	0	0	0	0	0	1	0	2
EZ02_CTAAGACCAATCGAAA-1	0	0	0	0	0	0	0	0	0	0	0	0	0	1	3
EZ02_CTAAGACCATTGAGCT-1	0	0	1	0	0	0	0	0	0	0	0	0	0	2	1
EZ02_CTAATGGAGCACAGGT-1	0	1	1	0	0	0	0	0	0	0	0	0	0	0	1
EZ02_CTACACCCAATGTTGC-1	0	0	0	0	0	0	0	2	1	0	0	0	0	1	2
EZ02_CTACCCAAGCGTGTCC-1	0	0	0	0	0	0	0	0	0	0	0	0	0	0	1
EZ02_CTACCCATCTCAACTT-1	1	1	0	0	0	0	0	0	0	0	0	0	1	0	0
EZ02_CTACGTCCAGATCTGT-1	0	0	0	0	0	0	0	0	0	0	0	0	0	0	0
EZ02_CTAGCCTAGCCGGTAA-1	0	0	0	0	0	0	1	1	0	0	0	0	1	0	1
EZ02_CTAGCCTCAATCACAC-1	0	0	0	0	0	0	1	0	0	0	0	0	0	0	0
EZ02_CTAGCCTGTATCGCAT-1	0	2	0	0	0	0	0	0	0	0	0	0	0	0	8
EZ02_CTAGTGAAGACTAGAT-1	0	0	0	0	0	0	0	0	0	0	0	0	0	0	0
EZ02_CTAGTGATCAACACTG-1	0	0	0	0	0	0	0	0	0	0	0	0	0	0	1
EZ02_CTAGTGATCTTGCAAG-1	0	0	0	0	0	0	0	0	0	0	0	0	0	0	1
EZ02_CTCATTAGTAAGGATT-1	0	0	1	0	0	0	0	0	0	0	0	0	0	0	0
EZ02_CTCCTAGAGGAGTCTG-1	0	3	0	0	0	0	0	0	1	0	0	0	0	0	0
EZ02_CTCCTAGTCGAATCCA-1	0	0	0	0	0	0	0	0	0	0	0	0	0	0	0
EZ02_CTCGAAAAGCTGCAAG-1	0	1	0	0	0	0	0	0	0	0	0	0	0	0	3
EZ02_CTCGAAAGTCCCTACT-1	0	1	0	0	0	0	0	0	0	0	0	0	0	0	2
EZ02_CTCGAGGAGTTAAGTG-1	0	0	0	0	0	0	0	0	0	0	0	0	0	0	0
EZ02_CTCGGAGGTGAGTGAC-1	0	0	0	0	0	0	0	0	1	0	0	1	1	0	4
EZ02_CTCGGGAAGTTACGGG-1	0	0	0	0	0	0	0	0	0	0	0	0	0	0	0
EZ02_CTCGGGATCAATCTCT-1	0	0	0	0	0	0	0	0	0	0	0	0	0	1	1
EZ02_CTCGTCAGTGAGTATA-1	0	1	0	0	0	0	0	0	0	0	0	0	0	0	0
EZ02_CTCTAATAGTAATCCC-1	0	2	0	0	0	0	0	0	0	0	0	0	0	0	0
EZ02_CTGAAACCAGCCAATT-1	0	1	0	0	0	0	0	0	0	0	0	0	0	0	0
EZ02_CTGAAACTCTCAAACG-1	0	0	0	0	0	0	0	0	0	0	0	0	0	0	2
EZ02_CTGAAGTAGTGTACTC-1	0	2	0	0	0	0	0	0	0	0	0	0	0	0	0
EZ02_CTGATAGGTGGTTTCA-1	0	1	0	0	0	0	0	0	0	0	0	0	0	0	4
EZ02_CTGATCCCAGGCGATA-1	0	5	0	0	0	0	0	0	2	0	0	0	0	1	0
EZ02_CTGCCTAGTAGCCTAT-1	0	0	0	0	0	0	0	0	0	0	0	0	0	1	1
EZ02_CTGCGGACAATGAATG-1	0	1	0	0	0	0	0	1	0	0	0	0	0	0	1
EZ02_CTGCGGACATGAACCT-1	0	0	0	0	0	0	0	0	0	0	0	0	0	0	0
EZ02_CTGTGCTTCACGGTTA-1	0	0	0	0	0	0	0	0	0	0	0	0	0	0	0
EZ02_CTTAACTAGATAGGAG-1	0	1	0	0	0	0	0	0	0	0	0	0	0	0	0
EZ02_CTTACCGAGCAGACTG-1	0	0	0	0	0	0	0	0	0	0	0	0	0	0	0
EZ02_CTTCTCTTCGGAGGTA-1	0	3	0	0	0	0	0	0	0	0	0	0	0	0	1
EZ02_CTTTGCGTCTACCAGA-1	0	0	0	0	0	0	0	0	0	0	0	0	0	0	2
EZ02_GAACATCTCACATGCA-1	0	0	0	0	0	0	0	0	0	0	0	0	0	0	4
EZ02_GAACGGACATTCCTGC-1	0	0	0	0	0	0	0	0	0	0	0	0	0	0	2
EZ02_GAAGCAGAGTAGCGGT-1	0	0	0	0	0	0	0	0	0	0	0	0	0	0	0
EZ02_GAATGAAGTCTCATCC-1	0	3	0	1	0	0	0	0	0	0	0	0	0	0	0
EZ02_GACACGCAGGGAGTAA-1	0	0	0	0	0	0	0	1	0	0	0	0	0	0	0
EZ02_GACACGCCATGACATC-1	0	2	0	0	0	0	0	0	1	0	0	0	0	1	0
EZ02_GACAGAGTCTTAACCT-1	0	2	0	0	0	0	0	0	0	0	0	0	0	0	0
EZ02_GACCAATCATTAGGCT-1	0	0	0	0	0	0	0	0	0	0	0	0	0	0	2
EZ02_GACCTGGAGGACGAAA-1	0	0	0	0	0	0	1	0	0	0	0	0	0	0	0
EZ02_GACCTGGCACATGGGA-1	0	0	2	0	0	0	0	0	0	0	0	0	0	0	2
EZ02_GACCTGGTCACATACG-1	0	0	0	0	0	0	0	0	0	0	0	0	0	0	0
EZ02_GACGGCTAGTTTGCGT-1	0	1	0	0	0	0	0	0	0	0	0	0	0	0	0
EZ02_GACGTGCAGAGTCGGT-1	0	0	0	0	0	0	0	0	0	0	0	0	0	0	0
EZ02_GACGTTATCTCTTGAT-1	0	0	0	0	0	0	0	0	0	0	0	0	0	1	2
EZ02_GACTAACCAAGTTAAG-1	0	0	0	0	0	0	0	0	0	0	0	0	0	0	0
EZ02_GACTACAAGCTGAAAT-1	0	0	0	1	0	0	0	0	0	0	0	0	1	0	0
EZ02_GAGCAGAGTAGTAGTA-1	0	0	0	0	0	0	0	0	0	0	0	0	0	0	4
EZ02_GAGGTGAAGGTCATCT-1	0	0	0	0	0	0	0	0	0	0	0	0	0	1	1
EZ02_GAGGTGATCATCGATG-1	0	0	0	0	0	0	0	1	0	0	0	0	0	0	0
EZ02_GAGTCCGAGGACGAAA-1	0	0	1	1	0	0	0	1	0	0	0	0	0	0	0
EZ02_GAGTCCGAGGAGTTTA-1	0	2	0	1	0	0	0	0	1	0	0	0	0	0	0
EZ02_GAGTCCGGTCCCTACT-1	0	1	0	0	0	0	0	0	0	0	0	0	0	0	1
EZ02_GATCGATGTCTACCTC-1	0	0	0	0	0	0	0	0	0	0	0	0	0	0	0
EZ02_GATCGATTCGCCGTGA-1	0	0	0	0	0	0	0	0	0	0	0	0	0	0	0
EZ02_GATCGTAGTCCAGTGC-1	0	1	0	0	0	0	0	0	0	0	0	0	0	0	2
EZ02_GATGAAAAGACCGGAT-1	0	0	0	0	0	0	0	0	0	0	0	0	0	0	0
EZ02_GATGAAAGTATGAATG-1	0	0	0	0	0	0	0	0	0	0	0	0	0	0	0
EZ02_GATGAAATCGCAAACT-1	0	0	0	0	0	0	0	1	0	0	0	0	0	0	0
EZ02_GCAAACTGTGTGCGTC-1	0	0	0	1	0	0	0	0	0	0	0	0	0	0	0
EZ02_GCAAACTTCTTGAGAC-1	0	2	0	0	0	0	0	0	0	0	0	0	0	1	1
EZ02_GCAATCATCGGTGTCG-1	0	0	0	0	0	0	0	0	0	0	0	0	0	0	2
EZ02_GCACATATCTCTTGAT-1	0	0	0	0	0	0	0	0	0	0	0	0	0	0	1
EZ02_GCACTCTTCATATCGG-1	0	0	0	0	0	0	0	0	0	0	0	0	0	0	0
EZ02_GCAGCCACATGAACCT-1	0	1	0	0	0	0	0	0	1	0	0	0	0	0	1
EZ02_GCAGCCAGTACGCTGC-1	0	1	0	0	0	0	1	0	0	0	0	0	0	0	1
EZ02_GCAGTTAAGCGTAGTG-1	0	0	1	0	0	0	0	0	0	0	0	0	0	0	0
EZ02_GCAGTTAGTCTAAACC-1	0	1	0	0	0	0	0	0	0	0	0	0	0	0	2
EZ02_GCATACAAGAGCTATA-1	1	0	0	0	0	0	0	0	0	0	0	0	0	0	3
EZ02_GCATGATCACCCATGG-1	0	0	0	0	0	0	0	0	0	0	0	0	0	0	0
EZ02_GCATGCGTCAGTTTGG-1	0	0	0	0	0	0	0	0	0	0	0	0	0	0	1
EZ02_GCCAAATCATAGACTC-1	0	0	0	0	0	0	0	0	0	0	0	0	0	0	0
EZ02_GCCAAATGTACCATCA-1	0	0	1	1	0	0	1	0	0	0	0	0	0	0	3
EZ02_GCGACCATCCAGAAGG-1	0	0	0	0	0	0	0	0	0	0	0	0	0	0	2
EZ02_GCGAGAAAGACTAGAT-1	1	0	0	0	0	0	0	0	0	0	0	0	0	1	1
EZ02_GCGCAACGTGCAGACA-1	0	0	0	0	0	0	0	0	0	0	0	0	0	0	1
EZ02_GCGCCAAGTAAGAGGA-1	0	1	0	0	0	0	0	0	0	0	0	0	0	1	4
EZ02_GCGCCAATCCAACCAA-1	0	2	0	0	0	0	0	1	0	0	0	0	0	0	0
EZ02_GCGGGTTAGATCCGAG-1	0	2	0	0	0	0	0	0	0	0	0	0	0	0	0
EZ02_GCTCCTACAACTGGCC-1	0	0	0	0	0	0	0	0	0	0	0	0	0	0	0
EZ02_GCTCCTATCGGAGGTA-1	0	0	1	0	0	0	0	0	0	0	0	0	0	0	3
EZ02_GCTGCAGGTGGTGTAG-1	0	0	0	0	0	0	0	0	0	0	0	0	1	1	2
EZ02_GCTGGGTAGTGGTAAT-1	0	0	0	0	0	0	0	0	0	0	0	0	0	1	3
EZ02_GCTGGGTTCCCGGATG-1	0	0	0	0	0	0	0	0	0	0	0	0	0	0	1
EZ02_GCTTCCAGTTATGCGT-1	0	0	1	0	0	0	0	2	0	0	0	0	0	0	1
EZ02_GGAAAGCAGCTAGTTC-1	1	0	0	0	0	0	0	0	0	0	0	0	0	0	0
EZ02_GGACAGATCTGAGGGA-1	0	0	0	0	0	0	0	0	0	0	0	0	0	0	0
EZ02_GGACATTTCAGTGCAT-1	0	1	0	0	0	0	0	0	0	0	0	0	0	0	0
EZ02_GGATTACAGTTCCACA-1	0	0	0	0	0	0	0	0	0	0	0	0	0	0	1
EZ02_GGATTACCAAACCTAC-1	1	0	0	0	0	0	0	0	0	0	0	0	0	0	2
EZ02_GGATTACTCACTCCTG-1	0	0	1	1	0	0	0	0	1	0	0	0	0	3	4
EZ02_GGCCGATCACCTGGTG-1	0	0	0	0	0	0	0	0	0	0	0	0	0	0	2
EZ02_GGCCGATGTCGAGTTT-1	0	0	0	1	0	0	0	0	0	0	0	0	0	0	0
EZ02_GGCCGATGTTGTCTTT-1	0	0	0	0	0	0	0	0	0	0	0	0	0	0	5
EZ02_GGCCGATTCTGCTTGC-1	0	0	0	0	0	0	0	0	0	0	0	0	0	1	3
EZ02_GGCGACTGTGTCTGAT-1	0	0	0	0	0	0	0	1	0	0	0	0	0	0	0
EZ02_GGCGACTTCAAACCAC-1	0	0	0	0	0	0	0	0	0	0	0	0	0	0	0
EZ02_GGCGTGTTCGAATGCT-1	0	0	0	0	0	0	0	0	1	0	0	0	0	0	1
EZ02_GGGAATGTCCTTTCGG-1	0	0	0	0	0	0	0	1	0	0	0	0	0	0	0
EZ02_GGGACCTAGACAAAGG-1	0	0	0	0	0	0	0	0	0	0	0	0	0	0	0
EZ02_GGGAGATAGAGGACGG-1	0	0	1	1	0	0	0	1	0	0	0	0	0	0	0
EZ02_GGGAGATAGTGTCCAT-1	0	0	0	0	0	0	0	0	0	0	0	0	0	0	0
EZ02_GGGAGATCAGACAGGT-1	0	0	0	0	0	0	0	0	0	0	0	0	0	0	1
EZ02_GGGAGATGTTCACGGC-1	0	0	0	0	0	0	0	0	0	0	0	0	0	0	0
EZ02_GGGATGAAGATGTTAG-1	0	0	0	0	0	0	0	0	0	0	0	0	0	0	0
EZ02_GGGATGACACTTAAGC-1	0	0	0	0	0	0	0	0	0	0	0	0	0	0	1
EZ02_GGGATGATCAGTTTGG-1	0	2	0	1	0	0	0	0	0	0	0	0	0	0	0
EZ02_GGGCATCAGCTAACTC-1	0	0	0	0	0	0	0	0	0	0	0	0	0	0	0
EZ02_GGGCATCGTAATAGCA-1	0	1	0	0	0	0	0	0	0	0	0	0	0	0	1
EZ02_GGGTTGCCAGATCCAT-1	0	0	0	0	0	0	0	0	0	0	0	0	0	0	0
EZ02_GGGTTGCTCGGCATCG-1	0	3	0	1	0	0	0	0	0	0	0	0	0	0	1
EZ02_GGTATTGAGCTCCTTC-1	0	0	0	0	0	0	0	0	0	0	0	0	1	0	3
EZ02_GGTATTGAGGCATGTG-1	0	0	0	0	0	0	0	0	1	0	0	0	0	0	0
EZ02_GGTATTGAGTCCATAC-1	0	0	0	1	0	0	0	0	0	0	0	0	0	0	0
EZ02_GGTGCGTCAGGGTATG-1	1	1	0	0	0	0	0	0	0	0	0	0	1	0	0
EZ02_GGTGTTACATCACCCT-1	0	0	0	0	0	0	0	0	0	0	0	0	0	0	3
EZ02_GGTGTTAGTCGATTGT-1	0	0	0	1	0	0	0	0	0	0	0	0	0	0	0
EZ02_GTAACGTGTCCGAGTC-1	0	1	1	0	0	0	0	0	0	0	0	0	0	0	1
EZ02_GTAACGTTCTCAAGTG-1	0	0	1	0	0	0	0	0	0	0	0	0	0	0	0
EZ02_GTAACTGGTCATCGGC-1	0	0	0	1	0	0	1	0	0	0	0	0	0	0	2
EZ02_GTACGTAAGGTCATCT-1	0	0	0	0	0	0	0	0	0	0	0	1	0	1	1
EZ02_GTACGTAAGTAAGTAC-1	0	1	0	0	0	0	0	0	0	0	0	0	0	0	1
EZ02_GTACTCCTCTCGCATC-1	0	0	0	1	0	0	0	0	0	0	0	0	0	1	4
EZ02_GTACTTTCAATGGACG-1	0	1	0	0	0	0	0	0	0	0	0	0	0	0	2
EZ02_GTACTTTCACGTCAGC-1	0	0	0	0	0	0	0	0	0	0	0	0	0	0	1
EZ02_GTACTTTCAGGGAGAG-1	2	0	0	0	0	0	0	0	0	0	0	0	0	0	0
EZ02_GTAGGCCGTTTGACAC-1	0	0	0	0	0	0	0	0	0	0	0	0	0	2	0
EZ02_GTATCTTCACCGATAT-1	0	4	0	0	0	0	0	0	0	0	0	0	0	1	1
EZ02_GTATCTTGTCTTCAAG-1	0	0	0	0	0	0	0	0	0	0	0	0	0	0	2
EZ02_GTATCTTTCCATGCTC-1	0	1	0	0	0	0	0	0	1	0	0	0	0	0	1
EZ02_GTATTCTCAAGTACCT-1	0	0	0	0	0	0	0	0	0	0	0	0	0	0	2
EZ02_GTATTCTTCACCGTAA-1	0	0	0	0	0	0	0	0	0	0	0	0	0	0	0
EZ02_GTCGGGTCATGCATGT-1	0	0	0	0	0	0	0	0	0	0	0	0	0	0	0
EZ02_GTCGGGTTCCAGATCA-1	0	1	0	1	0	0	0	0	0	0	0	0	0	0	0
EZ02_GTCGTAACAAGCGATG-1	0	1	0	0	0	0	0	0	0	0	0	0	0	0	1
EZ02_GTCGTAATCAACGCTA-1	0	1	0	0	0	0	0	0	0	0	0	1	0	0	0
EZ02_GTGAAGGAGTCTTGCA-1	0	0	1	0	0	0	0	0	0	0	0	0	0	1	1
EZ02_GTGAAGGGTCCTAGCG-1	0	0	0	0	0	0	0	0	0	0	0	0	0	0	2
EZ02_GTGCAGCGTTGATTGC-1	0	0	2	0	0	0	0	0	0	0	0	0	0	0	2
EZ02_GTGCATAAGTTCCACA-1	0	1	0	0	0	0	0	0	0	0	0	0	0	0	4
EZ02_GTGCGGTGTGCGATAG-1	0	0	0	0	0	0	0	0	0	0	0	0	0	0	0
EZ02_GTGCTTCGTTGTACAC-1	0	1	0	0	0	0	0	1	1	0	0	0	0	1	3
EZ02_GTGGGTCAGGACACCA-1	0	0	0	0	0	0	0	0	0	0	0	0	0	1	3
EZ02_GTGTGCGGTTTGCATG-1	0	0	0	0	0	0	0	0	1	0	0	0	0	0	0
EZ02_GTGTGCGTCGCGGATC-1	0	0	0	0	0	0	0	0	0	0	0	0	0	0	0
EZ02_GTGTTAGAGCTCCCAG-1	0	0	0	0	0	0	0	0	0	0	0	0	0	0	0
EZ02_GTTAAGCTCGGAAACG-1	0	1	0	0	0	0	0	0	0	0	0	0	0	0	0
EZ02_GTTACAGAGTTGAGTA-1	2	1	0	0	0	0	0	0	0	0	0	0	0	1	1
EZ02_GTTCATTCAGGGATTG-1	0	2	0	0	0	0	0	0	0	0	0	0	0	0	4
EZ02_GTTCGGGAGACAAAGG-1	0	0	0	0	0	0	0	0	0	0	0	0	0	0	2
EZ02_GTTCGGGTCGGGAGTA-1	0	0	0	0	0	0	0	0	0	0	0	0	1	0	2
EZ02_GTTCTCGCACATGACT-1	0	0	0	0	0	0	0	1	0	0	0	0	0	1	0
EZ02_GTTCTCGGTACAGTGG-1	0	0	0	0	0	0	0	0	0	0	0	0	0	0	4
EZ02_GTTTCTAAGCTGTCTA-1	0	1	0	0	0	0	0	0	1	0	0	0	0	0	7
EZ02_GTTTCTACAGAGTGTG-1	0	0	0	0	0	0	0	0	0	0	0	0	0	0	2
EZ02_TAAACCGGTATCAGTC-1	0	1	0	0	0	0	0	0	0	0	0	0	0	0	0
EZ02_TAAGAGACAGCCAATT-1	0	0	1	0	0	0	0	0	0	0	0	0	0	0	0
EZ02_TAAGCGTTCACCAGGC-1	0	0	0	0	0	0	0	0	0	0	0	0	0	0	1
EZ02_TAAGTGCCAAGGTTTC-1	0	0	0	0	0	0	0	0	0	0	0	0	0	0	2
EZ02_TACAGTGTCATCGATG-1	0	2	0	0	0	0	0	0	0	0	0	0	0	0	2
EZ02_TACCTATCAAGGGTCA-1	0	0	0	0	0	0	0	0	0	0	0	0	0	0	1
EZ02_TACCTTAAGCCAACAG-1	0	2	1	0	0	0	0	0	0	0	0	0	0	0	0
EZ02_TACCTTAAGTGGTAGC-1	0	0	0	0	0	0	0	0	0	0	0	0	0	0	3
EZ02_TACGGGCCAGCCTGTG-1	0	1	0	0	0	0	0	0	0	0	0	0	0	0	2
EZ02_TACGGTACAGTCGTGC-1	0	1	0	1	0	0	0	0	0	0	0	0	0	0	1
EZ02_TACTTACAGCTAAACA-1	1	2	0	0	0	0	1	0	1	0	0	0	0	0	2
EZ02_TAGACCAAGACTGTAA-1	0	1	0	0	0	0	0	0	0	0	0	0	0	0	0
EZ02_TAGAGCTAGAAGCCCA-1	0	0	0	0	0	0	0	0	0	0	0	0	0	1	1
EZ02_TAGCCGGCAAATACAG-1	0	1	0	0	0	0	0	0	0	0	0	0	0	0	1
EZ02_TAGGCATAGTTAGGTA-1	0	0	0	0	0	0	0	0	0	0	0	0	0	0	2
EZ02_TAGGCATCAGATAATG-1	0	0	0	0	0	0	0	0	0	0	0	0	0	0	1
EZ02_TAGGCATGTACAGTTC-1	0	0	1	0	0	0	0	0	0	0	0	0	0	1	6
EZ02_TAGTGGTGTAGGAGTC-1	0	0	0	0	0	0	0	0	0	0	0	0	0	0	0
EZ02_TAGTGGTTCTTCGGTC-1	0	0	0	0	0	0	0	0	0	0	0	0	0	0	1
EZ02_TAGTTGGGTCCATGAT-1	0	0	1	0	0	0	0	1	0	0	0	0	0	1	1
EZ02_TATCAGGGTCATGCAT-1	0	0	0	0	0	0	0	0	0	0	0	0	0	1	2
EZ02_TATCAGGGTGCCTGTG-1	0	0	1	0	0	0	0	0	0	0	0	0	0	1	3
EZ02_TATGCCCGTGTTTGTG-1	0	0	0	0	0	0	0	0	0	0	0	0	0	0	0
EZ02_TATTACCAGCAACGGT-1	0	0	0	0	0	0	0	0	0	0	0	0	1	0	1
EZ02_TCAACGAAGAACAACT-1	0	0	0	0	0	0	0	0	0	0	0	0	0	0	0
EZ02_TCAACGAGTTCCACTC-1	0	0	0	0	0	0	0	0	0	0	0	0	0	0	0
EZ02_TCAACGAGTTTAGCTG-1	0	0	0	0	0	0	0	0	0	0	0	0	0	0	1
EZ02_TCACAAGCAGACACTT-1	0	0	0	1	0	0	0	0	0	0	0	0	0	0	0
EZ02_TCAGATGGTACAGCAG-1	0	0	0	0	0	0	0	0	0	0	0	0	0	0	1
EZ02_TCAGATGTCCTAAGTG-1	0	0	0	0	0	0	0	0	0	0	0	0	0	0	0
EZ02_TCAGCAAAGCGGCTTC-1	0	1	3	2	0	0	0	0	0	0	0	0	0	0	1
EZ02_TCAGGATAGTGTGGCA-1	0	0	1	0	0	0	0	0	1	0	0	0	0	0	0
EZ02_TCAGGATGTCTAGGTT-1	0	0	0	0	0	0	0	0	0	0	0	0	0	0	0
EZ02_TCAGGTACACTGTCGG-1	0	1	0	0	0	0	0	0	0	0	0	0	0	0	3
EZ02_TCAGGTATCTCTAAGG-1	0	0	0	0	0	0	1	0	1	0	0	0	0	0	1
EZ02_TCCCGATAGCTAGGCA-1	0	0	0	0	0	0	0	0	0	0	0	0	0	0	1
EZ02_TCCCGATAGTGCTGCC-1	0	1	1	0	0	0	0	0	0	1	0	0	0	0	4
EZ02_TCCCGATGTTCACGGC-1	0	0	0	0	0	0	0	0	0	0	0	0	0	1	0
EZ02_TCGCGTTAGTAGGTGC-1	0	2	1	0	0	0	0	0	0	0	0	0	0	1	2
EZ02_TCGGGACCAGTCCTTC-1	0	2	0	0	0	0	0	0	0	0	0	0	0	0	5
EZ02_TCGGGACTCGTGGACC-1	0	0	0	0	0	0	0	0	0	0	0	0	0	0	1
EZ02_TCGGTAAGTAGCCTCG-1	0	0	0	0	0	0	0	0	0	0	0	0	0	0	0
EZ02_TCGTACCAGGTAGCCA-1	0	0	0	1	0	0	0	0	0	0	0	0	0	0	2
EZ02_TCGTACCGTATCGCAT-1	0	0	0	0	0	0	0	0	0	0	0	0	0	0	1
EZ02_TCGTACCGTCCAGTGC-1	0	0	0	0	0	0	0	0	0	0	0	0	0	0	2
EZ02_TCTATTGAGCGATCCC-1	0	0	0	0	0	0	0	0	0	0	0	0	0	0	1
EZ02_TCTCATAGTTGCTCCT-1	0	0	0	0	0	0	0	0	0	0	0	0	0	0	0
EZ02_TCTCTAAGTTTCGCTC-1	1	0	0	2	0	0	0	0	0	0	0	0	0	0	1
EZ02_TCTGAGAAGACAAAGG-1	0	0	0	0	0	0	0	0	0	0	0	1	0	0	0
EZ02_TCTGAGAAGAGAGCTC-1	0	0	0	0	0	0	0	0	0	0	0	0	0	0	0
EZ02_TCTGAGACAGCTATTG-1	0	0	0	0	0	0	0	0	1	0	0	0	0	0	1
EZ02_TCTGAGAGTCTGCAAT-1	0	0	1	0	0	0	0	0	0	0	0	0	0	0	2
EZ02_TCTTCGGAGACTGTAA-1	0	0	0	0	0	0	0	0	0	0	0	0	0	0	0
EZ02_TCTTCGGAGGGATACC-1	0	1	0	0	0	0	0	0	0	0	0	0	0	0	0
EZ02_TCTTCGGTCCGGGTGT-1	0	0	0	0	0	0	0	0	0	0	0	0	0	0	1
EZ02_TGAAAGATCGCCAGCA-1	0	0	0	0	0	0	0	0	0	0	0	0	0	0	0
EZ02_TGACAACCACTCTGTC-1	0	1	3	0	0	0	0	0	0	0	0	0	0	0	1
EZ02_TGACGGCCACAAGCCC-1	0	1	0	0	0	0	0	0	0	0	0	0	0	0	2
EZ02_TGACTAGCAAGACGTG-1	0	0	0	0	0	0	0	0	0	0	0	0	0	0	0
EZ02_TGACTAGTCCGTTGCT-1	0	0	0	0	0	0	0	1	0	0	0	0	0	0	0
EZ02_TGACTTTGTAGGCTGA-1	0	0	0	0	0	0	0	0	0	0	0	0	0	0	0
EZ02_TGACTTTGTTAAGTAG-1	0	0	0	1	0	0	0	0	1	0	0	0	0	0	3
EZ02_TGACTTTTCATCGGAT-1	0	0	0	0	0	0	0	0	1	0	0	0	1	0	1
EZ02_TGAGAGGTCCAATGGT-1	0	1	0	0	0	0	0	0	0	0	0	0	0	0	0
EZ02_TGAGCATAGCAAATCA-1	0	0	0	0	0	0	0	0	0	0	0	0	0	0	0
EZ02_TGAGCCGAGACGCAAC-1	0	0	0	0	0	0	0	0	0	0	0	0	0	0	2
EZ02_TGAGCCGCACCAGATT-1	0	1	0	0	0	0	0	0	0	0	0	0	0	0	7
EZ02_TGAGCCGCAGTATCTG-1	0	1	0	0	0	0	0	0	0	0	0	0	0	0	0
EZ02_TGCACCTCAGCGTAAG-1	0	0	0	0	0	0	0	0	0	0	0	0	0	1	7
EZ02_TGCACCTTCAGCTCGG-1	0	0	0	0	0	0	0	0	1	0	0	0	0	0	1
EZ02_TGCACCTTCAGGCAAG-1	0	0	0	0	0	0	0	0	0	0	0	0	0	1	1
EZ02_TGCCAAATCAGGCAAG-1	0	0	0	0	0	0	1	0	0	0	0	0	0	0	0
EZ02_TGCCCATGTCTTTCAT-1	0	0	0	0	0	0	0	0	0	0	0	0	0	0	0
EZ02_TGCCCTAAGTAACCCT-1	0	2	0	0	0	0	0	0	0	0	0	0	0	0	3
EZ02_TGCCCTACAGACAAAT-1	0	0	0	0	0	0	0	0	0	0	0	0	0	0	0
EZ02_TGCTGCTGTGTCAATC-1	0	1	1	0	0	0	0	0	0	0	0	0	0	0	0
EZ02_TGGACGCAGACAATAC-1	0	0	0	0	0	0	0	0	0	0	0	0	0	0	2
EZ02_TGGACGCCACGGACAA-1	0	0	0	0	0	0	0	0	0	0	0	0	0	1	1
EZ02_TGGCCAGCACTTGGAT-1	0	1	0	0	0	0	0	0	0	0	0	0	0	0	0
EZ02_TGGCGCAAGTCCGGTC-1	0	1	1	0	0	0	1	0	0	0	0	0	0	1	13
EZ02_TGGGAAGCAGTGGAGT-1	0	1	0	0	0	0	0	0	1	0	0	0	0	1	1
EZ02_TGGGCGTAGGCAAAGA-1	0	1	0	0	0	0	0	0	0	0	0	0	0	0	4
EZ02_TGGGCGTAGGTAGCTG-1	0	1	1	0	0	0	0	0	0	0	0	0	0	1	7
EZ02_TGGGCGTTCAGAGGTG-1	0	0	0	0	0	0	0	0	0	0	0	0	0	1	10
EZ02_TGTATTCAGCGCTCCA-1	0	1	0	0	0	0	0	0	0	0	0	0	0	0	0
EZ02_TGTATTCTCATAGCAC-1	1	0	0	0	0	0	0	0	0	0	0	0	0	0	0
EZ02_TGTCCCACAGGGAGAG-1	0	0	0	0	0	0	0	0	0	0	0	0	0	0	1
EZ02_TGTGGTATCAAGCCTA-1	0	0	1	1	0	0	0	0	0	0	0	0	0	0	0
EZ02_TGTGTTTAGCCACTAT-1	0	1	2	0	0	0	0	0	0	0	0	0	0	0	2
EZ02_TGTGTTTAGTTAAGTG-1	0	1	0	0	0	0	0	0	0	0	0	0	0	0	1
EZ02_TGTGTTTCAATCTACG-1	0	0	0	0	0	0	0	0	0	0	0	0	0	0	1
EZ02_TGTTCCGAGAGCTGGT-1	0	0	0	0	0	0	0	0	0	0	0	0	0	1	0
EZ02_TGTTCCGAGCTATGCT-1	0	2	0	1	0	0	1	0	0	0	0	0	0	0	2
EZ02_TGTTCCGTCACTTCAT-1	0	1	0	0	0	0	0	0	0	0	0	0	0	0	0
EZ02_TTAACTCGTTCCATGA-1	0	3	0	0	0	0	0	1	1	0	0	0	0	0	1
EZ02_TTAACTCTCAATAAGG-1	0	0	0	0	0	0	0	0	0	0	0	0	0	0	1
EZ02_TTAGGACTCCGATATG-1	0	0	0	0	0	0	0	0	0	0	0	0	0	0	4
EZ02_TTAGGACTCTATGTGG-1	0	0	0	0	0	0	0	0	0	0	0	0	0	0	0
EZ02_TTAGGCAGTAAGGGCT-1	0	1	0	0	0	0	0	0	0	0	0	0	0	0	1
EZ02_TTAGGCATCATAACCG-1	0	0	1	0	0	0	0	0	0	0	0	0	0	0	0
EZ02_TTATGCTTCCGTCAAA-1	0	0	1	0	0	0	0	0	1	0	0	0	0	0	1
EZ02_TTATGCTTCTGTTTGT-1	0	1	0	0	0	0	0	0	0	0	0	0	0	0	3
EZ02_TTCCCAGCAGGGAGAG-1	0	0	0	0	0	0	0	0	0	0	0	0	0	0	0
EZ02_TTCCCAGGTACAGCAG-1	0	0	0	0	0	0	0	0	0	0	0	0	0	0	2
EZ02_TTCGAAGGTACCCAAT-1	0	2	0	0	0	0	0	0	0	0	0	0	0	0	1
EZ02_TTCGAAGGTCGAATCT-1	0	0	0	0	0	0	0	0	0	1	0	0	0	0	8
EZ02_TTCGGTCGTGTTCTTT-1	0	0	0	0	0	0	0	1	0	0	0	0	0	0	1
EZ02_TTCGGTCTCTGTGCAA-1	0	0	0	0	0	0	0	0	0	0	0	0	0	0	1
EZ02_TTCTACAAGCTTCGCG-1	0	0	0	0	0	0	0	0	0	0	0	0	0	0	6
EZ02_TTCTCCTCATTTCACT-1	0	0	0	0	0	0	0	0	0	0	0	0	0	1	3
EZ02_TTGAACGCAGAGCCAA-1	1	0	0	0	0	0	0	0	0	0	0	0	0	0	3
EZ02_TTGACTTAGATCGGGT-1	0	0	0	0	0	0	0	0	0	0	0	0	0	0	3
EZ02_TTGACTTTCAATCACG-1	0	0	1	0	0	0	0	0	0	0	0	0	0	0	2
EZ02_TTGACTTTCCACGTTC-1	0	0	0	0	0	0	0	0	0	0	0	0	1	0	0
EZ02_TTGGAACAGTGTCCCG-1	0	0	0	0	0	0	1	0	0	0	0	0	0	1	1
EZ02_TTGGAACGTACAGCAG-1	1	0	0	0	0	0	0	0	0	0	0	0	0	1	0
EZ02_TTTACTGTCTTAGAGC-1	0	0	0	0	0	0	0	0	0	0	0	0	0	0	1
EZ02_TTTATGCCAAACGCGA-1	0	0	0	0	0	0	0	0	0	0	0	0	0	0	0
EZ02_TTTCCTCCACACCGCA-1	0	0	0	0	0	0	0	0	0	0	0	0	0	0	1
EZ02_TTTGCGCAGTGCCATT-1	0	1	0	0	0	0	1	0	0	0	0	0	0	0	2
EZ02_TTTGCGCGTTGGAGGT-1	0	1	0	1	0	0	0	0	0	0	0	0	0	0	0
EZ02_TTTGCGCTCTTTAGTC-1	0	2	0	0	0	0	0	0	0	0	0	0	0	0	0
EZ02_TTTGTCAGTCGAGATG-1	0	0	0	0	0	0	0	0	0	0	0	0	0	0	4
EZ02_TTTGTCATCTTGTATC-1	0	1	1	0	0	0	0	0	1	0	0	0	0	0	5
EZ04_AAAGATGCAACGCACC-1	0	0	1	0	0	0	1	0	0	0	0	0	0	1	4
EZ04_AACCATGGTGAGTGAC-1	0	0	0	0	0	0	0	0	0	0	0	0	0	1	4
EZ04_AACGTTGCACAGAGGT-1	0	0	0	0	0	0	0	0	0	0	0	0	0	1	4
EZ04_AACTCTTTCAGCTCGG-1	0	0	0	0	0	0	1	0	0	0	0	0	0	0	7
EZ04_ACACCGGAGATGTAAC-1	0	0	1	1	0	0	1	0	0	0	0	0	0	0	2
EZ04_ACACCGGAGCTGCGAA-1	0	0	0	0	0	0	0	0	0	0	0	0	0	1	3
EZ04_ACATGGTAGCCCAGCT-1	0	0	0	0	0	0	0	0	1	0	0	0	0	1	2
EZ04_ACATGGTAGTCGTTTG-1	0	0	1	0	0	0	0	0	0	0	0	0	1	0	7
EZ04_ACGCCGAGTGATGTGG-1	2	0	0	0	0	0	0	0	0	0	0	0	1	0	1
EZ04_ACGTCAACAATGAAAC-1	0	0	0	0	0	0	0	0	0	0	0	0	0	0	2
EZ04_ACTGAGTCAGTACACT-1	0	0	0	0	0	0	0	0	0	0	0	0	0	0	6
EZ04_AGATCTGAGCGATGAC-1	0	0	0	0	0	0	0	0	0	0	0	0	0	1	1
EZ04_AGATTGCCAAACCTAC-1	0	0	2	0	0	0	0	0	0	0	0	0	0	0	1
EZ04_AGATTGCTCTACGAGT-1	0	0	0	0	0	0	0	0	0	0	0	0	0	0	10
EZ04_AGCAGCCAGATATGCA-1	0	0	0	0	0	0	0	0	0	0	0	0	0	0	1
EZ04_AGCAGCCAGATGAGAG-1	0	0	0	0	0	0	0	0	0	0	0	0	0	0	1
EZ04_AGCGTCGTCCATTCTA-1	0	0	0	0	0	0	0	0	0	0	0	0	0	0	2
EZ04_AGCTCTCCAGCTGCTG-1	0	0	0	0	0	0	1	0	0	0	0	1	0	0	3
EZ04_AGGGAGTTCACCTTAT-1	0	0	0	0	0	0	0	0	0	0	0	0	0	0	3
EZ04_AGGGTGACAGCGAACA-1	0	0	0	0	0	0	0	0	0	0	0	0	0	0	0
EZ04_AGTGTCACAGGAATCG-1	0	0	0	0	0	0	0	0	0	0	0	0	0	0	0
EZ04_ATAAGAGGTCAATGTC-1	0	0	1	0	0	0	0	0	0	0	0	0	0	0	0
EZ04_ATCATGGGTCACTTCC-1	1	0	0	0	0	0	0	0	0	0	0	0	0	0	0
EZ04_ATCTACTTCGGACAAG-1	0	0	0	0	0	0	0	0	0	0	0	0	0	1	3
EZ04_ATGTGTGCAAGCCCAC-1	0	0	0	0	0	0	0	0	0	0	0	0	0	0	0
EZ04_CACAGGCTCCAAACAC-1	0	0	0	0	0	0	0	0	0	0	0	0	0	0	2
EZ04_CACAGTAGTCTCGTTC-1	0	0	0	0	0	0	0	0	0	0	0	0	0	0	0
EZ04_CACCTTGAGCTAACAA-1	0	0	1	0	0	0	0	0	0	0	0	0	0	2	2
EZ04_CACCTTGCAGAGTGTG-1	0	0	0	0	0	0	0	0	0	0	0	0	0	0	2
EZ04_CAGAATCAGCTAAGAT-1	0	0	0	0	0	0	0	0	0	0	0	0	0	0	5
EZ04_CAGCTAACATCGGTTA-1	0	0	0	0	0	0	0	0	0	0	0	0	0	0	1
EZ04_CAGCTAACATGGTAGG-1	0	0	0	0	0	0	0	0	0	0	0	0	0	0	8
EZ04_CATCCACCAGGTGGAT-1	0	0	0	0	0	0	0	0	0	0	0	0	0	0	5
EZ04_CATCGAACAGGAACGT-1	0	0	0	0	0	0	0	0	0	0	0	0	0	0	0
EZ04_CATGCCTAGGGTATCG-1	0	0	0	0	0	0	0	0	1	0	0	0	0	1	1
EZ04_CCACCTATCACCATAG-1	0	0	1	0	0	0	0	0	0	0	0	0	0	0	4
EZ04_CCCAGTTAGTGACTCT-1	0	0	0	0	0	0	0	0	0	0	0	0	0	0	1
EZ04_CCGGGATGTCGTTGTA-1	0	0	0	0	0	0	0	0	0	0	0	0	0	0	0
EZ04_CCGGGATTCTCAAACG-1	0	1	0	0	0	0	0	0	0	0	0	0	0	0	0
EZ04_CCGGTAGAGACTGTAA-1	0	0	0	0	0	0	0	0	0	0	0	0	0	0	1
EZ04_CCGTACTAGCGATATA-1	0	0	3	0	0	0	0	0	0	0	0	0	0	0	5
EZ04_CCGTGGATCACCCTCA-1	1	0	0	0	0	0	0	0	0	0	0	0	0	0	1
EZ04_CCTAGCTCAAGTTCTG-1	0	0	0	0	0	0	0	0	0	0	0	0	0	0	1
EZ04_CCTATTATCAGCTGGC-1	0	0	0	0	0	0	0	1	0	0	0	0	0	0	4
EZ04_CCTTACGCATTAGCCA-1	0	0	0	0	0	0	0	0	0	0	0	0	1	0	2
EZ04_CCTTCCCTCCGTACAA-1	0	1	0	0	0	0	0	0	0	0	0	0	0	0	3
EZ04_CGAATGTCAGCCTATA-1	0	0	0	0	0	0	0	0	0	0	0	0	0	0	1
EZ04_CGACTTCTCCTCATTA-1	0	0	0	0	0	0	0	1	0	0	0	0	0	0	1
EZ04_CGATCGGGTCCGAACC-1	0	0	0	0	0	0	0	0	0	0	0	0	0	2	0
EZ04_CGCGGTAGTGGACGAT-1	0	0	0	0	0	0	0	0	0	0	0	0	0	0	0
EZ04_CGCGTTTCAGGTGCCT-1	0	0	0	0	0	0	0	0	0	0	0	0	0	0	4
EZ04_CGCTGGACATGGTCAT-1	0	0	0	0	0	0	0	0	1	0	0	0	0	0	1
EZ04_CGGACTGTCCTACAGA-1	0	0	0	0	0	0	0	0	0	0	0	1	0	0	2
EZ04_CGGAGTCTCGGCCGAT-1	0	0	0	0	0	0	0	0	1	0	0	0	0	0	2
EZ04_CGGCTAGAGCCACGCT-1	0	0	0	0	0	0	0	0	0	0	0	1	0	0	2
EZ04_CGGGTCAGTAGTACCT-1	0	0	0	0	0	0	0	0	0	0	0	0	0	0	5
EZ04_CGTAGGCCACAGGCCT-1	0	0	0	0	0	0	0	0	0	0	0	0	0	0	1
EZ04_CGTCAGGGTCGCATCG-1	0	0	0	0	0	0	0	0	0	0	0	0	0	0	0
EZ04_CGTCCATTCAACGGGA-1	0	2	0	0	0	0	0	0	0	0	0	0	0	0	3
EZ04_CGTGTCTTCGTATCAG-1	0	0	0	0	0	0	1	0	0	0	0	0	0	4	1
EZ04_CTACACCGTGTGGTTT-1	0	0	0	0	0	0	0	0	0	0	0	0	0	0	0
EZ04_CTACACCTCGCCTGAG-1	0	0	0	0	0	0	0	0	0	0	0	0	0	0	1
EZ04_CTACACCTCTCATTCA-1	0	0	0	0	0	0	0	0	0	0	0	0	0	0	0
EZ04_CTAGAGTGTATCTGCA-1	0	0	0	0	0	0	0	0	0	1	0	1	0	0	3
EZ04_CTAGCCTAGAGGTACC-1	0	0	0	0	0	0	0	0	0	0	0	0	0	0	3
EZ04_CTAGCCTAGTAACCCT-1	0	0	0	0	0	0	2	0	0	0	0	0	0	0	0
EZ04_CTAGCCTGTGCGAAAC-1	0	0	0	0	0	0	0	0	0	0	0	0	0	1	0
EZ04_CTAGTGAAGTGCAAGC-1	0	0	0	0	0	0	0	0	0	0	0	0	0	0	3
EZ04_CTCAGAAGTGATGATA-1	1	0	0	0	0	0	0	0	0	0	0	0	0	1	1
EZ04_CTCGGAGCAATCTACG-1	0	0	0	0	0	0	0	0	0	0	0	0	0	0	1
EZ04_CTCGGAGGTTGGGACA-1	0	0	0	0	0	0	0	0	0	0	0	0	0	0	0
EZ04_CTCGGGAGTCAATACC-1	0	0	0	0	0	0	0	0	0	0	0	0	0	0	4
EZ04_CTCTAATGTCGATTGT-1	0	0	0	0	0	0	0	0	0	0	0	1	0	0	1
EZ04_CTCTACGAGACCCACC-1	0	0	0	0	0	0	0	0	0	0	0	0	0	0	0
EZ04_CTGATCCAGGCCGAAT-1	0	0	0	0	0	0	0	0	0	0	0	0	0	0	0
EZ04_CTGATCCCAGCGATCC-1	0	0	0	0	0	0	0	0	0	0	0	0	0	0	3
EZ04_CTGCCTACAAGCCGTC-1	0	1	0	0	0	0	0	0	0	0	0	0	0	0	2
EZ04_CTTAGGACATCGGGTC-1	0	0	0	0	0	0	0	0	0	0	0	0	0	0	2
EZ04_CTTGGCTAGACAATAC-1	1	0	1	0	0	0	0	0	0	0	0	0	0	0	0
EZ04_CTTTGCGAGAGAGCTC-1	0	0	0	0	0	0	0	0	0	0	0	0	0	0	3
EZ04_CTTTGCGAGCTAGTTC-1	0	0	0	0	0	0	1	0	0	0	0	0	0	0	3
EZ04_GAACCTAAGTCCCACG-1	0	0	0	0	0	0	0	0	0	0	0	0	0	0	4
EZ04_GAAGCAGCATCGGACC-1	0	0	0	0	0	0	0	0	0	0	0	0	0	0	0
EZ04_GAATGAACAAGAGGCT-1	0	0	0	0	0	0	0	0	0	0	0	0	0	0	3
EZ04_GACTACACAGCCTTGG-1	0	0	0	0	0	0	0	0	0	0	0	0	0	0	0
EZ04_GACTACATCTATCCCG-1	0	1	1	0	0	0	0	0	0	0	0	0	0	0	29
EZ04_GATCAGTGTACGCTGC-1	0	1	0	0	0	0	0	0	0	0	0	0	0	0	1
EZ04_GATCGTACACTGTCGG-1	0	0	0	0	0	0	0	0	0	0	0	0	0	0	0
EZ04_GATCGTACATGCCTTC-1	0	0	0	0	1	0	0	0	0	0	0	0	0	0	0
EZ04_GATGAAACACTTACGA-1	0	0	1	0	0	0	1	0	0	0	0	0	0	2	7
EZ04_GATGCTAGTCTGGTCG-1	0	0	0	0	0	0	0	0	0	0	0	0	0	0	0
EZ04_GATGCTATCAAGCCTA-1	0	0	0	0	0	0	0	0	0	0	0	0	0	0	1
EZ04_GATGCTATCACGCGGT-1	0	0	0	0	0	0	0	0	0	0	0	0	0	0	0
EZ04_GCACATACAAACCCAT-1	0	0	0	0	0	0	0	0	0	0	0	0	0	0	3
EZ04_GCACTCTGTGTGAATA-1	0	0	0	0	0	0	0	0	0	0	0	0	0	0	6
EZ04_GCAGTTAAGCTAACAA-1	0	0	0	0	0	0	0	0	0	0	0	0	0	1	3
EZ04_GCATACACATCGATTG-1	0	0	0	0	0	0	0	0	0	0	0	0	0	0	3
EZ04_GCATGCGAGTGAATTG-1	0	0	0	1	0	0	0	0	0	0	0	0	0	0	2
EZ04_GCCTCTACAATCAGAA-1	0	0	0	0	0	0	0	0	0	0	0	0	0	0	5
EZ04_GCCTCTACACGGCCAT-1	0	0	0	0	0	0	0	0	0	0	0	0	0	0	0
EZ04_GCGCAACGTCGCGAAA-1	0	0	0	0	0	0	0	0	0	0	0	0	0	0	1
EZ04_GCGCAACTCTTATCTG-1	2	0	0	0	0	0	0	0	0	0	0	0	0	0	4
EZ04_GCGCGATAGAAGCCCA-1	0	0	0	0	0	0	0	0	0	0	0	0	0	0	0
EZ04_GGAACTTAGGGAGTAA-1	0	0	0	0	0	0	0	0	0	0	0	0	0	0	3
EZ04_GGAACTTTCTTTAGGG-1	0	0	0	0	0	0	0	0	0	0	0	0	0	0	4
EZ04_GGAATAAGTGATGCCC-1	0	0	0	0	0	0	0	0	0	0	0	0	0	0	1
EZ04_GGACAAGGTCTGCAAT-1	0	0	0	0	0	0	0	0	0	0	0	0	0	0	3
EZ04_GGACAGACAGCTCCGA-1	0	0	0	0	0	0	0	0	0	0	0	0	0	0	5
EZ04_GGAGCAAGTAAACACA-1	0	0	0	0	0	0	0	0	0	0	0	0	0	0	3
EZ04_GGCGTGTGTGGGTATG-1	0	0	0	0	0	0	0	0	0	0	0	0	0	0	1
EZ04_GGCTCGAGTACGCACC-1	0	1	0	0	0	0	0	0	0	0	0	0	0	0	10
EZ04_GGGATGATCCCAAGAT-1	0	0	0	0	0	0	0	0	0	0	0	0	0	0	0
EZ04_GGGTCTGAGTCCATAC-1	0	0	0	0	0	0	0	0	0	0	0	0	0	0	6
EZ04_GGGTCTGCATGCAATC-1	0	0	0	0	0	0	0	0	0	0	0	0	0	0	1
EZ04_GGTGAAGGTGGCGAAT-1	0	0	0	0	0	0	0	0	0	0	0	0	0	1	3
EZ04_GTAACGTGTTTGTGTG-1	0	0	0	0	0	0	0	0	0	0	0	0	0	0	2
EZ04_GTACGTATCTGTGCAA-1	0	0	1	0	0	0	0	0	0	0	0	0	0	0	1
EZ04_GTAGGCCAGAGCAATT-1	0	1	0	0	0	0	0	0	0	0	0	0	0	1	5
EZ04_GTATCTTCAAGACGTG-1	0	0	0	0	0	0	0	0	0	0	0	0	0	0	1
EZ04_GTATCTTGTGGCCCTA-1	0	0	0	0	0	0	0	0	0	0	0	0	0	0	0
EZ04_GTCAAGTTCGGAAACG-1	0	0	0	0	0	0	0	0	0	0	0	0	0	0	1
EZ04_GTCCTCAAGCACGCCT-1	0	0	0	1	0	0	0	0	0	0	0	0	0	0	5
EZ04_GTCTCGTTCTCGATGA-1	0	0	0	0	0	0	0	0	0	0	0	0	0	0	1
EZ04_GTGCGGTCAGGGTACA-1	0	1	2	0	0	0	0	0	0	0	0	0	0	1	7
EZ04_GTGGGTCTCGCGCCAA-1	0	0	0	0	0	0	0	0	0	0	0	0	0	0	1
EZ04_GTGTGCGCACAGCCCA-1	0	0	0	0	0	0	1	0	0	0	0	0	0	0	1
EZ04_GTTAAGCAGGACAGAA-1	0	0	0	0	0	0	0	0	0	0	0	0	0	0	3
EZ04_TACACGACAATGAAAC-1	0	0	1	0	0	0	0	0	0	0	0	0	0	0	0
EZ04_TACCTTATCCCTTGCA-1	0	0	0	0	0	0	0	0	0	0	0	0	0	0	2
EZ04_TACGGGCCAGTAGAGC-1	1	0	0	0	0	0	0	0	0	0	0	0	0	0	3
EZ04_TACTTGTCAGCGTCCA-1	0	0	0	0	0	0	0	0	0	0	0	0	0	0	0
EZ04_TAGAGCTCAGGATTGG-1	0	0	0	0	0	0	0	0	0	0	0	0	0	0	3
EZ04_TAGAGCTGTCAATGTC-1	0	0	0	0	0	0	0	0	0	0	0	0	0	1	1
EZ04_TATCAGGTCCAACCAA-1	0	0	0	0	0	0	1	0	0	0	0	0	0	0	0
EZ04_TCAATCTCATCGATGT-1	0	1	0	0	0	0	0	0	0	0	0	0	0	0	0
EZ04_TCACAAGAGTAGATGT-1	0	0	0	0	0	0	0	0	0	0	0	1	0	0	3
EZ04_TCAGGTAAGAGTAAGG-1	0	0	0	0	0	0	0	0	0	0	0	1	0	2	5
EZ04_TCTATTGGTGCAACTT-1	0	0	0	0	0	0	0	0	0	0	0	0	0	0	2
EZ04_TCTCATAGTGTAATGA-1	0	0	0	0	0	0	0	0	0	0	0	0	0	0	1
EZ04_TCTGGAACATCCGCGA-1	0	0	0	0	0	0	0	0	0	0	0	0	0	1	2
EZ04_TCTTTCCCACGAGGTA-1	0	0	0	0	0	0	0	0	0	0	0	0	0	0	0
EZ04_TGAGAGGTCATCATTC-1	0	0	0	0	0	0	0	0	0	0	0	0	0	0	0
EZ04_TGAGGGACATTTCAGG-1	1	0	0	0	0	0	0	0	0	0	0	0	0	0	9
EZ04_TGATTTCCATCGATTG-1	0	0	0	0	0	0	0	0	0	0	0	0	0	0	0
EZ04_TGCACCTAGAAGGTGA-1	0	2	1	0	0	0	0	0	0	0	0	0	0	0	5
EZ04_TGCACCTAGCGCCTCA-1	0	0	0	0	0	0	0	0	0	0	0	0	0	0	9
EZ04_TGCCCATAGACCACGA-1	0	0	0	0	0	0	0	0	0	0	0	0	0	0	5
EZ04_TGCCCTAGTGCAACGA-1	0	0	0	0	0	0	0	0	0	0	0	0	0	0	0
EZ04_TGCGGGTAGGCCATAG-1	0	0	0	0	0	0	0	0	0	1	0	0	0	0	7
EZ04_TGCGGGTTCGCAAGCC-1	0	0	1	0	0	0	0	0	0	0	0	0	0	0	6
EZ04_TGCTACCTCACTTACT-1	0	0	1	0	0	0	1	0	0	0	0	0	0	1	4
EZ04_TGGGAAGTCTTGCATT-1	0	0	0	0	0	0	0	0	0	0	0	0	0	0	15
EZ04_TGGGCGTAGTCACGCC-1	0	0	0	0	0	0	0	0	0	0	0	0	0	0	14
EZ04_TGTGTTTCATATACGC-1	0	0	0	0	0	0	0	0	0	0	0	0	0	0	3
EZ04_TGTTCCGCACATCCAA-1	0	0	0	0	0	0	0	0	0	0	0	0	0	0	2
EZ04_TTAGGACTCCAAGTAC-1	0	0	0	0	0	0	0	0	0	0	0	0	0	1	5
EZ04_TTAGGCATCAAGATCC-1	0	0	0	0	0	0	0	0	0	0	0	0	0	0	7
EZ04_TTATGCTGTGTTTGGT-1	0	0	0	0	0	0	0	0	0	0	0	0	0	0	3
EZ04_TTCTTAGCAATCCGAT-1	0	0	0	0	0	0	0	0	0	1	0	0	0	1	8
EZ04_TTGAACGAGAAGGACA-1	2	0	1	0	0	0	0	0	0	0	0	0	0	0	1
EZ04_TTGGAACGTCTGCCAG-1	0	0	0	0	0	0	0	0	0	0	0	0	0	0	4
EZ04_TTTACTGTCGATCCCT-1	0	0	0	0	0	0	0	0	0	0	0	0	0	0	3
EZ04_TTTATGCCATCCCACT-1	0	0	1	0	0	0	0	2	0	0	0	0	0	0	3
EZ05_AAACCTGCACATTCGA-1	0	0	2	0	0	0	0	0	0	0	0	0	0	0	2
EZ05_AAACCTGCATTCACTT-1	3	1	0	0	0	0	0	0	2	0	0	0	0	0	1
EZ05_AAATGCCTCGCCCTTA-1	0	2	0	0	0	0	0	0	0	0	0	0	0	0	2
EZ05_AACCGCGCATTTGCCC-1	1	1	1	0	0	0	0	0	0	0	0	0	0	0	4
EZ05_AACTCCCTCGTTACAG-1	0	0	0	1	0	0	0	0	0	0	0	0	0	1	6
EZ05_AACTGGTGTTACGACT-1	0	1	0	1	0	0	0	0	0	0	0	0	0	0	1
EZ05_AACTTTCGTCCATCCT-1	0	3	1	0	0	0	0	0	0	0	0	0	1	1	3
EZ05_AAGGCAGGTTCCACTC-1	0	0	0	2	0	0	0	0	0	0	0	0	0	0	9
EZ05_AATCCAGAGCCATCGC-1	1	0	0	0	0	0	0	0	0	0	0	0	3	0	5
EZ05_AATCCAGCATGTCTCC-1	0	0	2	0	0	0	0	0	0	0	0	0	0	0	7
EZ05_AATCCAGTCTAGAGTC-1	0	0	0	1	0	0	0	0	1	0	0	0	0	0	2
EZ05_ACACTGACATGCCTTC-1	0	0	1	0	0	0	0	1	0	0	0	0	0	3	8
EZ05_ACAGCCGAGGACACCA-1	1	0	0	0	0	0	0	1	0	0	0	0	2	4	4
EZ05_ACCAGTACACGAAAGC-1	0	5	0	0	0	0	0	0	0	0	0	0	0	0	1
EZ05_ACCTTTAAGGGTCGAT-1	0	0	0	0	0	0	0	1	0	0	0	0	0	1	2
EZ05_ACGAGCCTCACGCGGT-1	0	0	1	0	0	0	0	0	1	0	0	0	0	0	8
EZ05_ACGAGCCTCTATCGCC-1	2	0	3	0	0	0	0	1	0	0	0	0	0	0	33
EZ05_ACGAGGACATTACGAC-1	0	0	0	0	0	0	0	1	1	0	0	0	0	0	2
EZ05_ACGATGTCATGTAAGA-1	0	1	1	0	0	0	0	0	0	0	0	0	0	0	3
EZ05_ACGCAGCGTGCTGTAT-1	4	0	0	0	0	0	0	0	0	0	0	0	0	0	0
EZ05_ACGGCCAAGTCGATAA-1	4	1	1	0	0	0	0	1	0	0	0	0	1	1	4
EZ05_ACTGAACCATACTCTT-1	0	4	0	0	0	0	0	0	0	0	0	0	0	2	9
EZ05_ACTGAGTCAGGAATCG-1	4	1	1	0	0	0	0	0	0	0	0	0	3	0	0
EZ05_ACTGAGTGTCGAAAGC-1	0	1	0	0	0	0	0	1	0	0	0	0	0	4	4
EZ05_AGAGCTTCATCACCCT-1	0	1	1	0	0	0	0	1	0	0	0	0	0	0	4
EZ05_AGATCTGCACGAAGCA-1	1	0	0	0	0	0	0	0	0	0	0	0	0	0	2
EZ05_AGATTGCCACAGAGGT-1	0	0	1	0	0	0	0	0	1	0	0	0	0	1	3
EZ05_AGGCCGTCATCCGGGT-1	2	0	0	0	0	0	0	0	0	0	0	0	0	1	15
EZ05_AGGGTGAGTCACCTAA-1	0	0	0	0	0	0	0	0	1	0	0	0	0	0	0
EZ05_AGGTCATAGGACATTA-1	0	3	0	0	0	0	0	0	1	0	0	0	0	1	9
EZ05_AGGTCCGAGAATGTTG-1	0	1	0	0	0	0	0	0	0	0	0	0	0	0	4
EZ05_AGTAGTCGTAAGTGTA-1	0	3	0	0	0	0	0	2	0	0	0	0	0	1	3
EZ05_ATAGACCAGCAATATG-1	0	0	1	0	0	0	0	1	0	0	0	0	1	2	4
EZ05_ATCATCTGTTATCCGA-1	0	1	0	0	0	0	1	0	0	0	0	0	0	0	10
EZ05_ATCCGAAAGTCAAGCG-1	3	1	1	1	0	0	0	0	0	0	0	0	0	2	8
EZ05_ATCCGAAGTTGCCTCT-1	1	0	1	0	0	0	0	0	0	0	0	0	0	0	8
EZ05_ATCGAGTCAAGCCTAT-1	0	2	0	0	0	0	0	0	0	0	0	0	0	3	1
EZ05_ATCGAGTGTACCATCA-1	0	0	0	0	0	0	0	0	0	0	0	0	0	0	0
EZ05_ATCGAGTGTTACCGAT-1	0	0	0	0	0	0	0	0	0	0	0	0	0	2	11
EZ05_ATCGAGTTCAAGGCTT-1	2	2	0	0	0	0	0	0	0	0	0	0	0	1	14
EZ05_ATCTACTAGACCACGA-1	0	0	0	1	0	0	0	0	0	0	0	0	0	1	10
EZ05_ATGAGGGCACCAGGCT-1	2	0	0	0	0	0	0	0	0	0	0	0	0	1	5
EZ05_ATTACTCGTCTGGTCG-1	0	1	1	0	0	0	0	0	0	0	0	0	0	0	2
EZ05_ATTCTACAGAGTGAGA-1	0	0	0	0	0	0	0	0	0	0	0	0	0	3	3
EZ05_ATTTCTGGTCTTCAAG-1	0	1	0	0	0	0	2	0	0	0	0	0	0	2	4
EZ05_CACAAACAGTCATGCT-1	0	0	0	0	0	0	0	0	0	0	0	0	0	1	2
EZ05_CACACTCGTCAAGCGA-1	1	1	0	0	0	0	0	0	0	0	0	0	0	0	0
EZ05_CACCACTGTAGCGCTC-1	0	0	0	0	0	0	1	2	0	0	0	0	0	1	1
EZ05_CACTCCAAGTAGCCGA-1	4	3	0	0	0	0	0	0	0	1	0	0	2	0	6
EZ05_CAGAGAGAGCTCCTCT-1	0	0	1	0	0	0	0	0	0	1	0	0	0	3	7
EZ05_CAGAGAGTCTTGTTTG-1	0	0	0	0	0	0	0	0	0	0	0	0	1	2	3
EZ05_CAGATCACACTTAAGC-1	0	2	1	0	0	0	0	0	0	0	0	0	0	1	6
EZ05_CAGCATAGTCGGATCC-1	0	0	0	0	0	0	0	1	0	1	0	0	0	0	6
EZ05_CAGCATATCCGCGGTA-1	0	0	0	0	0	0	0	0	0	0	0	0	0	0	4
EZ05_CAGCGACGTAGGCATG-1	0	0	1	0	0	0	0	0	0	0	0	0	0	2	0
EZ05_CAGCTGGGTAGGCTGA-1	5	1	1	0	0	0	0	0	0	0	0	0	0	0	1
EZ05_CAGTAACTCAGAGCTT-1	0	0	0	0	0	0	0	0	0	0	0	0	0	0	1
EZ05_CATATGGGTCCGTCAG-1	1	0	1	0	0	0	0	0	0	0	0	0	0	0	0
EZ05_CATCCACCAGATGGGT-1	1	1	0	0	0	0	0	0	0	0	0	0	0	0	16
EZ05_CATGGCGCAATAACGA-1	1	0	2	0	0	0	1	0	0	1	0	0	0	0	4
EZ05_CATTCGCAGCTCCTCT-1	0	0	4	0	0	0	0	0	0	0	0	0	1	0	3
EZ05_CATTCGCGTCCAGTGC-1	0	1	0	0	0	0	0	0	0	0	0	0	1	1	0
EZ05_CCAATCCTCACCAGGC-1	4	1	1	2	3	0	0	0	0	0	0	0	0	2	2
EZ05_CCACTACCACCAGTTA-1	0	1	3	0	0	0	0	0	0	0	0	0	0	0	3
EZ05_CCCAATCTCCATGCTC-1	2	0	1	0	0	0	0	1	0	0	0	0	0	2	4
EZ05_CCCAGTTTCGTTACGA-1	0	1	0	0	0	0	0	0	0	0	0	0	0	0	3
EZ05_CCCTCCTAGAGTACCG-1	1	0	0	0	0	0	0	0	1	0	0	0	1	0	2
EZ05_CCGGGATCAAAGCGGT-1	0	1	0	0	0	0	0	0	0	0	0	0	0	0	1
EZ05_CCGTACTTCGCAAGCC-1	0	0	0	0	0	0	0	0	0	0	0	0	0	0	2
EZ05_CCTAAAGCAATCCAAC-1	0	0	0	0	0	0	0	1	0	0	0	0	0	1	0
EZ05_CCTACACGTCTTTCAT-1	0	0	0	0	0	0	0	0	1	0	0	0	0	0	14
EZ05_CCTAGCTTCTCTGAGA-1	0	0	0	0	0	0	0	0	0	0	0	0	0	0	6
EZ05_CCTTACGTCCTTGCCA-1	0	2	1	0	0	0	0	1	1	0	0	0	1	0	6
EZ05_CCTTCGAGTTTAGCTG-1	1	0	0	0	0	0	0	0	0	0	0	0	0	4	6
EZ05_CGAACATTCAGAGGTG-1	0	0	0	0	0	0	0	0	0	0	0	0	0	0	1
EZ05_CGAATGTGTGAAAGAG-1	0	1	0	0	0	0	0	0	0	0	0	0	0	0	13
EZ05_CGACCTTAGACCACGA-1	0	2	0	0	0	0	0	0	0	0	0	0	0	0	13
EZ05_CGACCTTCATCATCCC-1	1	0	0	0	0	0	0	0	0	0	0	0	0	0	1
EZ05_CGAGAAGTCGCGTTTC-1	0	0	0	0	0	0	0	0	0	0	0	0	0	0	3
EZ05_CGATCGGTCAAACAAG-1	0	0	0	0	0	0	0	0	0	0	0	0	0	2	5
EZ05_CGCTATCAGCTGCAAG-1	0	0	0	0	0	0	0	0	0	0	0	0	0	0	14
EZ05_CGCTGGAGTTGAACTC-1	0	0	1	0	0	0	0	0	0	0	0	0	0	0	3
EZ05_CGGACGTTCACGGTTA-1	0	2	0	0	0	0	0	0	0	0	0	0	0	1	3
EZ05_CGGACTGTCGTTGACA-1	1	0	0	0	0	0	0	0	0	0	0	0	0	0	4
EZ05_CGGAGTCGTCCGAACC-1	1	0	0	1	0	0	0	0	0	0	0	0	0	2	5
EZ05_CGGCTAGGTCCTCCAT-1	0	1	0	0	0	0	0	1	0	0	0	0	1	0	5
EZ05_CGGGTCAAGAGAGCTC-1	0	1	1	0	0	0	0	0	0	0	0	0	0	0	3
EZ05_CGTAGGCAGCTGAAAT-1	1	0	0	0	0	0	0	1	0	0	0	0	0	0	15
EZ05_CGTCAGGCAAATCCGT-1	1	2	1	0	0	0	0	0	0	1	0	0	0	2	18
EZ05_CGTCCATAGTGGCACA-1	0	0	0	0	0	0	0	0	0	0	0	0	0	1	18
EZ05_CGTTAGAGTACATCCA-1	0	0	1	0	0	0	1	0	0	0	0	0	0	0	0
EZ05_CGTTGGGAGCGGCTTC-1	0	0	0	1	0	0	0	0	0	0	0	0	0	0	0
EZ05_CTAATGGTCAGCAACT-1	2	0	0	0	0	0	0	0	0	0	0	0	0	0	21
EZ05_CTACGTCAGTGATCGG-1	0	0	0	0	0	0	0	0	0	0	0	0	0	1	1
EZ05_CTACGTCCAAAGGCGT-1	0	0	0	0	0	0	0	0	0	0	0	0	1	2	2
EZ05_CTAGCCTGTAAATGTG-1	0	2	0	1	0	0	0	0	0	0	0	0	0	0	3
EZ05_CTGAAGTTCACATACG-1	0	0	0	0	0	0	0	2	1	0	0	0	0	0	17
EZ05_CTGATAGAGCAGATCG-1	2	0	0	0	0	0	0	0	1	0	0	0	0	1	5
EZ05_CTGATAGTCCCGGATG-1	0	0	0	0	0	0	0	0	1	0	0	0	0	0	13
EZ05_CTGATCCGTTCGCTAA-1	1	1	1	0	0	0	0	0	1	0	0	0	0	5	8
EZ05_CTGCCTACACGGCCAT-1	0	0	0	0	0	0	0	0	0	0	0	0	0	1	10
EZ05_CTGCTGTAGATCGGGT-1	0	2	1	0	0	0	0	0	1	0	0	0	0	0	3
EZ05_CTGCTGTCAGACAGGT-1	1	0	2	0	0	0	0	0	0	0	0	0	0	0	1
EZ05_CTGCTGTGTCTCAACA-1	0	0	1	0	0	0	0	0	0	0	0	0	0	0	0
EZ05_CTTAACTGTTCAGGCC-1	4	1	0	0	0	0	0	0	0	0	0	0	0	0	5
EZ05_CTTAGGATCGTGGTCG-1	0	1	0	0	0	0	0	0	0	0	0	0	0	0	2
EZ05_CTTTGCGAGTAGGTGC-1	0	1	0	0	0	0	0	0	0	0	0	0	0	0	17
EZ05_GAACATCGTGGGTATG-1	0	1	0	0	0	0	0	0	0	0	0	0	0	1	0
EZ05_GAACATCGTTCCAACA-1	0	0	0	0	0	0	0	0	0	1	0	0	0	1	17
EZ05_GAAGCAGGTAGCTCCG-1	6	2	0	0	0	0	0	0	1	0	0	0	3	0	8
EZ05_GACCTGGTCATTGCCC-1	0	1	0	0	0	0	0	0	0	2	0	0	2	1	2
EZ05_GATCAGTGTACTTCTT-1	0	0	0	0	0	0	0	0	0	0	0	0	0	4	6
EZ05_GATCGATCACGACGAA-1	0	2	1	0	0	0	0	0	0	0	0	0	0	0	0
EZ05_GATCGCGGTCCAAGTT-1	0	1	0	0	0	0	0	0	0	0	0	0	0	0	0
EZ05_GATCGCGTCCTTTACA-1	0	0	0	0	0	0	0	0	0	0	0	0	1	0	1
EZ05_GATCGCGTCTTGTACT-1	0	0	0	0	0	0	0	0	0	0	0	0	1	1	4
EZ05_GATTCAGCACCTTGTC-1	0	0	0	0	0	0	0	0	0	0	0	0	0	0	12
EZ05_GCACTCTTCATGTCCC-1	0	1	2	0	0	0	0	0	0	0	0	0	0	2	10
EZ05_GCAGTTATCGCATGAT-1	0	1	0	0	0	0	0	1	1	1	0	0	2	0	20
EZ05_GCATGCGCAATGGATA-1	0	1	0	0	0	0	1	0	0	0	0	0	0	2	2
EZ05_GCCTCTAAGGTGACCA-1	0	0	0	0	0	0	0	0	0	0	0	0	0	1	0
EZ05_GCCTCTAGTCGAACAG-1	0	0	0	0	0	0	0	0	0	0	0	0	0	0	3
EZ05_GCCTCTATCACATACG-1	0	0	0	1	0	0	0	0	0	1	0	0	0	0	12
EZ05_GCGAGAAGTATAAACG-1	0	3	1	0	0	0	0	0	0	0	0	0	0	0	5
EZ05_GCGCAACCATGAACCT-1	0	0	1	0	0	0	0	0	0	0	0	0	0	2	6
EZ05_GCTGCGATCATGTGGT-1	3	0	1	0	0	0	0	0	1	0	0	0	0	0	1
EZ05_GCTGGGTGTATGGTTC-1	3	5	3	0	0	0	0	1	0	0	0	1	3	2	17
EZ05_GGATGTTTCATTTGGG-1	0	1	0	0	0	0	0	1	0	0	0	0	0	0	3
EZ05_GGCCGATTCAGTCAGT-1	0	0	0	0	0	0	0	0	0	0	0	0	0	0	1
EZ05_GGGCACTTCCTCCTAG-1	0	0	0	0	0	0	0	0	0	0	0	0	0	1	11
EZ05_GGGTCTGTCTGCTGTC-1	2	2	3	2	0	0	0	0	3	0	0	0	0	1	5
EZ05_GGTATTGTCTTTAGGG-1	1	0	0	0	0	0	0	0	0	0	0	0	0	0	15
EZ05_GGTGTTACAAGCGAGT-1	5	3	0	0	0	0	0	0	0	0	0	1	2	0	2
EZ05_GTATCTTCATGCTAGT-1	1	8	2	0	1	0	0	2	0	0	0	0	0	2	0
EZ05_GTCACAATCCTCCTAG-1	2	0	1	0	0	0	0	0	0	0	0	0	0	0	2
EZ05_GTCGGGTAGTGAAGTT-1	0	0	0	0	0	0	0	1	0	0	0	0	0	0	0
EZ05_GTCTTCGGTGTGACGA-1	0	1	1	0	0	0	0	0	0	0	0	0	0	0	1
EZ05_GTGAAGGAGGCCATAG-1	0	1	0	0	0	0	0	0	0	0	0	0	0	3	15
EZ05_GTGAAGGCAGATTGCT-1	3	2	0	0	0	0	0	1	0	0	0	0	0	1	7
EZ05_GTTAAGCGTAGCTAAA-1	0	0	0	0	0	0	0	0	0	0	0	0	0	0	2
EZ05_GTTTCTACACATCCAA-1	0	1	0	0	0	0	0	0	0	0	0	0	0	0	4
EZ05_TAAGAGAAGCTACCTA-1	0	2	0	0	0	0	0	0	0	0	0	1	0	0	1
EZ05_TAAGAGAAGTGGCACA-1	1	0	0	0	0	0	0	0	0	0	0	0	0	0	1
EZ05_TAAGCGTTCGATAGAA-1	1	2	0	0	0	0	0	0	0	0	0	0	0	0	4
EZ05_TACCTATTCGGTTCGG-1	0	1	0	1	0	0	0	1	0	0	0	0	0	1	3
EZ05_TACGGATTCACATAGC-1	2	1	0	0	0	0	0	0	0	0	0	0	0	2	9
EZ05_TACGGGCTCATGCATG-1	0	2	1	0	0	0	0	0	0	0	0	0	1	2	2
EZ05_TACGGTAGTAGAAAGG-1	1	4	0	0	0	0	0	0	0	0	0	0	0	1	11
EZ05_TACTCATCAATAAGCA-1	1	0	0	0	0	0	0	0	0	0	0	0	0	0	1
EZ05_TCAATCTTCCGTACAA-1	0	2	0	0	0	0	0	1	0	0	0	0	0	0	1
EZ05_TCAGCTCGTCAATACC-1	0	1	1	0	0	0	0	0	0	0	0	1	0	0	1
EZ05_TCAGCTCTCAGCTTAG-1	0	0	1	1	0	0	1	0	0	0	0	0	0	0	11
EZ05_TCAGGATGTTACGCGC-1	1	0	0	0	0	0	0	1	0	0	0	0	0	0	4
EZ05_TCCCGATAGTTAACGA-1	1	3	0	1	0	0	0	0	0	0	0	0	0	3	20
EZ05_TCGCGAGGTTTACTCT-1	0	2	0	0	0	0	0	0	0	0	0	0	0	0	5
EZ05_TCTCATATCTCAAGTG-1	0	0	1	0	0	0	1	0	0	0	0	0	0	0	3
EZ05_TCTTTCCAGGCTAGAC-1	0	0	0	1	0	0	0	0	0	0	0	0	2	3	2
EZ05_TGAAAGATCTGTTTGT-1	2	5	1	2	0	0	0	0	0	0	0	0	0	0	5
EZ05_TGAGCATCATGACGGA-1	0	0	0	0	0	0	0	0	0	0	0	0	0	0	5
EZ05_TGAGCATGTACCGTTA-1	0	0	0	0	0	0	0	0	0	0	0	0	0	1	1
EZ05_TGAGCATGTCCGTCAG-1	0	2	0	1	0	0	0	1	1	0	0	0	0	1	7
EZ05_TGAGCATTCAGAAATG-1	3	1	1	0	0	0	0	0	1	0	0	0	0	3	1
EZ05_TGAGGGAAGGATATAC-1	4	2	1	1	0	0	0	0	0	0	0	0	0	2	2
EZ05_TGCACCTCATCAGTCA-1	0	2	0	1	0	0	0	0	0	0	0	0	0	1	11
EZ05_TGCCCATGTGAACCTT-1	0	1	0	0	0	0	0	0	0	0	0	0	1	0	2
EZ05_TGCGCAGAGCGATTCT-1	0	1	0	0	0	0	0	0	0	0	0	1	0	0	5
EZ05_TGCTACCTCCTCCTAG-1	0	0	0	0	0	0	0	1	0	0	0	0	0	1	3
EZ05_TGCTACCTCTTCGAGA-1	0	1	1	0	0	0	0	0	0	0	0	0	0	0	15
EZ05_TGGGCGTAGCAGGTCA-1	1	1	0	0	0	0	0	0	0	0	0	0	0	2	3
EZ05_TGTGGTAGTTCATGGT-1	5	2	1	0	0	0	0	0	0	0	0	0	0	7	4
EZ05_TTAGGACAGTGTACGG-1	0	0	1	0	0	0	0	0	0	0	0	0	0	0	5
EZ05_TTCCCAGAGGTGATAT-1	0	2	0	0	0	0	0	0	1	0	0	0	0	0	11
EZ05_TTCTCCTTCTGTCTAT-1	0	0	0	0	0	0	0	0	0	0	0	0	0	0	15
EZ05_TTGAACGGTCGCTTCT-1	4	1	4	0	0	0	1	1	0	0	0	0	1	0	4
EZ05_TTGCCGTCATCCGTGG-1	0	0	0	0	0	0	0	0	1	0	0	0	2	0	6
EZ05_TTTACTGGTTCAGTAC-1	0	0	0	0	0	0	0	0	1	0	0	0	1	0	3
EZ05_TTTATGCCAAACTGCT-1	2	2	0	0	0	0	0	0	0	0	0	0	0	0	11
EZ05_TTTGGTTGTCGTGGCT-1	0	1	0	0	0	0	0	0	0	0	0	0	0	0	5
EZ05_TTTGGTTTCGTGGACC-1	0	0	0	0	0	0	0	0	0	0	0	1	0	0	5
EZ05_TTTGTCACATCACCCT-1	0	0	0	0	0	0	0	0	0	0	0	0	0	0	5
EZ06_AACTCAGGTCGCATAT-1	0	0	0	2	0	0	14	0	0	0	0	0	0	5	3
EZ06_AACTCTTAGGCTATCT-1	0	0	1	0	0	0	6	0	0	1	0	0	0	6	3
EZ06_AAGACCTTCAGCTGGC-1	0	0	1	1	0	0	1	0	1	0	0	0	0	0	11
EZ06_ACACCGGAGGAGTTGC-1	0	0	0	0	0	0	0	0	0	0	0	0	0	0	1
EZ06_ACGAGCCGTGTGGCTC-1	0	0	8	0	0	0	2	0	1	1	0	0	0	9	1
EZ06_ACGCCGAGTATTCGTG-1	0	0	0	0	0	0	0	0	0	0	0	0	0	0	2
EZ06_ACTATCTCACGGCGTT-1	0	0	0	0	0	0	0	0	2	0	0	0	0	2	2
EZ06_ACTGAGTTCACCCGAG-1	0	0	0	0	0	0	0	0	0	0	0	0	0	0	1
EZ06_ACTTACTGTTGGAGGT-1	0	0	0	0	1	0	2	0	0	1	0	0	0	4	8
EZ06_ACTTGTTAGACCTTTG-1	1	0	0	0	0	0	0	0	0	0	0	0	0	0	2
EZ06_ACTTTCAAGGTGCAAC-1	0	0	0	0	0	0	2	0	0	0	0	3	0	0	0
EZ06_AGATTGCGTACGCACC-1	1	0	0	0	0	0	0	0	0	0	0	0	0	0	2
EZ06_AGATTGCGTCGGGTCT-1	0	0	0	0	0	0	0	0	0	0	0	0	0	0	2
EZ06_AGCAGCCCATTTCAGG-1	1	0	0	0	0	0	0	0	0	0	0	0	0	0	4
EZ06_AGGCCACAGGTAGCTG-1	0	0	0	2	0	0	3	0	1	0	0	1	0	1	4
EZ06_AGGTCATGTACCATCA-1	0	1	0	0	0	0	0	0	0	0	0	0	1	0	0
EZ06_AGGTCCGTCTGTTTGT-1	0	0	0	0	0	0	5	0	1	0	0	1	0	1	6
EZ06_AGTGAGGTCGTTTATC-1	0	2	0	0	0	0	0	0	0	1	0	0	1	0	2
EZ06_AGTTGGTCAGATCTGT-1	0	0	0	0	0	0	0	0	0	0	0	0	0	0	1
EZ06_ATAACGCAGATAGGAG-1	0	0	1	1	0	0	5	0	0	2	0	0	0	2	3
EZ06_ATGCGATTCTCGAGTA-1	0	0	0	3	0	0	2	0	0	0	0	0	0	1	6
EZ06_ATTACTCTCTCCTATA-1	0	0	1	0	0	0	0	0	0	0	0	0	0	1	1
EZ06_ATTGGTGAGTCAAGGC-1	0	0	0	0	0	0	0	0	0	0	0	0	0	1	13
EZ06_CACAGGCAGTTCCACA-1	1	0	0	0	0	0	4	0	0	0	0	0	0	0	0
EZ06_CACCACTCATCTCCCA-1	0	0	0	0	0	0	3	0	0	0	0	1	0	0	2
EZ06_CACCTTGCACGACGAA-1	0	0	0	0	0	0	0	0	0	0	0	0	0	0	5
EZ06_CAGCGACGTTCCACGG-1	0	1	0	0	0	0	0	0	1	0	0	0	0	0	1
EZ06_CAGGTGCCAGGGAGAG-1	0	0	0	0	0	0	1	0	0	0	0	0	0	0	7
EZ06_CAGTAACTCTGGCGTG-1	0	0	0	0	0	0	0	0	0	0	0	0	0	0	2
EZ06_CATTATCTCCTTGCCA-1	2	1	0	0	0	0	0	0	0	0	0	0	0	0	6
EZ06_CCACCTAGTCTCTCTG-1	3	0	1	0	0	0	0	0	0	0	0	0	0	0	3
EZ06_CCACTACAGCTGCGAA-1	0	1	0	0	0	0	0	0	0	0	0	0	0	0	3
EZ06_CCCAGTTGTCGGCTCA-1	1	1	2	0	0	0	0	0	0	0	0	0	0	0	13
EZ06_CCCTCCTGTCATTAGC-1	0	2	0	0	0	0	0	0	0	0	0	0	0	0	4
EZ06_CCGGTAGGTTGTCTTT-1	0	0	0	0	0	0	0	0	0	1	0	0	0	0	0
EZ06_CCTACACAGCTGTCTA-1	0	0	0	0	1	0	4	0	0	0	0	0	0	3	1
EZ06_CCTACACCAATTGCTG-1	0	0	0	1	0	0	2	0	0	0	0	0	0	10	12
EZ06_CCTACACCACATAACC-1	0	0	0	1	0	0	5	0	0	0	0	0	1	0	3
EZ06_CCTACCAGTCCGACGT-1	0	0	0	0	0	0	8	0	0	0	0	0	2	0	1
EZ06_CCTAGCTGTCCAGTTA-1	0	1	0	0	0	0	0	0	0	0	0	0	0	0	5
EZ06_CCTCTGAAGGATGGTC-1	0	0	0	0	0	0	4	0	0	0	0	0	0	0	4
EZ06_CGAACATCAATGGACG-1	0	0	1	0	0	1	4	0	1	1	0	0	0	7	1
EZ06_CGACCTTTCTTGAGAC-1	0	0	0	0	0	0	0	0	0	0	0	0	0	0	5
EZ06_CGCCAAGCACAACGTT-1	0	0	0	1	0	0	3	0	0	1	0	0	0	1	9
EZ06_CGCGTTTTCTGACCTC-1	0	0	0	0	0	0	0	0	0	0	0	0	1	0	0
EZ06_CGCTATCAGACCTTTG-1	0	1	0	0	0	0	0	0	0	0	0	0	0	1	8
EZ06_CGGACTGGTAGGGTAC-1	0	0	0	0	0	0	0	0	0	1	0	0	1	0	0
EZ06_CGGAGCTGTACTTCTT-1	0	0	0	0	0	0	0	0	0	0	0	0	0	1	0
EZ06_CGTAGGCTCGGTTAAC-1	1	7	0	0	0	0	0	0	0	0	0	0	0	1	4
EZ06_CGTTAGAAGTACTTGC-1	0	0	0	0	0	0	0	0	0	0	0	0	0	0	2
EZ06_CTACACCTCATTGCCC-1	0	0	0	0	0	0	0	0	0	0	0	0	0	0	1
EZ06_CTGCTGTTCGCAAGCC-1	0	0	0	0	0	0	0	0	0	0	0	0	0	0	0
EZ06_CTGTTTATCCGGCACA-1	0	0	0	0	0	0	0	0	0	0	0	0	0	2	5
EZ06_CTTAGGACATGGTTGT-1	0	0	0	0	0	0	1	0	0	0	0	0	0	0	0
EZ06_GACACGCCATGCGCAC-1	0	0	1	0	0	0	1	0	0	0	0	0	0	0	5
EZ06_GACTACAAGCTAGTTC-1	0	0	1	0	0	0	0	0	0	1	0	1	3	0	4
EZ06_GACTACACACGACTCG-1	0	0	0	1	0	0	2	0	0	0	0	0	0	1	1
EZ06_GATGAGGAGGACAGCT-1	0	0	0	0	0	0	0	0	0	0	0	0	0	0	3
EZ06_GCACATAAGCTCCTCT-1	0	0	3	1	2	0	5	0	0	0	0	0	0	2	7
EZ06_GCATGCGAGGGCTTGA-1	0	1	0	0	0	0	2	0	0	0	0	0	0	2	3
EZ06_GCATGTATCCCATTTA-1	0	0	0	0	0	0	3	0	0	0	0	0	0	0	0
EZ06_GCTCTGTAGTGGAGTC-1	1	4	0	0	0	0	0	0	0	0	0	0	0	0	3
EZ06_GGAATAACAGTGAGTG-1	0	0	2	0	0	0	3	0	0	1	0	0	3	2	2
EZ06_GGGTTGCCAAACGCGA-1	0	1	0	0	0	0	1	0	0	0	0	0	0	0	1
EZ06_GTACGTATCTTCGAGA-1	2	0	0	0	0	0	0	0	0	0	0	0	0	1	0
EZ06_GTACTTTTCGGTGTTA-1	0	1	0	0	0	0	0	0	1	0	0	0	0	0	4
EZ06_GTCAAGTAGTCCTCCT-1	0	0	1	0	0	0	1	0	0	1	0	1	0	3	5
EZ06_GTGAAGGCATCACGAT-1	0	0	0	0	0	0	0	0	0	0	0	0	0	0	1
EZ06_GTGCAGCGTCCTGCTT-1	0	0	0	0	0	0	0	0	2	0	0	0	0	0	0
EZ06_GTGCTTCTCGAGAGCA-1	0	0	2	0	0	0	0	0	0	0	0	0	0	0	1
EZ06_GTTAAGCTCACCATAG-1	0	0	1	0	0	2	17	0	0	0	0	0	0	4	4
EZ06_TACACGACATGCATGT-1	1	0	1	0	0	0	1	0	0	1	0	0	0	1	1
EZ06_TAGAGCTGTCGCATCG-1	0	0	1	0	0	0	7	0	1	0	0	7	0	1	2
EZ06_TAGCCGGCACGGATAG-1	2	1	0	0	0	0	0	0	0	0	0	0	2	0	1
EZ06_TAGCCGGGTGCTTCTC-1	1	0	0	0	0	0	0	0	0	0	0	0	0	0	1
EZ06_TATCAGGCATGGATGG-1	1	0	0	0	0	0	0	0	0	0	0	0	0	1	2
EZ06_TATCTCACACGAAACG-1	0	0	0	0	0	0	2	0	0	1	0	1	0	4	3
EZ06_TCAACGACATGGGAAC-1	0	0	0	0	0	0	0	0	0	0	0	0	1	0	2
EZ06_TCAGCAAGTCAGTGGA-1	0	0	1	0	0	0	3	0	0	0	0	0	1	11	1
EZ06_TCAGCTCAGCTCCCAG-1	0	0	1	0	0	0	6	0	0	0	0	0	0	0	1
EZ06_TCAGGATCAGTAAGCG-1	0	0	0	1	0	0	0	0	0	0	0	0	0	1	2
EZ06_TCAGGTAGTATCTGCA-1	0	0	0	1	0	0	2	0	0	0	0	0	0	3	23
EZ06_TCCACACTCCTGTACC-1	2	0	0	0	0	0	0	0	0	0	0	0	0	2	11
EZ06_TCGCGTTTCAGATAAG-1	0	0	0	0	0	0	0	0	0	0	0	0	0	0	0
EZ06_TGATTTCTCTATGTGG-1	0	0	1	1	0	0	5	0	0	0	1	1	0	10	18
EZ06_TGGCGCACATAGAAAC-1	0	0	2	0	0	0	0	0	0	0	0	0	0	2	3
EZ06_TGTGGTAGTACCGGCT-1	0	0	0	0	0	0	0	0	0	0	0	0	0	0	0
EZ06_TTCGAAGCAGGATTGG-1	0	0	1	0	0	0	1	0	0	0	0	0	0	2	2
EZ06_TTGGAACAGGCTACGA-1	0	0	0	0	0	0	0	0	0	0	0	0	0	0	1
EZ06_TTGTAGGTCTTCTGGC-1	0	0	0	0	0	0	5	0	0	0	0	0	0	0	5
EZ06_TTTGCGCGTACCGTTA-1	1	0	0	0	0	0	0	0	0	0	0	0	0	1	2
EZ07_AACACGTTCAATCACG-1	0	0	1	0	0	0	1	1	0	0	0	0	0	1	0
EZ07_AACTCAGCAAGTTCTG-1	0	0	1	0	0	0	2	0	0	0	0	0	0	2	1
EZ07_AAGTCTGAGTGTACTC-1	0	0	1	0	0	0	0	0	0	0	0	0	0	0	1
EZ07_AATCCAGGTCTCTTTA-1	0	0	0	0	0	0	0	0	0	0	0	0	1	0	1
EZ07_AATCGGTGTCCGTCAG-1	0	0	0	0	0	0	0	0	0	0	0	0	1	0	0
EZ07_ACGGCCACATGTAGTC-1	0	0	0	0	0	0	0	0	0	0	0	1	0	0	3
EZ07_ACGGGCTAGTCATGCT-1	0	0	0	0	0	0	3	0	0	0	0	0	0	0	2
EZ07_AGACGTTAGGTCATCT-1	0	0	0	0	0	0	3	0	0	0	0	0	0	0	5
EZ07_AGCTCTCCAGGTCGTC-1	0	0	0	0	0	0	0	0	0	0	0	0	0	0	2
EZ07_AGGCCACTCAGCAACT-1	0	0	0	0	0	0	0	0	0	0	0	0	0	0	1
EZ07_AGGCCGTCAAGAAGAG-1	0	1	0	0	0	0	0	0	0	0	0	0	0	0	1
EZ07_AGTGTCACACCAGGCT-1	0	0	2	0	0	0	5	0	0	0	0	0	0	0	3
EZ07_ATCATGGTCACCTTAT-1	0	0	0	0	0	0	0	0	0	0	0	0	0	0	0
EZ07_ATCGAGTGTCTGATTG-1	0	0	0	0	0	0	0	0	0	0	0	0	0	0	1
EZ07_ATGTGTGTCATAGCAC-1	0	2	0	0	0	0	0	0	0	0	0	0	0	0	0
EZ07_ATTTCTGGTGACGCCT-1	0	0	1	0	0	0	7	0	0	0	0	1	1	0	2
EZ07_CAAGAAATCTCGCATC-1	0	0	0	0	0	0	0	0	0	0	0	0	0	0	0
EZ07_CACAAACGTCTACCTC-1	0	0	0	0	0	0	3	0	0	0	0	0	0	0	2
EZ07_CACACAACACTAAGTC-1	0	0	0	0	0	0	0	0	1	0	0	0	1	0	3
EZ07_CACTCCATCAACACAC-1	0	0	0	0	0	0	0	0	0	0	0	0	0	0	0
EZ07_CATATTCAGTGGACGT-1	0	0	0	0	0	0	0	0	0	0	0	0	0	0	0
EZ07_CATCAGAGTATAATGG-1	0	0	0	0	0	0	2	0	0	0	0	0	2	0	1
EZ07_CATGGCGAGCAGGTCA-1	0	0	0	0	0	0	0	0	0	0	0	0	0	0	0
EZ07_CCAATCCCAGTTCATG-1	0	0	0	0	0	0	0	0	0	0	0	0	0	3	0
EZ07_CCAATCCCATTTCACT-1	0	0	3	0	0	0	0	0	0	0	0	0	0	0	0
EZ07_CCACGGACATACAGCT-1	0	0	2	0	0	0	0	0	0	0	0	0	0	0	0
EZ07_CCATGTCGTACATCCA-1	0	0	2	1	0	0	0	0	0	0	0	0	1	2	3
EZ07_CCCAATCTCATGCATG-1	0	1	0	0	0	0	0	0	0	0	0	0	0	0	1
EZ07_CCCAGTTTCCGTCAAA-1	0	0	0	0	0	0	0	0	0	0	0	0	0	0	1
EZ07_CCGGTAGTCTGCGACG-1	0	0	1	0	0	0	1	0	0	0	0	0	0	1	0
EZ07_CGATGGCGTACCGTTA-1	0	0	0	0	0	0	0	0	0	0	0	0	0	0	1
EZ07_CGGACGTTCTACCAGA-1	0	0	0	0	0	0	0	0	0	0	0	0	0	0	0
EZ07_CGTTAGAGTAGCGTAG-1	0	0	1	0	0	0	0	0	0	0	0	0	0	2	1
EZ07_CTAATGGGTAGTGAAT-1	0	1	0	0	0	0	0	0	1	0	0	0	3	1	0
EZ07_CTACGTCTCCGCGCAA-1	1	0	0	0	0	0	0	0	0	0	0	0	0	0	1
EZ07_CTCGAAAGTAGAGGAA-1	0	0	0	0	0	0	0	0	0	1	0	0	0	0	1
EZ07_CTCGAAAGTCAAAGCG-1	0	0	0	0	0	0	0	0	0	0	0	0	3	0	0
EZ07_CTGCCTAGTGAGTATA-1	0	0	0	0	0	0	0	0	0	0	0	0	1	0	6
EZ07_CTGTGCTCAGGTCCAC-1	0	0	0	0	0	0	0	0	0	0	0	0	0	0	0
EZ07_CTTACCGTCACCCGAG-1	0	0	0	0	0	0	0	0	0	0	0	0	0	0	0
EZ07_GACACGCTCAGTTAGC-1	0	0	0	0	0	0	1	0	0	0	0	0	0	4	2
EZ07_GACAGAGAGTTTGCGT-1	0	0	0	0	0	0	1	0	0	0	0	0	0	0	1
EZ07_GACTGCGTCACCTTAT-1	0	0	0	0	0	0	0	0	0	0	0	1	0	0	1
EZ07_GATCTAGTCCACGTGG-1	0	0	0	0	0	0	1	1	0	0	0	0	0	2	3
EZ07_GCTGCTTTCAGCTGGC-1	0	0	0	0	0	0	0	0	0	0	0	0	0	0	0
EZ07_GCTTGAAAGCATGGCA-1	1	0	0	0	0	0	0	0	0	0	0	0	0	0	2
EZ07_GGGTTGCGTTGGGACA-1	0	0	0	0	0	0	0	0	0	0	0	0	0	0	1
EZ07_GGTGCGTGTATTAGCC-1	0	0	0	0	0	1	3	0	0	0	0	0	1	1	1
EZ07_GTAACTGGTAACGTTC-1	0	1	0	0	0	0	0	0	0	0	0	0	0	0	1
EZ07_GTCGTAAGTACTTCTT-1	0	0	1	0	0	0	0	0	0	0	0	0	0	1	4
EZ07_GTGCAGCAGAATAGGG-1	0	0	0	0	0	0	0	0	0	0	0	0	0	0	1
EZ07_GTGCGGTCATTGTGCA-1	0	0	1	0	0	0	0	0	0	0	0	0	1	1	0
EZ07_GTTTCTATCCGATATG-1	1	0	0	0	0	0	0	0	0	0	0	0	0	0	1
EZ07_TAAGAGAAGCTACCTA-1	0	0	0	0	0	0	0	0	0	0	0	0	0	0	0
EZ07_TACACGAAGTAACCCT-1	0	0	1	0	0	0	0	0	0	0	0	0	0	0	0
EZ07_TACAGTGTCATTGCGA-1	0	0	0	0	0	0	0	0	0	0	0	0	0	0	1
EZ07_TACGGATCAGCTATTG-1	0	0	0	0	0	0	3	0	0	0	0	0	0	0	1
EZ07_TAGTGGTAGTCCAGGA-1	0	0	0	0	0	0	2	0	0	0	0	0	0	0	0
EZ07_TAGTGGTTCTAGAGTC-1	1	0	0	0	0	0	0	0	0	0	0	0	0	0	0
EZ07_TCACAAGAGTTGTCGT-1	1	0	0	0	0	0	0	0	0	0	0	0	4	0	2
EZ07_TCAGGTAGTCAACATC-1	0	0	0	0	0	0	0	0	0	0	0	0	0	0	0
EZ07_TCCCGATTCCGCATAA-1	0	0	0	0	0	0	0	0	0	0	0	0	0	0	2
EZ07_TCGAGGCTCATTGCGA-1	0	0	0	0	0	0	0	0	0	0	0	0	0	0	1
EZ07_TCTCTAAAGTATCTCG-1	0	0	2	0	0	0	0	0	0	0	0	0	0	0	2
EZ07_TGACAACGTTATCCGA-1	0	0	0	0	0	0	1	0	0	0	0	0	1	0	1
EZ07_TGCCAAAAGGTGATAT-1	0	0	0	0	0	0	0	0	0	0	0	0	0	0	0
EZ07_TGCGTGGGTCGTTGTA-1	0	0	0	0	0	0	3	0	0	0	0	0	0	0	0
EZ07_TGGGAAGAGCCACTAT-1	0	0	1	0	0	0	1	1	0	0	0	0	0	0	4
EZ07_TGGTTCCAGCTGTCTA-1	0	0	1	0	0	0	1	0	0	0	0	0	0	1	1
EZ07_TTAGTTCGTGATGCCC-1	0	0	1	0	0	0	0	0	0	1	0	0	0	0	0
EZ07_TTCGGTCAGAGTTGGC-1	0	0	2	0	1	0	3	0	0	0	0	0	0	1	5
EZ07_TTCTTAGGTCTGATCA-1	0	0	0	0	0	0	0	0	0	0	0	0	0	1	0
EZ07_TTGGAACAGAAGCCCA-1	1	0	0	0	0	0	0	0	0	0	0	0	0	0	4
EZ07_TTTATGCGTCCGCTGA-1	0	0	0	0	0	0	3	0	0	0	0	0	0	0	0
EZ08_AACTGGTTCTTCGAGA-1	0	0	0	0	0	0	3	0	0	1	0	0	0	1	12
EZ08_ACACCAACAGCTGCAC-1	0	1	0	0	0	0	0	0	0	0	0	0	0	1	4
EZ08_ACGGGTCGTTACCGAT-1	4	0	1	0	0	0	0	0	1	0	0	0	0	0	15
EZ08_ACTATCTCAATCCGAT-1	0	0	1	0	0	0	0	0	0	0	0	0	2	4	15
EZ08_ACTGAGTGTCTCATCC-1	0	0	0	0	0	0	0	0	0	0	0	0	0	1	2
EZ08_ACTGAGTTCGACGGAA-1	0	0	0	0	0	0	0	0	0	0	0	0	0	1	5
EZ08_AGAGCGAAGTGTACCT-1	0	0	0	0	0	0	1	0	0	0	0	0	0	0	4
EZ08_AGAGCTTGTAACGACG-1	0	0	0	0	0	0	0	0	0	0	0	0	0	1	0
EZ08_AGCTCTCAGACTCGGA-1	0	0	0	0	0	0	0	0	0	0	0	0	0	0	1
EZ08_ATAACGCAGTGGTCCC-1	0	4	0	0	0	0	0	0	0	1	0	0	0	0	4
EZ08_ATCCGAAAGAAACCGC-1	0	0	0	2	0	0	0	0	0	0	0	0	0	3	5
EZ08_CAACCAAGTACTCGCG-1	0	2	0	0	0	0	0	0	0	0	0	0	0	0	7
EZ08_CATCAGATCGACGGAA-1	0	0	1	1	0	0	0	0	1	0	0	0	0	2	3
EZ08_CCCTCCTTCCAACCAA-1	2	0	1	0	0	0	0	0	1	0	0	1	0	0	30
EZ08_CCGGTAGGTTTGTGTG-1	0	1	1	0	0	0	0	1	1	0	0	0	0	1	4
EZ08_CCTACCACAAGCGCTC-1	0	2	0	0	0	0	0	0	0	1	0	0	0	0	5
EZ08_CGATGGCGTAGGGTAC-1	0	0	0	0	0	0	0	0	0	0	0	0	0	1	0
EZ08_CGATGTAGTACAGTGG-1	0	0	0	0	0	0	0	0	1	0	0	0	0	0	3
EZ08_CGCTTCATCTGCGGCA-1	0	4	0	0	0	0	0	0	2	0	0	1	0	0	68
EZ08_CGGACACGTTTGCATG-1	0	0	0	0	0	0	0	0	0	0	0	0	0	0	16
EZ08_CGGAGTCTCGGTTAAC-1	0	0	0	1	0	0	0	0	0	0	0	0	0	2	9
EZ08_CGGCTAGGTTATCCGA-1	0	0	2	0	0	0	0	0	0	0	0	1	0	0	7
EZ08_CTAGCCTGTAGGACAC-1	1	1	0	0	0	0	0	1	0	0	0	0	0	0	12
EZ08_CTCGGGAAGGACAGCT-1	0	0	0	0	0	0	0	0	0	0	0	0	0	0	15
EZ08_CTCTAATCATCTCCCA-1	2	0	0	0	1	0	0	1	0	0	0	0	0	2	1
EZ08_CTGCCTACACAAGTAA-1	0	0	0	0	0	0	0	0	1	0	0	0	0	0	1
EZ08_CTGCGGATCAACGGCC-1	0	0	1	1	0	0	0	0	0	0	0	0	0	0	8
EZ08_CTTAACTCACTTCTGC-1	0	0	0	1	0	0	0	1	0	0	0	0	0	0	10
EZ08_CTTCTCTTCTTAACCT-1	0	1	0	0	0	0	0	0	0	0	0	0	0	0	1
EZ08_GACCTGGTCGTGGTCG-1	5	0	1	0	0	0	0	1	0	0	0	0	0	0	13
EZ08_GACGGCTGTTCGTCTC-1	0	6	0	0	0	0	0	0	0	0	0	0	0	0	11
EZ08_GATCAGTCACGGACAA-1	0	0	3	0	0	0	5	0	0	0	0	1	0	4	5
EZ08_GATGAGGCACCATCCT-1	0	0	0	0	0	0	0	0	1	0	0	0	1	0	13
EZ08_GCAGTTAAGATTACCC-1	0	0	0	1	0	0	0	0	0	0	0	0	0	0	9
EZ08_GCATGTAAGCTGCAAG-1	0	0	0	0	0	0	0	0	0	0	0	0	0	1	25
EZ08_GCCAAATTCCAGAGGA-1	0	0	0	0	0	0	0	0	0	0	0	0	0	0	1
EZ08_GCCTCTACAGGTGCCT-1	0	0	0	1	0	0	0	0	0	0	0	0	0	0	2
EZ08_GCGCGATGTCGAATCT-1	0	2	0	0	0	0	0	0	0	0	0	0	0	0	2
EZ08_GCTCTGTCAAGCCGTC-1	0	0	2	0	0	0	0	0	0	0	0	0	0	0	8
EZ08_GCTCTGTGTGTCCTCT-1	0	1	0	0	0	0	0	0	0	0	0	0	0	0	2
EZ08_GCTGCAGGTGGAAAGA-1	0	0	0	0	0	0	0	0	0	0	0	0	0	0	3
EZ08_GCTGCGAGTGCATCTA-1	0	0	0	0	0	0	0	0	0	0	0	0	0	1	3
EZ08_GCTTGAATCTGCAAGT-1	0	0	0	0	0	0	0	0	0	1	0	0	0	1	10
EZ08_GTACTTTTCACGACTA-1	0	0	0	1	1	0	1	0	0	0	0	2	0	2	5
EZ08_GTCATTTGTGACCAAG-1	3	3	0	0	0	0	0	0	0	0	0	0	0	1	11
EZ08_GTCGTAAAGACAATAC-1	0	0	0	0	0	0	0	0	0	0	0	0	0	0	9
EZ08_GTGCAGCAGATGAGAG-1	0	0	0	0	0	0	1	1	1	0	0	0	0	1	8
EZ08_GTGTGCGGTCCGAACC-1	1	0	0	0	0	0	0	0	0	0	0	0	0	0	4
EZ08_TACACGACATGCCACG-1	0	0	0	0	0	0	0	0	0	0	0	0	0	0	0
EZ08_TACCTATAGCGTCTAT-1	0	1	1	0	0	0	1	0	0	1	0	0	2	0	5
EZ08_TACCTTATCACGATGT-1	0	0	0	0	1	0	0	0	0	0	0	0	1	6	0
EZ08_TCAGGTACATGCAATC-1	1	1	0	0	0	0	0	1	0	2	0	0	0	5	22
EZ08_TCATTTGAGCTGTTCA-1	0	0	0	1	0	0	2	2	0	1	0	0	2	1	21
EZ08_TCCCGATAGTCCGTAT-1	2	0	0	0	0	0	0	0	0	0	0	0	4	2	5
EZ08_TGATTTCGTCTAACGT-1	0	0	0	0	0	0	0	0	0	0	0	0	0	0	6
EZ08_TGCCCTAGTACCATCA-1	0	1	1	0	0	0	0	1	0	0	0	0	0	1	4
EZ08_TGTATTCCAATAGCGG-1	0	2	0	0	0	0	0	0	0	0	0	0	0	0	6
EZ08_TGTGGTAGTAAGAGAG-1	0	1	0	0	0	0	0	0	0	0	0	0	0	0	2
EZ08_TGTGTTTTCCAGAAGG-1	0	0	0	0	0	0	0	0	0	0	0	0	0	0	0
EZ08_TTAGTTCAGAATCTCC-1	0	0	0	1	0	0	0	0	0	0	0	0	0	0	1
EZ08_TTAGTTCCATCACAAC-1	0	0	0	0	0	0	0	0	0	0	0	0	0	1	19
EZ08_TTCTCCTTCGTGGGAA-1	0	3	0	0	0	0	0	1	1	1	0	0	0	0	31
EZ08_TTCTTAGTCTGCTTGC-1	0	0	0	0	0	0	0	0	1	0	0	0	1	1	20
EZ08_TTTACTGAGCTCTCGG-1	0	1	0	0	0	0	0	0	0	0	0	0	0	0	3
EZ08_TTTACTGCACCATGTA-1	0	1	0	1	0	0	0	0	0	0	0	0	0	0	7
EZ08_TTTATGCCAGTAAGAT-1	0	0	0	0	0	0	0	0	0	0	0	0	0	0	7
EZ09_AACCATGAGTGTGGCA-1	0	0	2	0	0	0	0	0	0	1	0	0	1	1	4
EZ09_AACCATGAGTTATCGC-1	0	0	0	0	0	0	0	0	0	0	0	0	6	1	1
EZ09_AACTCCCGTAAAGGAG-1	0	0	0	0	0	0	0	0	0	1	0	0	0	1	0
EZ09_AACTCTTGTACATGTC-1	0	0	1	1	0	0	0	0	0	0	0	0	0	5	4
EZ09_AAGTCTGTCAACACAC-1	0	0	1	0	0	0	0	0	1	0	0	0	0	0	1
EZ09_AAGTCTGTCAGTTGAC-1	0	0	0	0	0	0	2	0	1	0	0	0	0	0	2
EZ09_ACACCCTAGGTGATTA-1	0	0	0	0	0	0	2	1	0	0	0	0	0	0	6
EZ09_ACGCCAGTCCTCCTAG-1	0	0	1	0	0	0	0	0	0	0	0	0	0	1	2
EZ09_ACTTGTTAGTGGTAGC-1	0	0	0	0	0	0	0	0	0	0	0	0	0	0	0
EZ09_AGAGCTTAGTTGTAGA-1	0	0	2	0	3	0	2	0	0	0	0	4	0	12	2
EZ09_AGAGCTTTCACCTTAT-1	0	0	0	0	0	0	1	0	0	0	0	0	0	1	1
EZ09_CAAGTTGAGCGTAGTG-1	0	0	0	0	0	0	0	0	0	1	0	0	0	1	2
EZ09_CACAGTAGTATGCTTG-1	0	0	0	0	0	0	0	0	1	0	0	0	0	3	0
EZ09_CACATTTAGTCAAGGC-1	0	0	1	0	0	0	0	0	0	0	0	0	0	0	0
EZ09_CATCAGATCTTTACGT-1	0	0	0	0	0	0	0	0	0	0	0	0	0	0	0
EZ09_CATCGAAAGAGTCGGT-1	0	0	0	0	0	0	4	0	1	0	0	0	0	5	1
EZ09_CATGGCGGTCAGGACA-1	2	2	0	0	0	0	0	0	1	0	0	0	0	1	8
EZ09_CCCATACAGCGGATCA-1	0	0	0	0	0	0	0	0	0	0	0	0	0	0	0
EZ09_CGAATGTGTAGCGATG-1	0	0	0	0	0	0	2	0	0	0	0	0	0	1	3
EZ09_GGAATAAAGACCTTTG-1	0	0	0	1	0	0	0	0	0	1	0	0	0	0	4
EZ09_GGACAAGGTTTAGCTG-1	0	0	1	0	2	0	1	0	0	1	0	1	1	5	3
EZ09_GGACGTCAGATATGCA-1	0	0	0	1	0	0	1	0	0	0	0	0	0	5	6
EZ09_GGCCGATGTAAGAGAG-1	0	0	1	0	0	0	0	0	0	1	0	0	1	3	0
EZ09_GGCCGATTCACCGTAA-1	0	0	0	1	0	0	0	0	0	0	0	0	0	1	0
EZ09_GGCCGATTCACGCGGT-1	0	0	0	0	0	0	3	0	0	0	0	0	0	1	0
EZ09_GGCGTGTTCAGTTTGG-1	1	2	0	0	0	0	0	0	0	0	0	0	0	1	1
EZ09_GGTATTGGTGTAAGTA-1	0	0	3	1	0	0	0	0	0	0	0	0	0	8	9
EZ09_GGTGTTAAGTGGACGT-1	0	0	0	0	0	0	1	0	0	0	0	0	1	0	2
EZ09_GTACTCCGTCAGAAGC-1	0	0	0	0	0	0	1	0	0	0	0	0	0	2	0
EZ09_GTCTCGTGTTTGACTG-1	0	0	0	0	0	0	0	0	0	0	0	0	0	1	0
EZ09_GTGCAGCTCGTCCGTT-1	0	0	0	0	0	0	1	0	0	0	0	0	0	4	4
EZ09_GTGCTTCCACGGTAAG-1	0	0	1	0	0	1	3	0	0	0	0	0	0	2	2
EZ09_TCAGCTCTCTCCTATA-1	0	1	0	0	0	0	0	0	0	0	0	0	0	0	0
EZ09_TGCGCAGGTCAGAAGC-1	0	0	0	0	0	0	0	1	0	0	0	0	0	1	4
EZ09_TTGAACGAGCGTAGTG-1	0	0	0	0	0	0	1	0	1	0	0	0	0	0	2
EZ09_TTGTAGGGTGTGGCTC-1	0	0	1	2	0	1	1	1	0	0	0	1	0	16	2
EZ09_TTTGCGCGTCGCATAT-1	0	0	0	0	0	0	0	0	1	0	0	0	0	0	0
EZ09_TTTGGTTGTCCGTTAA-1	0	0	2	0	0	0	7	0	0	0	0	0	0	4	4
EZ16_AACACGTGTACCTACA-1	0	0	0	0	0	0	0	0	0	0	0	0	2	1	7
EZ16_ACACCCTAGCCGATTT-1	0	0	0	0	0	0	1	0	1	1	0	0	0	0	0
EZ16_ACAGCTAGTCCGAGTC-1	0	0	0	0	0	0	0	0	0	0	0	0	0	1	2
EZ16_AGTAGTCCACCAGATT-1	0	0	0	0	0	0	1	0	0	0	0	0	0	0	0
EZ16_AGTGTCAGTTCGTGAT-1	0	5	0	0	0	0	0	0	0	0	0	0	0	1	4
EZ16_AGTTGGTTCAGGTTCA-1	0	0	0	2	0	0	0	0	0	0	0	0	2	0	3
EZ16_ATGTGTGAGAGCCTAG-1	0	1	1	0	0	0	0	0	0	0	0	0	2	2	2
EZ16_ATTATCCTCAAGGCTT-1	1	1	0	0	0	0	2	0	0	0	0	0	0	2	2
EZ16_ATTTCTGAGTGTCCAT-1	0	5	1	0	0	0	0	0	0	0	0	0	0	0	2
EZ16_CACATTTTCTACTCAT-1	0	0	1	0	0	0	0	0	0	0	0	0	0	0	1
EZ16_CACCACTCAATCACAC-1	0	0	0	0	0	0	0	0	0	0	0	0	0	2	2
EZ16_CAGAGAGAGACTAAGT-1	1	1	1	0	0	0	0	0	0	0	0	0	0	0	0
EZ16_CAGAGAGGTAGCGCTC-1	0	0	0	0	0	0	0	1	1	0	0	0	0	1	1
EZ16_CAGCGACCAATGAAAC-1	1	0	0	0	0	0	0	0	0	0	0	0	2	1	10
EZ16_CAGGTGCAGCTCCTTC-1	0	0	0	0	0	0	0	0	0	0	0	0	0	0	12
EZ16_CCATTCGGTCCCTTGT-1	0	0	0	1	0	0	0	0	0	0	0	0	0	0	2
EZ16_CCGGGATAGCCGATTT-1	0	0	0	0	0	0	2	0	0	0	0	0	0	0	0
EZ16_CCGTTCAGTGCAGTAG-1	0	0	0	0	0	0	0	0	0	0	0	0	0	0	0
EZ16_CCTAAAGCATGGTTGT-1	2	1	0	0	0	0	0	1	0	1	0	0	0	0	4
EZ16_CCTAGCTGTCATCGGC-1	0	0	0	0	0	0	0	0	0	0	0	0	0	0	2
EZ16_CGATTGAAGTGTCCAT-1	1	0	0	1	0	0	0	0	1	0	0	0	0	2	8
EZ16_CGGACTGCAGGGCATA-1	2	1	2	0	0	0	0	1	0	0	0	0	0	0	15
EZ16_CGTAGCGAGCGGATCA-1	0	0	0	0	0	0	0	0	0	0	0	1	0	0	2
EZ16_CTCATTATCCGTAGGC-1	0	0	0	0	0	0	0	0	0	0	0	0	0	0	0
EZ16_CTCATTATCCTCAACC-1	0	3	0	0	0	0	0	0	1	0	0	0	0	0	4
EZ16_CTCGTACAGTAGCGGT-1	0	0	0	0	0	0	0	0	0	0	0	0	0	0	0
EZ16_CTTAGGAAGCTGAACG-1	0	1	0	0	0	0	0	1	0	0	0	0	0	2	9
EZ16_GAATAAGGTACAGTGG-1	0	0	0	0	0	0	0	0	1	0	0	0	0	0	4
EZ16_GACCAATCATTGGTAC-1	0	0	1	0	0	0	3	0	1	0	0	0	0	1	14
EZ16_GACCTGGGTATAAACG-1	0	0	0	0	0	0	0	0	1	0	0	0	0	1	10
EZ16_GAGCAGAAGAAACCGC-1	0	1	1	0	0	0	1	0	0	0	0	0	0	1	1
EZ16_GCAAACTCAAACGTGG-1	0	3	0	0	0	0	0	0	2	0	0	0	0	0	7
EZ16_GCAGTTAAGCGCTCCA-1	0	0	0	0	0	0	0	0	0	0	0	0	0	0	2
EZ16_GCTGCGATCACGATGT-1	2	0	0	0	0	0	0	0	0	0	0	0	0	0	3
EZ16_GGACAGAAGGCAATTA-1	1	1	0	0	0	0	0	2	1	0	0	0	0	0	10
EZ16_GGACATTAGTCTCAAC-1	0	1	0	0	0	0	0	0	0	0	0	0	0	0	4
EZ16_GGACGTCGTCGAATCT-1	0	0	0	0	0	0	0	0	0	0	0	0	0	0	3
EZ16_GGGCACTGTAAATGAC-1	0	1	0	0	1	0	0	0	0	0	0	0	0	0	21
EZ16_GTGTTAGGTCTAGCGC-1	0	0	2	0	0	0	0	0	0	0	0	0	0	1	3
EZ16_GTTCTCGAGCTTATCG-1	0	1	0	0	0	0	0	0	0	0	0	0	0	0	0
EZ16_GTTTCTAGTACCGCTG-1	0	1	0	0	0	0	0	0	0	0	0	0	0	0	7
EZ16_TAAACCGGTACTTGAC-1	0	0	0	0	0	0	0	0	1	0	0	0	0	0	7
EZ16_TACTCATCACGTCTCT-1	0	0	2	0	1	1	4	0	0	0	0	0	1	1	2
EZ16_TCACAAGGTAGCTAAA-1	0	0	0	0	0	0	0	1	1	0	0	0	0	0	3
EZ16_TCAGATGCAGGAATGC-1	0	0	1	0	0	0	1	0	0	0	0	0	0	0	5
EZ16_TGACGGCGTCGAAAGC-1	0	0	0	0	0	0	0	1	0	0	0	0	0	0	3
EZ16_TGCCCTACATATGCTG-1	3	0	0	0	0	0	0	1	0	0	0	0	0	1	13
EZ16_TGGCGCAAGCTCCTCT-1	0	0	0	0	0	0	0	0	0	0	0	0	0	0	1
EZ17_ACACCGGCATTGCGGC-1	0	0	3	0	0	0	0	0	1	0	0	0	0	4	11
EZ17_ACATACGTCTTAGCCC-1	0	0	0	0	0	0	0	0	0	0	0	0	0	0	2
EZ17_CATCAAGCACAGACAG-1	0	0	0	0	0	0	0	2	0	0	0	0	0	3	6
EZ17_CATCGAAAGCCGGTAA-1	0	0	2	0	0	0	0	0	0	1	0	1	5	2	1
EZ17_CCAGCGAGTTACGACT-1	0	1	2	0	1	0	1	0	0	1	0	0	0	1	12
EZ17_CGATGTACACCAGATT-1	0	2	1	0	0	0	0	0	0	0	0	0	0	0	3
EZ17_CGTGTAAGTCCAGTGC-1	0	1	0	0	0	0	0	0	0	1	0	0	0	0	5
EZ17_CTTAACTTCCGAATGT-1	0	0	1	0	0	0	3	0	0	0	0	0	0	6	2
EZ17_CTTACCGCATCCTTGC-1	0	0	0	0	0	0	0	0	0	0	0	0	0	0	2
EZ17_GACGCGTCAAAGTCAA-1	0	0	0	0	0	0	1	1	0	0	0	0	0	0	4
EZ17_GCAATCATCTCTGTCG-1	0	1	0	0	0	0	1	0	1	0	0	0	0	0	1
EZ17_GCAGTTATCTTCCTTC-1	0	0	0	0	0	0	0	0	0	0	0	0	0	0	1
EZ17_GGAAAGCAGAGTAAGG-1	0	0	0	0	0	0	0	0	0	0	0	0	0	0	0
EZ17_GTCAAGTCACAGAGGT-1	0	0	1	0	0	0	0	0	3	1	0	0	0	0	15
EZ17_GTTCATTCAATTCCTT-1	0	1	0	0	0	0	1	0	0	0	0	0	1	2	4
EZ17_TACGGATGTCTCCATC-1	0	0	4	1	0	0	1	0	0	0	0	1	0	7	2
EZ17_TCATTTGGTAATCGTC-1	0	0	1	0	0	0	0	0	0	0	0	0	0	0	5
EZ17_TTATGCTAGTCACGCC-1	0	0	0	0	0	0	0	0	0	0	0	0	0	0	0
EZ17_TTGGAACGTGTTTGTG-1	0	0	0	0	0	0	0	0	0	0	0	0	0	1	0
PBMC_10K_AAACGAATCTACTTCA-1	0	0	0	0	0	0	0	0	0	1	0	0	0	0	3
PBMC_10K_AAACGCTCACGCAAAG-1	0	0	0	0	0	0	0	0	0	0	0	0	0	0	0
PBMC_10K_AAAGAACGTCTCGGGT-1	0	0	1	0	0	0	0	0	1	0	0	0	0	0	0
PBMC_10K_AAAGGATTCAAGGACG-1	0	0	0	0	0	0	0	0	2	0	0	0	0	0	0
PBMC_10K_AAAGGGCAGGGACCAT-1	0	0	0	0	0	0	0	0	1	0	0	0	0	0	0
PBMC_10K_AAAGTCCCAAGCTGTT-1	0	0	0	1	0	0	0	0	0	0	0	0	0	0	0
PBMC_10K_AAAGTGAAGCGGGTAT-1	0	1	0	0	0	0	1	0	0	0	0	1	0	0	0
PBMC_10K_AAAGTGACATAGGTTC-1	0	0	0	0	0	0	0	0	0	0	0	0	0	0	1
PBMC_10K_AAATGGAAGCAAATGT-1	0	0	0	0	0	0	0	0	0	0	0	0	0	0	0
PBMC_10K_AAATGGAGTCGTTTCC-1	0	0	0	0	0	0	0	0	0	0	0	0	0	0	0
PBMC_10K_AACAAGAAGGCCACTC-1	0	1	0	0	0	0	0	0	1	0	0	0	0	0	1
PBMC_10K_AACAAGATCATTGCCC-1	0	0	0	0	0	0	0	0	0	0	0	0	0	0	0
PBMC_10K_AACAAGATCCACTTCG-1	0	0	0	0	0	0	0	0	0	0	0	0	0	0	0
PBMC_10K_AACAGGGCACGACCTG-1	0	0	0	0	0	0	0	0	2	0	0	0	0	0	1
PBMC_10K_AACCTTTCACTCCTGT-1	0	0	0	0	0	0	0	0	2	0	0	0	0	0	0
PBMC_10K_AACTTCTCAGCTATAC-1	0	0	0	1	0	0	0	0	0	0	0	0	0	0	0
PBMC_10K_AAGAACAAGACAACAT-1	0	0	0	0	0	0	0	0	0	0	0	0	0	0	1
PBMC_10K_AAGAACAGTAAGTTGA-1	0	0	0	0	0	0	0	0	0	0	0	0	0	0	0
PBMC_10K_AAGACAACAGCATTGT-1	0	0	0	0	0	0	0	0	0	0	0	0	0	0	0
PBMC_10K_AAGACAAGTTGCACGC-1	0	0	0	0	0	0	0	0	2	0	0	0	0	0	0
PBMC_10K_AAGATAGTCGGAGATG-1	0	0	0	0	0	0	0	0	0	0	0	0	0	0	0
PBMC_10K_AAGCATCTCGTCGACG-1	0	0	1	0	0	0	2	0	1	0	0	0	0	0	0
PBMC_10K_AAGCATCTCGTGTGAT-1	0	0	0	0	0	0	0	0	1	0	0	0	0	0	0
PBMC_10K_AAGCCATAGCACTTTG-1	0	1	1	0	0	0	0	0	1	0	0	0	0	0	0
PBMC_10K_AAGCGTTGTACACGTT-1	0	0	1	0	0	0	0	0	1	0	0	0	0	0	0
PBMC_10K_AAGGTAAAGATTGTGA-1	0	0	0	0	0	0	0	0	0	0	0	0	0	0	0
PBMC_10K_AAGTACCCACCAAAGG-1	0	0	0	0	0	0	0	0	1	0	0	0	0	0	0
PBMC_10K_AAGTACCCAGGCCCTA-1	0	1	0	0	1	0	0	0	0	0	0	0	0	0	0
PBMC_10K_AAGTGAACAGTTCACA-1	0	0	0	0	0	0	0	0	0	0	0	0	0	0	0
PBMC_10K_AAGTGAAGTCTGATAC-1	0	0	1	0	0	0	0	0	0	0	0	0	0	0	0
PBMC_10K_AATCACGCATGGGTTT-1	0	0	0	0	0	0	0	0	0	0	0	0	0	0	0
PBMC_10K_AATCGACCATCGAACT-1	0	0	0	1	0	0	0	0	1	0	0	0	0	0	0
PBMC_10K_AATCGACCATCGAAGG-1	0	0	0	0	0	0	0	0	0	0	0	0	0	0	0
PBMC_10K_AATCGACGTCCGGACT-1	0	0	0	0	0	0	0	0	0	0	0	0	0	0	0
PBMC_10K_AATCGTGGTAACAGTA-1	0	0	0	0	0	0	0	0	1	0	0	0	0	0	0
PBMC_10K_AATGACCAGAGACAAG-1	0	0	0	0	0	0	1	0	1	0	0	0	0	0	0
PBMC_10K_AATGGCTCATACACCA-1	0	1	0	0	0	0	0	0	0	0	0	0	0	0	0
PBMC_10K_ACAAAGAAGTCAGAGC-1	0	0	0	1	0	0	0	0	1	0	0	0	0	0	0
PBMC_10K_ACAACCAAGCACGATG-1	0	0	0	0	1	0	0	0	0	0	0	0	0	0	2
PBMC_10K_ACAACCAGTTGCGTAT-1	0	0	0	0	0	0	0	0	0	0	0	0	0	0	0
PBMC_10K_ACAGCCGGTTCAACGT-1	0	0	0	0	0	0	0	0	0	0	0	0	0	0	0
PBMC_10K_ACATCCCAGATGAACT-1	0	4	0	1	0	0	0	0	0	0	0	0	0	0	1
PBMC_10K_ACATCCCAGTCACAGG-1	0	0	0	0	0	0	0	0	0	0	0	0	0	0	0
PBMC_10K_ACATCGACAGAATGTA-1	0	0	0	0	0	0	0	0	2	0	0	0	0	0	0
PBMC_10K_ACATTTCAGAAGTCCG-1	0	1	0	1	0	0	0	0	2	0	0	0	0	0	4
PBMC_10K_ACATTTCTCCAAATGC-1	0	1	0	0	0	0	0	0	1	0	2	0	0	0	2
PBMC_10K_ACCAACACACAAGCCC-1	0	0	0	0	0	0	0	0	1	0	0	0	0	0	0
PBMC_10K_ACCCTTGTCAAGCGTT-1	0	0	0	0	0	0	0	0	1	0	0	0	0	0	4
PBMC_10K_ACCGTTCGTTGGAGAC-1	0	0	0	0	0	0	0	0	0	0	0	0	0	0	0
PBMC_10K_ACCGTTCTCCAGGACC-1	0	1	0	0	0	0	0	0	0	0	0	0	0	0	1
PBMC_10K_ACCGTTCTCCTCTCGA-1	0	0	0	0	0	0	0	0	0	0	0	0	0	0	1
PBMC_10K_ACCTACCAGACCATTC-1	0	1	1	0	0	0	0	0	1	0	0	0	0	0	0
PBMC_10K_ACCTACCGTTTACCTT-1	0	4	0	1	0	0	0	0	0	0	0	0	0	0	0
PBMC_10K_ACGATCAAGCTGCCAC-1	0	0	0	0	0	0	0	0	0	0	0	0	0	0	1
PBMC_10K_ACGATCAAGGGACTGT-1	0	0	0	0	0	0	0	0	1	0	0	1	0	0	0
PBMC_10K_ACGATCAGTTAAACCC-1	0	0	0	0	0	0	0	0	1	0	0	0	0	0	0
PBMC_10K_ACGGGTCTCCGATGTA-1	0	0	0	1	0	0	0	0	0	0	1	0	0	0	1
PBMC_10K_ACGGTCGTCTATGTGG-1	0	0	0	0	0	0	0	0	0	0	0	0	0	0	0
PBMC_10K_ACGTAACAGAGTGAAG-1	0	0	0	1	0	0	0	0	0	0	0	0	0	0	0
PBMC_10K_ACGTAACTCATAGCAC-1	0	0	0	0	0	0	0	0	0	0	0	0	0	0	0
PBMC_10K_ACGTACAAGCTGAAGC-1	0	0	0	0	0	0	0	0	0	0	0	0	0	0	0
PBMC_10K_ACGTCCTCACCAGTAT-1	0	0	0	0	0	0	0	0	0	0	0	0	0	0	0
PBMC_10K_ACGTTCCTCATTGGTG-1	0	0	0	0	0	0	0	0	0	0	0	0	0	0	0
PBMC_10K_ACTATCTGTAAGATCA-1	0	0	0	0	0	0	0	0	0	0	0	0	0	0	3
PBMC_10K_ACTATGGAGTGGACGT-1	0	0	0	0	0	0	0	0	1	0	0	0	0	0	0
PBMC_10K_ACTATGGGTCTGTCCT-1	0	1	0	0	0	0	2	0	0	0	0	0	0	0	0
PBMC_10K_ACTATGGTCACCGGTG-1	0	1	1	3	0	0	0	0	0	0	0	0	3	0	0
PBMC_10K_ACTCCCAGTTCCAAAC-1	0	0	1	0	0	0	0	0	0	1	0	0	0	0	0
PBMC_10K_ACTCCCATCAAATAGG-1	0	0	0	0	0	0	0	0	0	0	0	0	0	0	2
PBMC_10K_ACTGCAATCAATGTCG-1	0	0	0	0	0	0	0	0	0	0	0	0	0	0	1
PBMC_10K_ACTGTCCGTATACAGA-1	0	0	0	1	0	0	0	0	0	1	0	0	0	0	0
PBMC_10K_ACTGTCCGTGGGCTCT-1	0	0	0	0	0	0	0	0	1	0	0	0	0	0	0
PBMC_10K_ACTGTGAGTCGAATGG-1	0	0	0	0	0	0	0	0	1	0	0	0	0	0	0
PBMC_10K_ACTGTGAGTTCCGCAG-1	0	3	0	0	0	0	0	0	1	0	0	0	0	0	0
PBMC_10K_ACTTAGGTCTTTCGAT-1	0	0	0	2	0	0	0	0	1	0	0	0	0	0	3
PBMC_10K_ACTTATCAGTCTGTAC-1	0	0	0	0	0	0	0	0	0	0	0	0	0	0	0
PBMC_10K_ACTTATCCAGGCCTGT-1	0	0	0	1	0	0	0	0	0	0	0	0	0	0	3
PBMC_10K_ACTTATCTCGCTTGCT-1	0	0	0	0	0	0	0	0	3	0	0	0	0	0	1
PBMC_10K_ACTTCCGAGCAGAAAG-1	1	1	0	0	0	0	0	0	0	0	0	0	0	0	0
PBMC_10K_ACTTCCGCAGACACAG-1	0	3	0	0	0	0	0	0	0	0	0	0	0	0	0
PBMC_10K_ACTTCGCGTTCCGTTC-1	0	0	1	0	0	0	0	0	0	0	0	0	2	0	1
PBMC_10K_ACTTCGCGTTGACGGA-1	0	2	0	0	0	0	0	0	2	1	0	0	0	0	4
PBMC_10K_AGAACAAAGACAAGCC-1	0	0	0	0	0	0	0	0	0	0	0	0	0	0	0
PBMC_10K_AGAAGTAGTGGCTACC-1	0	0	0	0	0	0	0	0	0	0	0	0	0	0	0
PBMC_10K_AGAAGTATCGATTTCT-1	0	0	0	0	0	0	0	0	1	0	0	0	0	0	0
PBMC_10K_AGACACTGTCCAAAGG-1	0	0	0	0	0	0	0	0	0	0	0	0	0	0	0
PBMC_10K_AGACACTTCTATACTC-1	0	1	1	0	0	0	0	0	1	0	0	0	0	0	2
PBMC_10K_AGACAGGAGAGCATCG-1	0	0	2	1	0	0	1	0	0	0	0	0	0	0	0
PBMC_10K_AGACAGGCAGATCATC-1	0	2	0	0	0	0	0	0	0	0	0	0	0	0	3
PBMC_10K_AGACCCGTCCTACGGG-1	0	0	0	0	0	0	0	0	0	0	0	0	0	1	1
PBMC_10K_AGAGAGCAGTTTCGGT-1	0	0	0	0	0	0	0	0	0	0	0	0	0	0	0
PBMC_10K_AGATAGAAGCAACTCT-1	0	0	0	0	0	0	0	0	2	0	0	0	0	0	1
PBMC_10K_AGCATCACAAACAGGC-1	0	0	0	0	0	0	0	0	0	0	0	0	0	0	1
PBMC_10K_AGCCAATAGATTGATG-1	0	0	0	0	0	0	0	0	0	0	0	0	0	0	0
PBMC_10K_AGCCAGCCAATTTCCT-1	0	0	0	0	0	0	0	0	1	0	0	1	0	0	1
PBMC_10K_AGCCAGCGTGGCGCTT-1	0	0	0	0	0	0	1	0	1	0	0	0	0	0	2
PBMC_10K_AGCGATTGTTGTTGCA-1	0	0	0	0	0	0	1	0	0	0	0	0	0	0	0
PBMC_10K_AGCGTCGAGCATTGTC-1	0	0	1	0	0	0	0	0	0	0	0	0	0	0	0
PBMC_10K_AGCGTCGTCATACGGT-1	0	1	1	0	0	0	0	0	0	0	0	0	0	0	0
PBMC_10K_AGCTCAAAGTTTCGGT-1	0	1	0	0	0	0	0	0	2	0	0	0	0	0	1
PBMC_10K_AGGAATATCAGCCCAG-1	0	2	1	0	0	0	0	0	0	1	0	0	0	0	2
PBMC_10K_AGGAGGTCAATCGCCG-1	0	0	0	0	0	0	0	0	0	0	0	0	0	0	0
PBMC_10K_AGGCCACAGCTGTTCA-1	0	0	0	0	0	0	0	0	0	0	0	0	0	0	0
PBMC_10K_AGGCCACTCTGTGCGG-1	0	0	1	0	0	0	0	0	1	0	0	0	0	0	0
PBMC_10K_AGGGTCCCACTGTTCC-1	0	0	0	0	0	0	0	0	0	0	0	0	0	0	1
PBMC_10K_AGGGTGAGTTGCCAAT-1	0	1	0	0	0	0	0	0	0	0	0	0	0	0	0
PBMC_10K_AGGGTTTGTACGAGCA-1	0	1	0	0	0	0	0	0	0	0	0	0	0	0	1
PBMC_10K_AGGGTTTTCGGCTGGT-1	0	0	0	0	0	0	0	0	2	0	0	0	0	0	0
PBMC_10K_AGGTAGGAGTCAGAGC-1	0	0	0	0	0	0	0	0	0	0	0	0	0	0	0
PBMC_10K_AGGTCATAGGTCGTCC-1	0	1	1	0	0	0	0	0	0	0	0	0	1	0	2
PBMC_10K_AGGTCATTCTAGGCCG-1	0	0	0	0	0	0	0	0	0	0	0	0	0	0	1
PBMC_10K_AGGTTACGTTGCCGAC-1	0	1	0	0	0	0	0	0	1	0	0	0	0	0	0
PBMC_10K_AGGTTGTCAAGTGATA-1	0	0	0	0	0	0	0	0	0	0	0	0	0	0	0
PBMC_10K_AGGTTGTCACATAACC-1	0	0	0	0	0	0	0	0	2	0	0	0	0	0	2
PBMC_10K_AGTACCAAGTGCAGCA-1	0	0	0	0	0	0	0	0	0	0	0	0	0	0	0
PBMC_10K_AGTACCATCCATCACC-1	0	0	0	0	0	0	0	0	0	0	0	0	0	0	0
PBMC_10K_AGTCAACGTCCGGTGT-1	0	0	0	0	0	0	0	0	1	0	0	0	0	0	1
PBMC_10K_AGTCACAAGTGGTGAC-1	0	0	0	0	0	0	0	0	2	0	0	0	0	0	1
PBMC_10K_AGTCATGGTAGAGTTA-1	0	0	0	0	0	0	0	0	1	0	0	0	0	0	0
PBMC_10K_AGTCTCCCACCGGCTA-1	0	0	0	1	0	0	0	0	2	0	0	0	1	0	1
PBMC_10K_AGTGACTCATGGATCT-1	0	0	1	1	0	0	0	0	0	0	0	0	0	0	0
PBMC_10K_AGTGCCGGTCGAACGA-1	0	0	0	0	0	0	0	0	0	0	0	1	0	0	0
PBMC_10K_AGTTCGAAGATGAAGG-1	0	0	0	0	0	0	0	0	0	0	0	0	0	0	0
PBMC_10K_AGTTCGAAGGTCACCC-1	0	0	0	0	0	0	0	0	0	0	0	0	0	0	0
PBMC_10K_ATACCTTTCAGGACGA-1	0	0	0	0	0	0	0	0	0	0	0	0	0	1	2
PBMC_10K_ATACTTCCACTGAATC-1	0	0	0	0	0	0	1	0	0	0	0	0	0	0	1
PBMC_10K_ATAGACCCAGCTACTA-1	0	0	1	0	0	0	0	0	0	0	0	0	0	0	1
PBMC_10K_ATAGACCGTACATTGC-1	0	0	0	0	0	0	0	0	0	0	0	0	0	1	0
PBMC_10K_ATAGAGAAGCAGCCTC-1	0	0	0	0	0	0	0	0	0	0	1	1	0	0	1
PBMC_10K_ATAGGCTCAAGACGGT-1	0	2	0	2	0	0	0	0	1	0	0	0	0	0	1
PBMC_10K_ATAGGCTCATTGTAGC-1	0	0	0	1	0	0	0	0	1	0	0	0	0	1	1
PBMC_10K_ATCACAGCACTTTATC-1	0	0	1	0	0	0	0	0	0	0	0	0	0	0	0
PBMC_10K_ATCACAGCATAACTCG-1	0	1	0	0	0	0	0	0	1	0	0	0	1	0	1
PBMC_10K_ATCACAGGTTGTAAAG-1	0	0	0	2	0	0	0	0	0	0	0	0	0	0	1
PBMC_10K_ATCACAGTCTAGACAC-1	0	1	0	0	0	0	0	0	1	2	0	0	0	0	0
PBMC_10K_ATCACGAGTCTGTTAG-1	0	0	0	0	0	0	0	0	0	0	0	0	0	0	0
PBMC_10K_ATCCATTAGTGACCTT-1	0	0	1	0	0	0	0	0	1	0	0	0	0	0	2
PBMC_10K_ATCCCTGGTTAGGCTT-1	0	0	0	1	0	0	0	0	0	0	0	0	0	0	2
PBMC_10K_ATCGCCTCAAACCGGA-1	0	0	0	0	0	0	0	0	0	0	0	0	0	0	0
PBMC_10K_ATCGGATAGACTCAAA-1	0	0	1	0	0	0	1	0	0	0	0	0	0	0	0
PBMC_10K_ATCTCTACAGTCAGAG-1	0	0	0	0	0	0	0	0	0	0	0	0	0	0	0
PBMC_10K_ATCTCTATCTACCTTA-1	0	0	1	0	0	0	0	0	1	0	0	0	0	0	0
PBMC_10K_ATCTTCACAACCGATT-1	0	0	0	0	0	0	0	0	1	0	0	0	0	0	0
PBMC_10K_ATGAAAGGTGGAAATT-1	0	0	0	0	0	0	0	0	1	0	0	0	0	1	1
PBMC_10K_ATGAGTCGTAGGCAAC-1	0	0	0	0	0	0	0	0	2	0	0	0	0	0	0
PBMC_10K_ATGCCTCGTCACAATC-1	0	0	0	0	0	0	0	0	2	0	0	0	1	0	0
PBMC_10K_ATGGATCTCGATCCAA-1	0	0	0	0	0	0	1	0	1	0	0	0	0	0	0
PBMC_10K_ATGGGTTAGAGGTCAC-1	0	0	1	0	0	0	0	0	1	0	0	0	0	0	0
PBMC_10K_ATGTCCCCAAAGGTTA-1	0	0	0	0	0	0	0	0	2	0	0	0	0	0	0
PBMC_10K_ATGTCTTAGAGGACTC-1	0	0	0	0	0	0	1	0	0	0	0	0	0	0	1
PBMC_10K_ATTATCCGTCTGTCAA-1	0	0	0	0	0	0	0	0	0	0	0	0	0	0	0
PBMC_10K_ATTATCCGTTATCTGG-1	0	0	1	0	0	0	0	0	0	0	0	0	0	0	0
PBMC_10K_ATTCACTAGGAAGAAC-1	0	0	0	0	3	0	0	0	0	0	0	0	0	0	2
PBMC_10K_ATTCACTAGTTGTCAC-1	0	1	0	1	0	0	0	0	1	0	0	0	0	0	0
PBMC_10K_ATTCACTGTTCTTAGG-1	0	0	0	0	0	0	0	0	1	0	0	0	0	0	0
PBMC_10K_ATTCAGGAGTTGCGAG-1	0	0	0	0	0	0	0	0	1	0	0	0	0	0	1
PBMC_10K_ATTCAGGTCGTTACCC-1	0	0	0	0	0	0	0	0	0	0	0	0	0	0	0
PBMC_10K_ATTCATCAGATTGGGC-1	1	0	0	0	0	0	0	0	0	0	0	0	0	0	1
PBMC_10K_ATTCCATAGCGAGTCA-1	0	0	0	0	0	0	1	0	0	0	0	0	0	0	0
PBMC_10K_ATTCCATCAATTGCCA-1	0	0	1	0	0	0	0	0	1	0	0	0	0	0	0
PBMC_10K_ATTCCCGGTAGTCGGA-1	0	1	0	0	0	0	0	1	0	0	0	0	0	0	0
PBMC_10K_ATTCCTAGTAAGATTG-1	0	0	0	0	0	0	0	0	0	0	0	0	0	0	2
PBMC_10K_ATTCGTTTCGAGATAA-1	0	0	0	0	0	0	0	0	0	0	0	0	0	0	0
PBMC_10K_ATTCTACTCGAAGTGG-1	0	0	0	0	0	0	0	0	0	0	0	0	0	0	0
PBMC_10K_ATTCTTGCACGTGAGA-1	0	0	0	0	0	0	0	0	0	0	0	0	0	0	1
PBMC_10K_ATTCTTGGTTGGGATG-1	0	0	0	0	0	0	1	0	0	0	0	0	0	0	0
PBMC_10K_ATTCTTGTCACATACG-1	0	0	0	0	0	0	0	0	0	0	0	0	0	0	0
PBMC_10K_ATTGGGTTCTATCACT-1	0	0	0	0	0	0	0	0	0	0	0	0	0	0	0
PBMC_10K_ATTGTTCAGGAAAGAC-1	0	0	3	0	1	0	0	0	0	0	0	0	0	1	1
PBMC_10K_ATTGTTCGTTTGAAAG-1	1	0	0	0	0	0	0	0	1	0	0	0	0	0	2
PBMC_10K_ATTTACCAGGGCCCTT-1	0	0	1	1	0	0	0	0	1	0	0	0	0	0	0
PBMC_10K_ATTTACCTCAGAGTGG-1	0	0	0	0	0	0	0	0	0	0	0	0	0	0	0
PBMC_10K_ATTTCACAGCCGATAG-1	0	0	0	0	0	0	0	0	1	0	0	0	1	0	0
PBMC_10K_ATTTCACCAGACTCTA-1	0	0	0	0	0	0	0	0	0	0	0	0	0	0	0
PBMC_10K_ATTTCACTCAAGGACG-1	0	0	0	0	0	0	0	0	0	0	0	0	0	0	0
PBMC_10K_CAAAGAACACGTACAT-1	0	1	0	0	0	0	1	0	0	0	0	0	1	0	0
PBMC_10K_CAACAGTAGACATATG-1	0	0	0	1	0	0	1	0	0	0	0	0	0	0	0
PBMC_10K_CAACCTCAGTGCTAGG-1	0	0	1	1	0	0	0	0	1	0	0	0	0	0	1
PBMC_10K_CAAGAGGAGTAACCGG-1	0	0	0	0	0	0	0	0	0	0	0	0	0	0	0
PBMC_10K_CAAGAGGGTCCAGTTA-1	0	0	0	0	0	0	0	0	0	1	0	0	0	0	2
PBMC_10K_CAAGCTACAGTACTAC-1	0	0	0	0	0	0	0	0	0	0	0	0	0	0	1
PBMC_10K_CAAGCTAGTCAGGAGT-1	0	0	0	0	0	0	0	0	0	0	0	0	0	0	0
PBMC_10K_CACAACAAGAGGATGA-1	0	0	0	0	0	0	0	0	0	0	0	0	0	0	0
PBMC_10K_CACAACAGTATGTCCA-1	0	0	1	0	0	0	0	0	1	0	0	0	0	0	0
PBMC_10K_CACAACATCATTTACC-1	0	0	1	0	0	0	1	0	1	0	0	1	0	0	1
PBMC_10K_CACACAAAGAGAGCGG-1	0	0	0	0	0	0	0	0	0	0	0	0	0	0	3
PBMC_10K_CACACAACACACACGC-1	0	0	0	0	0	0	0	0	0	0	0	0	0	0	0
PBMC_10K_CACACAATCCAGCTCT-1	0	2	0	1	0	0	0	0	1	0	0	0	0	0	3
PBMC_10K_CACATGAAGTAACAGT-1	0	1	0	0	0	0	0	0	0	0	0	0	0	0	1
PBMC_10K_CACCAAACATACTGTG-1	0	0	0	0	0	0	0	0	0	0	0	0	0	0	0
PBMC_10K_CACCAAAGTAGAATGT-1	0	0	0	0	0	0	0	0	1	1	0	0	0	1	0
PBMC_10K_CACCGTTCATCGCTCT-1	0	0	0	0	0	0	0	0	0	0	0	0	0	0	0
PBMC_10K_CACGAATGTTCATCGA-1	0	0	0	0	0	0	0	0	0	0	0	0	0	0	1
PBMC_10K_CACGGGTTCTAGACCA-1	0	0	0	0	0	0	0	0	0	0	0	0	0	0	0
PBMC_10K_CACGTGGAGACCTCCG-1	0	0	0	0	0	0	0	0	0	0	0	0	0	0	0
PBMC_10K_CACGTTCCACGGCACT-1	0	0	0	0	0	0	0	0	0	0	0	0	0	0	1
PBMC_10K_CACTGAACACCTGATA-1	0	0	0	0	0	0	0	0	0	0	0	0	0	0	2
PBMC_10K_CACTGGGAGCTAGTTC-1	1	1	1	0	0	0	0	0	1	0	0	0	0	0	0
PBMC_10K_CACTGGGAGTGCTACT-1	0	0	0	0	0	0	0	0	0	0	0	0	0	0	0
PBMC_10K_CACTGGGGTTGCGGAA-1	0	0	0	0	0	0	0	0	0	0	0	0	0	0	0
PBMC_10K_CACTGTCAGAGCCGAT-1	1	0	1	0	0	0	0	0	1	0	0	0	0	0	4
PBMC_10K_CACTTCGTCATTTCCA-1	0	0	0	0	0	0	0	0	2	0	0	0	0	0	0
PBMC_10K_CAGATACAGCGACTGA-1	0	0	1	0	0	0	0	0	0	0	0	0	0	0	1
PBMC_10K_CAGCAGCTCGGTCGGT-1	0	1	0	0	0	0	0	0	1	0	0	0	1	0	1
PBMC_10K_CAGCGTGAGGTAGTCG-1	0	0	0	0	0	0	0	0	1	0	0	0	0	0	0
PBMC_10K_CAGCGTGAGTCATCCA-1	0	0	0	0	0	0	0	0	1	0	0	0	0	0	0
PBMC_10K_CAGGCCACAGCTACTA-1	0	0	0	0	0	0	0	0	1	0	0	0	0	0	0
PBMC_10K_CAGGTATGTTAGGCTT-1	0	0	0	0	0	0	0	0	0	0	0	0	0	0	1
PBMC_10K_CAGGTATTCTTAATCC-1	0	0	0	0	0	0	0	0	0	0	0	0	0	0	0
PBMC_10K_CAGTGCGAGACATACA-1	0	0	0	0	0	0	0	0	2	0	0	0	0	0	0
PBMC_10K_CAGTTCCCAGTCGGTC-1	0	0	0	0	0	0	0	0	0	0	0	0	0	0	0
PBMC_10K_CAGTTCCCATGGAGAC-1	0	0	0	0	0	0	0	0	0	0	0	0	0	0	0
PBMC_10K_CAGTTCCTCGCTCTAC-1	0	0	0	0	0	0	0	0	0	0	0	0	0	0	0
PBMC_10K_CATACAGCACACGGTC-1	0	3	0	0	0	0	0	0	0	0	0	0	1	0	2
PBMC_10K_CATACAGGTGGCTTAT-1	0	0	0	0	0	0	0	0	0	0	0	0	0	0	0
PBMC_10K_CATACCCCATTGTCGA-1	0	1	0	0	0	0	0	0	0	0	0	0	0	0	0
PBMC_10K_CATCAAGCAAACCGGA-1	0	0	0	0	0	0	0	0	1	0	0	0	0	0	0
PBMC_10K_CATCCACAGGATATGT-1	0	0	0	0	0	0	0	0	0	0	0	0	0	0	1
PBMC_10K_CATCCACGTTCAGCTA-1	0	0	2	0	0	0	0	0	0	0	0	0	0	0	6
PBMC_10K_CATCCCAAGTTGGGAC-1	0	0	0	0	0	0	0	0	0	0	0	0	0	0	0
PBMC_10K_CATGAGTCATAGATCC-1	0	0	0	0	0	0	0	1	0	0	0	0	0	0	0
PBMC_10K_CATGCAACACGCCACA-1	0	2	0	0	0	0	0	0	0	0	0	0	0	0	0
PBMC_10K_CATGCAACATGCCGGT-1	0	0	0	1	0	0	0	0	0	0	0	0	0	0	3
PBMC_10K_CATGCAAGTGAACCGA-1	0	0	0	0	0	0	0	0	1	0	0	0	0	0	1
PBMC_10K_CATGCAATCACTTTGT-1	0	0	1	0	0	0	0	0	0	0	0	0	0	0	1
PBMC_10K_CATGCGGCAAGTGGCA-1	0	0	0	0	0	0	0	0	0	0	0	0	0	0	0
PBMC_10K_CATGCGGGTGGCACTC-1	0	1	0	1	0	0	0	0	0	0	0	0	0	1	1
PBMC_10K_CATGCTCCAGAGTTGG-1	0	0	0	0	0	0	0	0	0	0	0	0	0	0	1
PBMC_10K_CATTCATCACATTGTG-1	0	0	1	1	0	0	0	0	0	0	0	0	1	0	1
PBMC_10K_CATTCCGAGATGTAGT-1	0	1	1	0	0	0	0	0	0	0	0	1	0	0	2
PBMC_10K_CATTCCGAGGTGCTAG-1	0	0	0	0	0	0	0	1	0	0	0	0	0	0	0
PBMC_10K_CATTCCGCAACGCCCA-1	0	1	0	0	0	1	0	0	0	0	0	0	0	0	0
PBMC_10K_CATTCTACAAGAGGCT-1	0	1	0	0	0	0	0	0	0	0	0	0	0	0	0
PBMC_10K_CATTGCCAGAGAGGTA-1	0	0	0	1	0	0	0	0	1	0	0	0	0	0	0
PBMC_10K_CATTGCCTCCATTGGA-1	0	0	0	0	0	0	1	0	1	0	0	0	0	0	0
PBMC_10K_CATTGCCTCCTGTAAG-1	0	0	0	0	0	0	0	0	1	0	0	0	0	0	0
PBMC_10K_CATTTCAGTCTCGGAC-1	0	2	0	0	0	0	0	0	0	1	0	0	0	0	3
PBMC_10K_CATTTCAGTTTGCCGG-1	0	4	0	1	0	0	0	0	2	0	0	1	0	0	2
PBMC_10K_CCACACTCACTAGGTT-1	0	0	0	1	0	0	1	0	1	0	0	0	0	0	2
PBMC_10K_CCACACTTCTGTAACG-1	0	0	0	0	0	0	0	0	0	0	0	0	0	0	2
PBMC_10K_CCACGAGAGCGCTTCG-1	0	0	0	0	0	0	0	0	2	0	0	0	0	0	1
PBMC_10K_CCACGAGTCATGCCGG-1	0	0	0	0	0	0	0	0	0	0	0	1	0	0	0
PBMC_10K_CCACGTTAGTTTCAGC-1	0	1	0	1	0	0	0	0	0	0	0	0	0	0	1
PBMC_10K_CCATAAGGTGGAAGTC-1	0	2	1	0	0	0	0	0	0	0	0	0	0	0	1
PBMC_10K_CCATCACGTATCAGCT-1	0	0	0	0	0	0	0	0	0	0	0	0	0	0	3
PBMC_10K_CCCGAAGAGCTACTGT-1	0	0	0	0	0	0	0	0	2	0	0	0	0	0	0
PBMC_10K_CCCTAACAGAACTCCT-1	0	0	0	0	0	0	0	0	1	0	0	0	0	0	3
PBMC_10K_CCCTGATCACTCCGGA-1	0	0	2	0	0	0	0	0	0	0	0	0	0	0	1
PBMC_10K_CCCTTAGAGATTAGTG-1	0	0	0	0	0	0	0	0	1	0	0	0	0	0	2
PBMC_10K_CCCTTAGGTGTCATTG-1	1	1	0	0	0	0	1	0	1	0	0	1	0	0	0
PBMC_10K_CCGATCTCAACTTGCA-1	0	0	0	1	0	0	0	0	0	0	0	0	0	0	0
PBMC_10K_CCGATGGCAATCGCCG-1	0	1	1	0	0	0	1	0	0	0	0	0	1	1	1
PBMC_10K_CCGCAAGGTCAAGCGA-1	0	0	0	0	0	0	0	0	0	0	0	0	0	0	0
PBMC_10K_CCGGGTACATGTGCCG-1	1	5	1	0	0	0	0	0	0	0	0	0	0	0	0
PBMC_10K_CCGTAGGAGCATGAAT-1	0	3	0	0	0	0	0	0	0	0	0	0	0	0	0
PBMC_10K_CCGTGAGAGGAGCTGT-1	0	0	0	0	0	0	0	0	0	0	0	0	0	0	0
PBMC_10K_CCGTTCACAGCTACTA-1	0	0	0	0	0	0	0	0	0	0	0	0	0	0	0
PBMC_10K_CCTAAGACACCTCTAC-1	0	0	1	0	0	0	0	0	0	0	0	0	0	0	0
PBMC_10K_CCTATCGAGACTAAGT-1	0	0	0	0	0	0	1	0	0	0	0	0	0	0	0
PBMC_10K_CCTCACACAACTGATC-1	0	0	0	0	0	0	0	0	1	0	0	0	0	1	0
PBMC_10K_CCTCAGTGTTACCGTA-1	0	0	0	4	0	0	0	0	0	0	0	0	0	0	1
PBMC_10K_CCTCAGTTCACACCCT-1	0	0	0	0	0	0	0	0	1	0	0	0	0	0	1
PBMC_10K_CCTCCAACATCAGCGC-1	0	2	0	1	0	0	0	0	2	0	0	0	0	0	0
PBMC_10K_CCTCCAATCGCTCTAC-1	0	4	1	2	0	0	0	0	1	0	0	0	0	0	1
PBMC_10K_CCTCCTCCAACTACGT-1	0	0	0	0	0	0	0	0	1	0	0	0	0	0	1
PBMC_10K_CCTGCATGTAGCTGCC-1	0	0	0	0	0	0	0	0	1	0	0	0	0	0	0
PBMC_10K_CCTGTTGAGTTTAGGA-1	0	0	0	0	0	0	0	0	2	0	0	0	0	0	0
PBMC_10K_CCTTCAGCACTGTCCT-1	0	0	0	1	0	0	0	0	0	0	0	0	0	0	0
PBMC_10K_CCTTGTGAGCTACTGT-1	0	4	1	0	0	0	0	0	0	0	0	0	0	0	1
PBMC_10K_CGAAGGACAGTTCACA-1	0	2	0	1	0	0	0	0	0	0	0	0	1	0	1
PBMC_10K_CGAGAAGGTACTTCCC-1	0	0	1	0	0	0	0	0	1	0	0	0	0	0	0
PBMC_10K_CGAGGCTCACTCTCGT-1	0	0	0	0	0	0	0	0	0	0	0	0	0	0	0
PBMC_10K_CGAGTGCCAAGGAGTC-1	0	0	0	0	0	0	0	0	0	0	0	0	0	0	1
PBMC_10K_CGAGTTAAGGGAGTTC-1	0	0	1	0	0	1	0	0	0	0	0	0	0	0	1
PBMC_10K_CGAGTTACACATTGTG-1	0	0	0	0	0	0	0	0	0	0	0	0	0	0	0
PBMC_10K_CGATCGGAGGCCCGTT-1	0	0	0	0	0	0	0	0	1	0	0	0	1	0	0
PBMC_10K_CGATCGGAGGCTAACG-1	0	0	0	0	0	0	0	0	0	0	0	0	0	0	0
PBMC_10K_CGATCGGTCATACAGC-1	0	0	0	0	0	0	0	0	0	0	0	0	0	0	1
PBMC_10K_CGATCGGTCCGGCAAC-1	0	3	1	0	3	0	0	0	0	0	0	0	0	0	1
PBMC_10K_CGATGGCCACCCTTAC-1	0	0	1	0	0	0	0	0	0	0	0	0	0	0	2
PBMC_10K_CGCAGGTTCGACGATT-1	0	1	0	0	0	0	0	0	0	0	0	0	0	0	1
PBMC_10K_CGCATAAAGCCTCTCT-1	0	0	0	2	0	0	0	0	1	0	0	0	0	0	0
PBMC_10K_CGCATAACAGTTGTTG-1	0	0	0	0	0	0	0	0	0	0	1	0	0	0	3
PBMC_10K_CGCCAGATCGATCCAA-1	0	0	0	0	0	0	0	0	0	0	0	0	0	0	0
PBMC_10K_CGCGTGAAGCCTCACG-1	0	0	0	0	0	0	0	0	1	0	0	0	0	0	0
PBMC_10K_CGGAGAAAGCACGATG-1	2	0	0	0	0	0	0	0	1	0	0	0	0	1	1
PBMC_10K_CGGCAGTCACCAGCTG-1	0	0	0	0	0	0	0	0	0	0	0	0	0	1	0
PBMC_10K_CGGGACTCACAATGCT-1	0	0	0	0	0	0	0	0	1	0	0	0	0	0	3
PBMC_10K_CGGGACTGTTGACTAC-1	0	0	0	1	0	0	0	0	0	0	0	0	0	0	0
PBMC_10K_CGGGTCATCAGTCCGG-1	0	0	0	0	0	0	0	0	1	0	0	0	0	0	0
PBMC_10K_CGTAAGTAGCCGGAAT-1	0	1	0	0	0	0	0	0	0	0	0	0	0	0	0
PBMC_10K_CGTAAGTAGTTGTACC-1	0	0	0	0	0	0	0	0	1	0	0	0	0	0	0
PBMC_10K_CGTAAGTGTAACAGGC-1	0	0	0	0	0	0	0	0	0	0	0	0	0	0	0
PBMC_10K_CGTAATGCACAAAGCG-1	0	0	0	0	0	0	0	0	0	0	0	0	0	0	0
PBMC_10K_CGTAATGCACCATTCC-1	0	1	0	0	0	0	0	0	0	0	0	0	0	0	1
PBMC_10K_CGTGCTTCACGCTGCA-1	0	0	0	0	1	0	0	0	0	0	0	0	0	0	1
PBMC_10K_CGTTAGAAGACTCAAA-1	0	2	1	0	0	0	0	0	0	0	0	0	0	1	1
PBMC_10K_CGTTCTGCACGTAGAG-1	0	0	0	0	0	0	0	0	1	0	0	0	0	0	0
PBMC_10K_CTAACCCCACAAGTGG-1	0	0	0	0	0	0	0	0	1	0	0	0	0	0	0
PBMC_10K_CTAACCCTCAATGCAC-1	0	0	0	0	0	0	0	0	1	0	0	0	0	0	0
PBMC_10K_CTAACTTAGCGTTCAT-1	0	0	1	0	0	0	0	0	4	0	0	1	0	0	0
PBMC_10K_CTAACTTCAATGCTCA-1	0	0	0	0	0	0	0	0	0	0	0	0	0	0	1
PBMC_10K_CTACATTCAATGTCTG-1	0	1	0	0	0	0	0	0	0	0	0	0	0	0	2
PBMC_10K_CTACCCATCGAACGGA-1	0	0	0	0	0	0	0	0	0	0	0	0	0	0	0
PBMC_10K_CTACCTGAGAGGTCAC-1	0	1	0	1	0	0	0	0	0	0	0	0	0	1	0
PBMC_10K_CTACCTGTCTTCGGAA-1	0	0	1	0	0	0	0	1	0	0	0	0	0	0	0
PBMC_10K_CTACTATAGCGCCATC-1	0	0	0	0	1	0	0	0	0	0	0	0	0	0	1
PBMC_10K_CTAGACAAGAGGTCGT-1	0	0	0	0	2	0	0	0	0	0	0	0	0	0	0
PBMC_10K_CTAGGTAGTCTTTCAT-1	0	0	0	0	0	0	0	0	0	0	0	0	0	0	0
PBMC_10K_CTATAGGTCCTCTCGA-1	0	0	0	0	0	0	0	0	0	0	0	0	0	0	0
PBMC_10K_CTATCCGCACATATGC-1	0	1	0	1	0	0	0	0	0	0	0	0	1	0	2
PBMC_10K_CTATCTAGTACCAATC-1	0	0	0	0	0	0	0	0	0	0	0	0	0	0	0
PBMC_10K_CTATCTATCCATTGTT-1	0	2	0	0	0	0	0	0	2	0	0	0	0	0	2
PBMC_10K_CTCAAGAAGACGGATC-1	0	0	0	1	0	0	0	0	0	0	0	0	0	0	0
PBMC_10K_CTCAAGAGTGCCCTTT-1	0	0	0	0	0	0	0	0	0	0	0	0	0	0	0
PBMC_10K_CTCAAGATCGTGGTAT-1	0	0	0	0	0	0	0	0	1	0	0	0	0	0	0
PBMC_10K_CTCAATTCACAAGCTT-1	0	0	0	0	0	0	0	0	0	0	0	0	0	0	1
PBMC_10K_CTCAATTCAGTTGCGC-1	0	0	0	1	0	0	0	0	0	0	0	0	0	0	0
PBMC_10K_CTCAGAACATCATCCC-1	1	0	0	0	0	0	0	0	0	0	0	0	0	0	1
PBMC_10K_CTCAGGGGTAAGCTCT-1	0	0	0	1	0	0	0	0	0	0	0	0	0	0	1
PBMC_10K_CTCATCGAGGCTCTCG-1	0	0	0	0	0	0	0	0	0	0	0	0	0	0	0
PBMC_10K_CTCATCGCACCTCGTT-1	0	0	0	0	0	0	0	0	0	0	0	0	0	0	0
PBMC_10K_CTCATCGCAGGATCTT-1	0	0	0	0	0	0	0	0	0	0	0	0	0	0	0
PBMC_10K_CTCATGCGTACCAATC-1	0	0	0	0	0	0	0	0	0	0	0	0	0	0	0
PBMC_10K_CTCATTAAGCGGACAT-1	0	0	0	1	0	0	0	0	1	0	0	0	0	0	0
PBMC_10K_CTCATTATCTAAGGAA-1	0	0	0	0	0	0	0	0	1	0	0	0	0	0	0
PBMC_10K_CTCCACATCGATTTCT-1	0	0	0	0	0	0	0	0	0	0	0	0	0	0	0
PBMC_10K_CTCCATGAGAAACTAC-1	0	0	0	0	0	0	0	0	0	0	0	0	0	0	0
PBMC_10K_CTCCATGGTACCTAAC-1	0	0	1	0	0	0	0	0	1	0	0	0	0	0	5
PBMC_10K_CTCCATGTCCAGCCTT-1	0	0	0	0	0	0	0	0	0	0	0	0	0	0	1
PBMC_10K_CTCCGATAGACGCATG-1	0	0	0	0	0	0	0	0	1	0	0	0	0	0	0
PBMC_10K_CTCCGATGTTGGTAGG-1	0	1	0	0	0	0	0	0	0	0	0	0	0	0	1
PBMC_10K_CTCCTCCAGGAAGAAC-1	0	0	1	0	0	0	0	0	1	0	0	0	0	0	1
PBMC_10K_CTCTCAGCAAGTTCGT-1	0	0	0	0	0	0	0	0	0	0	0	0	0	0	0
PBMC_10K_CTCTCAGGTGTCATCA-1	0	0	0	0	0	0	0	0	1	0	0	0	0	0	3
PBMC_10K_CTCTCGACACGGCACT-1	0	0	2	0	0	0	0	0	1	0	0	0	1	0	0
PBMC_10K_CTGAATGGTCATGCAT-1	0	0	0	0	0	0	0	0	0	0	0	0	0	0	0
PBMC_10K_CTGAGCGTCAATCGGT-1	0	0	0	0	0	0	0	0	0	0	0	0	0	0	0
PBMC_10K_CTGAGCGTCTCTTCAA-1	0	0	1	0	2	0	0	0	0	0	0	0	0	0	5
PBMC_10K_CTGCCATCAACGGCCT-1	0	2	1	1	0	0	1	0	0	0	0	0	2	0	1
PBMC_10K_CTGCCTAGTCGGAACA-1	0	0	0	0	0	0	0	0	0	0	0	0	0	0	0
PBMC_10K_CTGCCTATCACTCGAA-1	0	0	1	0	0	0	0	0	2	0	0	0	0	0	2
PBMC_10K_CTGCGAGCATCTAGAC-1	0	0	0	0	0	0	0	0	1	0	0	0	0	0	0
PBMC_10K_CTGCTCAGTTAGAGTA-1	0	1	0	0	0	0	0	0	0	0	0	0	0	0	3
PBMC_10K_CTGGCAGCATCTAGAC-1	0	0	0	0	0	0	0	0	0	1	0	0	0	0	0
PBMC_10K_CTGTATTGTTCAGCGC-1	0	0	0	0	0	0	0	0	1	0	0	0	0	0	0
PBMC_10K_CTGTGGGTCAGAGTGG-1	0	0	0	0	0	0	0	0	0	0	0	0	0	0	3
PBMC_10K_CTTCAATCACATCCCT-1	0	0	0	0	0	0	0	0	1	0	0	0	0	0	1
PBMC_10K_CTTCCGATCCATTGCC-1	0	0	0	0	0	0	0	0	1	0	0	0	0	0	0
PBMC_10K_CTTCTCTGTATGGGAC-1	0	0	0	1	0	0	0	0	1	0	0	0	1	0	1
PBMC_10K_CTTTCAACATGTTCAG-1	0	2	0	1	0	0	0	0	1	0	1	0	0	0	3
PBMC_10K_CTTTCAAGTATGTCTG-1	0	0	0	0	0	0	0	0	0	0	0	0	0	0	0
PBMC_10K_CTTTCAAGTTATGGTC-1	0	0	0	0	0	0	0	0	0	0	0	0	0	0	0
PBMC_10K_CTTTCAATCTTGCAAG-1	0	0	0	0	0	0	0	0	0	0	0	0	0	0	0
PBMC_10K_CTTTCGGTCCGTATGA-1	0	1	0	0	0	0	0	0	0	1	0	0	1	0	0
PBMC_10K_GAAACCTCAACCGACC-1	0	0	0	2	0	0	0	0	1	0	0	0	0	0	0
PBMC_10K_GAAACCTTCAAATAGG-1	0	0	0	0	0	0	0	0	0	0	0	0	0	0	0
PBMC_10K_GAAATGAGTTGCGGAA-1	0	0	0	0	0	0	0	0	1	0	0	0	0	0	0
PBMC_10K_GAACGTTCAGCTATTG-1	0	1	0	0	0	0	1	0	0	0	0	0	0	0	0
PBMC_10K_GAACTGTAGGTACTGG-1	0	0	0	0	0	0	0	0	1	0	0	0	0	1	4
PBMC_10K_GAAGCGAAGTGCACTT-1	0	0	0	0	0	0	0	0	0	0	0	0	0	0	0
PBMC_10K_GAAGTAACATGAATCC-1	0	0	0	0	0	0	0	0	1	0	0	0	0	0	0
PBMC_10K_GAAGTAATCTCATGCC-1	0	3	0	0	0	0	0	0	0	0	0	0	1	0	3
PBMC_10K_GAATCACCAAGATGGC-1	0	0	0	0	0	0	0	0	1	0	0	0	0	0	0
PBMC_10K_GACACGCTCCGGTAGC-1	0	1	0	0	1	0	0	0	0	0	0	0	0	0	1
PBMC_10K_GACATCAAGCCTCAGC-1	0	0	0	0	0	0	0	0	0	0	0	0	0	0	1
PBMC_10K_GACATCAGTAACATCC-1	0	0	0	0	1	0	0	0	0	0	0	0	0	0	0
PBMC_10K_GACATCAGTATTTCCT-1	0	0	0	1	0	0	0	0	1	0	0	0	0	0	1
PBMC_10K_GACCGTGTCCTGGGTG-1	0	0	0	0	0	0	0	0	1	0	0	0	0	0	0
PBMC_10K_GACCTTCCACATATCG-1	0	0	0	0	0	0	0	0	0	0	0	0	0	1	0
PBMC_10K_GACCTTCCACCAGTAT-1	0	1	0	3	0	0	0	0	0	0	0	0	0	0	4
PBMC_10K_GACCTTCTCTCGGTAA-1	0	0	0	0	0	0	0	0	1	0	0	0	0	0	0
PBMC_10K_GACGTTACACTACTTT-1	0	0	0	0	0	0	0	0	0	0	0	0	0	0	0
PBMC_10K_GACGTTAGTTCTATCT-1	0	0	0	0	0	0	0	0	0	0	0	0	0	0	2
PBMC_10K_GACTATGTCCCTCTTT-1	0	0	0	0	0	0	0	0	0	0	0	0	0	0	1
PBMC_10K_GACTATGTCGTAGTCA-1	0	0	0	0	0	1	0	0	1	0	0	0	0	0	1
PBMC_10K_GACTCAATCCTTCACG-1	0	0	0	0	0	0	0	0	0	0	0	0	0	0	0
PBMC_10K_GACTCTCCAGACCATT-1	0	0	0	0	0	0	0	0	1	1	0	0	0	0	1
PBMC_10K_GACTGATTCTAACACG-1	0	0	0	1	0	0	0	0	0	0	0	0	0	0	0
PBMC_10K_GACTTCCAGAACAGGA-1	0	0	0	0	1	0	0	0	1	0	0	0	0	0	1
PBMC_10K_GAGACTTGTCGAGCAA-1	0	0	0	0	0	0	0	0	1	0	0	1	0	0	1
PBMC_10K_GAGAGGTCAAGCAGGT-1	0	0	0	0	0	0	0	0	0	0	0	0	0	0	0
PBMC_10K_GAGCCTGCATACTGTG-1	0	1	0	1	1	0	3	0	1	0	0	0	0	0	0
PBMC_10K_GAGCCTGTCACTGGTA-1	0	0	0	0	0	0	0	0	0	0	0	0	0	0	0
PBMC_10K_GAGGCAACAAATCAAG-1	0	0	0	0	0	0	0	0	0	0	0	0	0	0	0
PBMC_10K_GAGGGATCAAATGAGT-1	0	0	0	1	0	0	0	0	0	0	0	0	0	0	0
PBMC_10K_GAGGGATCAAGGTCAG-1	0	2	3	0	0	0	0	0	0	0	0	0	1	0	2
PBMC_10K_GAGTCTAAGGTGCGAT-1	0	3	0	0	0	0	0	0	0	0	0	0	0	0	1
PBMC_10K_GAGTGAGGTACAAGCG-1	0	0	0	0	0	0	0	0	0	0	0	0	0	0	0
PBMC_10K_GAGTGAGGTTTACCTT-1	1	2	1	1	0	0	0	0	0	0	0	0	0	0	0
PBMC_10K_GAGTGTTGTTGGCCGT-1	0	0	0	0	0	0	0	0	0	0	0	0	0	0	0
PBMC_10K_GAGTTACAGGACTATA-1	0	0	0	0	0	0	0	0	0	0	0	0	0	1	0
PBMC_10K_GAGTTACCACGACCTG-1	0	0	0	0	0	0	0	0	1	0	0	0	0	0	0
PBMC_10K_GATAGAAGTGGCCTCA-1	0	0	0	1	0	0	0	0	0	0	0	0	0	0	0
PBMC_10K_GATCAGTGTGCAATAA-1	0	0	1	0	0	0	0	0	0	0	0	0	0	0	0
PBMC_10K_GATCAGTGTTGAATCC-1	0	0	0	0	0	0	0	0	1	0	0	0	0	0	0
PBMC_10K_GATCATGCACTCATAG-1	0	0	0	1	0	0	0	0	1	0	0	0	2	0	0
PBMC_10K_GATCATGCAGAGAATT-1	0	0	0	0	0	0	0	0	0	0	0	0	0	0	0
PBMC_10K_GATCATGTCCCGTAAA-1	0	0	0	0	0	0	0	0	1	0	0	0	0	0	1
PBMC_10K_GATCCCTAGTACTGTC-1	1	0	2	0	0	0	1	0	1	0	0	0	0	0	0
PBMC_10K_GATGATCTCCTACACC-1	0	0	0	0	0	0	2	0	1	0	0	0	0	0	2
PBMC_10K_GATGGAGTCTCTTAAC-1	0	0	0	0	0	0	0	0	0	0	0	0	0	0	0
PBMC_10K_GATTTCTTCCGCGAGT-1	0	1	0	0	0	0	0	0	0	0	0	0	0	0	0
PBMC_10K_GCAACATCAACACACT-1	0	3	0	2	0	0	0	0	0	0	0	0	0	0	1
PBMC_10K_GCACGTGCACACTGGC-1	0	0	0	0	0	0	0	0	0	0	0	0	0	0	2
PBMC_10K_GCACGTGCAGCTTCCT-1	0	0	0	1	0	0	1	0	0	0	0	0	1	0	1
PBMC_10K_GCACGTGGTATCCCTC-1	0	0	0	0	0	0	0	0	0	0	0	0	0	0	2
PBMC_10K_GCACGTGTCGCTCATC-1	0	0	0	0	0	0	0	0	0	0	0	0	1	0	0
PBMC_10K_GCAGCTGAGATTCGAA-1	0	0	0	1	0	0	0	0	0	0	0	0	0	0	0
PBMC_10K_GCAGCTGAGCATGCGA-1	0	0	0	0	0	0	0	0	0	0	0	0	0	0	1
PBMC_10K_GCAGCTGCAGATCCTA-1	0	0	0	0	0	0	0	0	0	0	0	0	0	0	0
PBMC_10K_GCAGCTGTCTCGGTCT-1	0	1	0	1	0	0	0	0	1	0	0	0	0	0	0
PBMC_10K_GCAGGCTGTCCCTAAA-1	0	1	1	1	0	0	1	0	0	0	0	0	0	0	0
PBMC_10K_GCAGTTAGTGACATCT-1	0	1	0	1	0	0	0	0	0	0	0	0	0	0	3
PBMC_10K_GCATCGGTCCACAGCG-1	0	0	0	0	0	0	0	0	1	0	0	0	0	0	1
PBMC_10K_GCATCTCGTCCGGATC-1	0	0	0	0	0	0	0	0	0	0	0	0	0	0	0
PBMC_10K_GCATCTCGTTGCCAAT-1	0	0	0	0	0	0	0	0	0	0	0	0	0	0	1
PBMC_10K_GCATGATTCGGTGTTA-1	0	0	0	0	0	0	0	0	1	0	0	0	0	0	0
PBMC_10K_GCATTAGTCTACTCAT-1	0	0	0	0	0	0	1	0	0	0	0	0	1	0	0
PBMC_10K_GCCAACGGTGCCGGTT-1	0	0	0	0	0	0	0	0	0	0	0	0	0	0	2
PBMC_10K_GCCAGGTGTTAGAGTA-1	0	0	0	0	0	1	0	0	0	0	0	0	0	0	0
PBMC_10K_GCCATTCGTCGGTGTC-1	1	1	0	1	0	0	0	0	1	0	0	0	0	0	1
PBMC_10K_GCCCAGACAACATACC-1	1	2	1	0	0	0	0	0	0	0	0	0	2	0	3
PBMC_10K_GCCCAGACAACCTAAC-1	0	0	0	0	0	0	0	0	1	0	0	0	0	0	0
PBMC_10K_GCCGATGAGACAGCTG-1	0	1	1	1	0	0	0	0	0	0	0	0	0	0	0
PBMC_10K_GCCGATGGTCTTGCTC-1	0	0	0	0	0	0	0	0	0	0	0	0	0	0	1
PBMC_10K_GCCGATGGTTGTTGCA-1	0	2	0	0	0	0	0	0	1	0	0	0	1	0	3
PBMC_10K_GCCGTGACACGGCCAT-1	0	0	0	0	0	0	0	0	0	0	0	0	0	0	2
PBMC_10K_GCCGTGAGTTCTCACC-1	0	0	0	0	0	0	0	0	2	0	0	0	0	0	0
PBMC_10K_GCGTGCATCCTACGAA-1	0	0	0	0	0	0	0	0	2	0	0	0	0	0	0
PBMC_10K_GCTACAACAAGACGGT-1	0	0	0	0	2	0	0	0	1	0	0	0	0	0	1
PBMC_10K_GCTGCAGCAAGGGCAT-1	0	2	0	2	0	0	0	0	1	0	0	0	0	0	0
PBMC_10K_GCTTCACCAGGTAGTG-1	0	0	0	0	0	0	0	0	1	0	0	0	0	0	0
PBMC_10K_GCTTGGGTCTGGAGAG-1	0	0	0	0	0	0	0	0	0	0	0	0	0	0	0
PBMC_10K_GCTTTCGAGGAATGTT-1	0	0	0	0	0	0	0	0	1	0	0	0	0	0	1
PBMC_10K_GGAATGGAGACTAGAT-1	0	0	0	0	0	0	0	0	0	0	0	0	0	0	1
PBMC_10K_GGAATGGCAGTGTACT-1	0	1	1	0	0	0	0	0	1	0	0	0	0	0	0
PBMC_10K_GGAATGGGTGTTCATG-1	0	0	0	0	0	0	0	0	0	0	0	0	0	0	0
PBMC_10K_GGAATGGTCTCCGAGG-1	0	3	0	1	0	0	0	0	0	0	0	0	0	0	3
PBMC_10K_GGACGTCAGTTAGTGA-1	0	0	0	0	0	0	0	0	0	0	0	0	0	0	2
PBMC_10K_GGAGAACTCCCGTGAG-1	1	3	0	0	0	0	0	0	1	0	0	0	0	0	3
PBMC_10K_GGAGCAACATCCCACT-1	0	1	0	0	0	0	0	0	0	0	0	0	0	0	1
PBMC_10K_GGAGGTAAGCTCCGAC-1	0	0	0	0	0	0	0	0	0	0	0	0	0	0	0
PBMC_10K_GGATGTTAGTTGCCTA-1	0	2	0	0	0	0	0	0	0	0	0	0	0	0	0
PBMC_10K_GGATGTTTCCGAACGC-1	0	0	1	0	0	0	0	0	0	0	0	0	0	0	1
PBMC_10K_GGCAGTCAGTGCAGGT-1	0	0	0	0	0	0	0	0	2	0	0	0	0	0	0
PBMC_10K_GGCGTCAAGTATGAAC-1	0	0	0	0	0	0	0	0	0	0	0	0	0	0	0
PBMC_10K_GGCTGTGAGCGGATCA-1	0	0	0	0	0	0	0	0	0	0	0	0	1	0	0
PBMC_10K_GGCTTGGTCGGTTGTA-1	0	0	0	0	0	0	0	0	1	0	0	0	0	0	3
PBMC_10K_GGCTTTCGTTGATGTC-1	0	0	0	0	0	0	0	0	1	0	0	0	0	0	0
PBMC_10K_GGCTTTCTCAACTTTC-1	0	0	0	1	0	0	0	0	0	0	0	0	0	0	0
PBMC_10K_GGCTTTCTCCGCTTAC-1	0	0	0	0	0	0	0	0	0	0	0	0	0	0	7
PBMC_10K_GGGAAGTTCTCTTAAC-1	0	0	0	0	0	0	0	0	0	0	0	0	0	0	2
PBMC_10K_GGGACAACAGCGTTGC-1	0	0	0	0	0	0	0	0	1	0	0	0	0	0	0
PBMC_10K_GGGACCTGTTATTCTC-1	0	0	0	0	0	0	0	0	0	0	0	0	0	0	3
PBMC_10K_GGGACCTTCCGGCTTT-1	0	0	0	0	0	0	0	0	0	0	0	0	0	0	0
PBMC_10K_GGGACTCCAATAACCC-1	0	0	0	0	0	0	0	0	0	0	0	0	0	0	1
PBMC_10K_GGGACTCGTCATACCA-1	0	0	0	0	0	0	0	0	0	0	0	0	0	0	0
PBMC_10K_GGGAGTACAACTCGTA-1	0	0	0	0	0	0	0	0	0	1	0	0	0	0	0
PBMC_10K_GGGAGTATCCTAACAG-1	0	0	0	0	0	0	0	0	0	0	0	0	0	0	0
PBMC_10K_GGGATCCTCACCCTTG-1	0	0	0	1	0	0	0	0	1	0	0	0	0	0	1
PBMC_10K_GGGCTACTCGTTTACT-1	0	1	0	0	0	0	0	0	1	0	0	0	1	0	2
PBMC_10K_GGGCTCAAGAGTCTTC-1	0	0	2	0	2	1	0	1	1	0	0	0	0	0	8
PBMC_10K_GGGTCACAGCGACTAG-1	0	0	1	0	0	0	1	0	0	0	0	0	0	0	0
PBMC_10K_GGGTCACAGGTCCAGA-1	0	0	0	0	0	0	0	0	0	0	0	0	0	0	1
PBMC_10K_GGGTCACCACGTCTCT-1	0	2	0	1	0	0	0	0	1	0	0	0	0	0	2
PBMC_10K_GGGTCACCAGTAACAA-1	0	0	0	0	0	0	0	0	1	0	0	0	0	0	0
PBMC_10K_GGGTCACTCAACACGT-1	0	3	2	0	0	0	1	0	0	0	0	0	0	0	7
PBMC_10K_GGGTCTGTCACTTATC-1	0	0	0	0	0	0	0	0	0	0	0	0	0	0	0
PBMC_10K_GGGTGAACAGAGTAAT-1	0	0	0	0	0	0	0	0	0	0	0	0	0	0	0
PBMC_10K_GGGTGAAGTTTCACTT-1	0	0	0	0	0	0	0	0	2	0	0	0	0	0	0
PBMC_10K_GGGTGAATCCATTGCC-1	0	0	0	0	0	0	1	0	0	0	0	0	0	0	1
PBMC_10K_GGGTGAATCCCAGGAC-1	0	2	0	1	0	0	0	0	1	0	0	0	0	0	3
PBMC_10K_GGGTTATTCAACTACG-1	0	0	0	0	0	0	1	0	0	0	0	0	0	0	0
PBMC_10K_GGTAACTTCAAGTTGC-1	0	0	0	3	0	0	0	0	1	0	0	0	0	0	0
PBMC_10K_GGTAACTTCATTCGGA-1	0	0	0	0	0	0	0	0	0	0	0	0	0	0	0
PBMC_10K_GGTAATCTCATTCCTA-1	0	0	0	0	0	0	0	0	0	0	0	0	0	1	0
PBMC_10K_GGTCACGTCGGCGATC-1	0	1	0	0	0	0	0	0	2	0	0	0	0	0	1
PBMC_10K_GGTGAAGAGAGGCGGA-1	0	0	0	0	0	0	0	0	1	0	0	0	0	0	0
PBMC_10K_GGTGATTAGGCCTAAG-1	0	0	0	0	0	0	0	0	0	0	0	0	0	0	0
PBMC_10K_GGTGATTCATCAACCA-1	0	0	0	0	0	0	0	0	2	0	0	0	0	0	0
PBMC_10K_GGTTAACTCGAGCCAC-1	0	0	0	0	0	0	1	0	1	0	0	0	0	0	0
PBMC_10K_GGTTAACTCTATCGGA-1	0	1	1	2	0	0	0	0	0	0	0	0	0	0	0
PBMC_10K_GTAACACAGAGCTGAC-1	0	0	0	0	0	0	0	0	2	0	0	0	0	0	0
PBMC_10K_GTAAGTCAGAACTTCC-1	0	1	0	0	0	0	0	0	0	0	0	0	0	0	2
PBMC_10K_GTAAGTCAGAGCTGAC-1	0	0	1	1	0	0	0	0	0	0	0	0	0	0	0
PBMC_10K_GTAAGTCTCCTCTGCA-1	0	0	0	0	0	0	0	0	2	0	0	0	0	0	1
PBMC_10K_GTAATCGGTTGGCTAT-1	0	0	0	0	0	0	1	0	0	0	0	0	0	0	0
PBMC_10K_GTAATCGTCAAAGGAT-1	0	0	0	0	0	0	0	0	1	0	0	0	0	0	0
PBMC_10K_GTAATGCAGTCTGCGC-1	0	0	0	0	0	0	0	0	1	0	0	0	0	0	0
PBMC_10K_GTACAGTCAACAGCCC-1	0	0	0	0	0	0	0	0	0	0	0	0	0	0	1
PBMC_10K_GTACAGTGTGACGTCC-1	0	0	0	0	0	0	0	0	0	0	0	0	0	0	0
PBMC_10K_GTAGCTAAGTGGAATT-1	0	1	1	0	0	0	0	0	0	0	0	0	0	0	0
PBMC_10K_GTAGCTACAACCCTAA-1	0	0	0	0	0	0	0	0	1	0	0	0	0	0	0
PBMC_10K_GTAGCTACAATAGGGC-1	0	0	0	0	0	0	0	0	0	0	0	0	0	0	0
PBMC_10K_GTAGTACGTGAGGATC-1	0	0	0	2	0	0	0	0	0	0	0	0	0	0	0
PBMC_10K_GTAGTACTCACAAGAA-1	0	2	1	0	0	0	0	0	0	0	0	0	0	0	0
PBMC_10K_GTAGTACTCCCATAAG-1	0	2	0	0	0	0	0	0	2	0	0	0	0	1	0
PBMC_10K_GTCAAACAGATGGCGT-1	0	0	0	0	0	0	0	0	0	0	0	0	0	0	0
PBMC_10K_GTCAAGTAGCGTTCCG-1	0	0	0	0	0	0	0	0	0	0	0	0	0	0	0
PBMC_10K_GTCACGGGTTCGGGTC-1	0	0	0	0	0	0	0	0	0	0	0	1	0	0	1
PBMC_10K_GTCACTCGTCTCCTGT-1	0	0	0	0	0	0	0	0	0	0	0	0	0	0	0
PBMC_10K_GTCAGCGCAAAGCTCT-1	0	0	0	0	0	0	0	0	0	0	0	0	0	0	0
PBMC_10K_GTCATCCCATCCTGTC-1	0	0	0	0	0	0	0	0	0	3	0	0	0	0	0
PBMC_10K_GTCATTTGTGTCATCA-1	0	1	0	0	0	0	0	0	0	0	0	0	0	1	1
PBMC_10K_GTCATTTGTTACAGCT-1	0	3	0	0	0	0	0	0	0	0	0	0	1	0	3
PBMC_10K_GTCATTTTCCGTATAG-1	0	0	1	0	0	0	0	0	0	0	0	0	0	0	1
PBMC_10K_GTCATTTTCTGTGCTC-1	0	0	0	0	0	0	0	0	0	0	0	0	0	1	1
PBMC_10K_GTCCACTGTCGGATTT-1	0	0	0	0	0	0	0	0	0	0	0	0	0	0	0
PBMC_10K_GTCGAATAGGTAAGAG-1	0	0	0	0	0	0	0	0	0	0	0	0	0	0	0
PBMC_10K_GTCGAATCACAACGAG-1	0	0	0	0	0	0	0	0	0	0	0	0	0	0	0
PBMC_10K_GTCGTAACATGTTACG-1	0	0	0	1	0	0	0	0	0	0	0	0	0	0	1
PBMC_10K_GTCTACCAGACACACG-1	0	0	0	0	0	0	0	0	1	0	0	0	0	0	1
PBMC_10K_GTCTACCAGGAGAGGC-1	0	0	1	0	0	0	0	0	1	0	0	0	0	0	3
PBMC_10K_GTCTAGACAACTTCTT-1	0	0	0	0	0	0	0	0	0	0	0	0	0	0	1
PBMC_10K_GTCTAGATCTGAGTCA-1	0	0	0	0	0	0	0	0	0	1	0	0	0	0	0
PBMC_10K_GTCTCACCATGCCATA-1	0	3	0	0	0	0	0	0	0	0	0	0	0	0	0
PBMC_10K_GTCTCACGTCTTACAG-1	0	4	1	1	0	0	0	0	1	0	0	0	0	0	1
PBMC_10K_GTCTCACTCTGAGTCA-1	0	1	1	0	0	0	0	0	0	0	0	0	0	0	0
PBMC_10K_GTCTGTCGTGGGAGAG-1	0	0	0	0	0	0	0	0	0	0	0	0	0	0	0
PBMC_10K_GTGCACGCAAGTGGTG-1	0	0	0	0	0	0	0	0	2	0	0	0	0	0	0
PBMC_10K_GTGCAGCGTTCCGCGA-1	0	0	0	0	0	0	0	0	0	0	0	0	0	0	0
PBMC_10K_GTGCAGCTCCTTGGAA-1	0	0	0	2	0	0	0	0	0	0	0	0	0	0	0
PBMC_10K_GTGCGTGAGGGTGAAA-1	0	0	0	0	0	0	0	0	0	0	0	0	0	0	0
PBMC_10K_GTGCTGGTCATCACCC-1	0	0	0	0	0	0	0	0	0	0	0	0	0	0	0
PBMC_10K_GTGCTTCCACTAGTAC-1	0	0	1	0	0	0	0	0	0	0	0	0	0	0	2
PBMC_10K_GTGGAAGGTTTCGTTT-1	0	0	0	0	0	0	0	0	0	0	0	0	0	0	0
PBMC_10K_GTGGAGATCCTAACAG-1	0	0	0	0	0	0	0	0	0	0	0	0	0	0	0
PBMC_10K_GTGGGAAAGGATTACA-1	0	0	0	0	0	0	0	0	0	0	0	0	0	0	0
PBMC_10K_GTGTAACAGACGAGCT-1	0	0	0	1	0	0	0	0	1	0	0	0	1	0	0
PBMC_10K_GTGTAACCAGAACTTC-1	0	1	0	0	0	0	0	0	0	0	0	0	0	0	1
PBMC_10K_GTGTCCTCACGACGAA-1	0	0	0	0	0	0	0	0	0	0	0	0	0	0	0
PBMC_10K_GTGTCCTGTGTGGACA-1	0	0	0	0	0	0	0	0	0	0	0	0	0	0	0
PBMC_10K_GTGTGATTCAACACGT-1	0	0	0	0	0	0	0	0	1	0	0	0	0	0	0
PBMC_10K_GTGTGGCAGCGAGAAA-1	0	0	0	0	0	0	0	0	1	0	0	0	0	0	0
PBMC_10K_GTGTTAGAGAAACTAC-1	0	0	0	0	0	0	0	0	1	0	0	0	0	0	0
PBMC_10K_GTGTTCCCATTCAGGT-1	0	1	0	0	0	0	0	0	1	0	0	0	1	0	1
PBMC_10K_GTTACAGCATAGCACT-1	0	0	0	0	0	0	0	0	2	0	1	0	0	0	1
PBMC_10K_GTTACAGTCCTCTTTC-1	0	1	0	0	0	0	0	0	1	0	0	0	0	0	1
PBMC_10K_GTTACCCTCGAGCCTG-1	0	0	0	1	0	0	0	0	1	0	0	0	0	0	0
PBMC_10K_GTTAGACGTAGAGATT-1	0	1	0	0	0	0	0	0	0	0	0	0	0	0	0
PBMC_10K_GTTATGGTCGTCCTTG-1	0	0	0	0	0	0	0	0	1	0	0	0	0	0	0
PBMC_10K_GTTCATTTCTGGCCAG-1	0	0	0	0	0	0	0	0	0	0	0	0	0	0	1
PBMC_10K_GTTGCGGGTTTACCTT-1	0	0	0	0	0	0	0	0	2	0	0	0	0	0	0
PBMC_10K_GTTGTAGGTGATTAGA-1	0	2	0	1	1	0	0	0	1	0	0	0	0	0	1
PBMC_10K_GTTTACTAGGCAATGC-1	0	0	0	0	0	0	0	0	0	0	0	0	0	0	0
PBMC_10K_GTTTGGATCGATAACC-1	0	0	0	1	0	0	0	0	0	0	0	0	0	0	0
PBMC_10K_TAACACGAGTTACTCG-1	0	0	0	0	0	0	0	0	0	0	0	0	0	0	1
PBMC_10K_TAACCAGGTACGTGTT-1	0	0	0	0	0	0	0	0	1	1	0	0	0	0	0
PBMC_10K_TAAGCACAGCATGTTC-1	0	0	0	0	0	0	0	0	0	0	0	0	0	0	0
PBMC_10K_TAATCTCAGCTCGCAC-1	0	0	0	0	0	0	0	0	0	0	0	0	0	0	0
PBMC_10K_TAATTCCTCCGTCCTA-1	0	0	0	0	0	0	0	0	0	0	0	0	0	0	0
PBMC_10K_TACACCCCACGAGAAC-1	0	0	0	0	0	0	0	0	0	0	0	1	0	0	0
PBMC_10K_TACAGGTCAACGGGTA-1	0	0	0	0	0	0	0	0	0	0	0	0	0	0	0
PBMC_10K_TACAGGTGTTTCCCAC-1	0	0	0	1	0	0	0	0	0	0	0	0	0	0	1
PBMC_10K_TACCCACTCAAGTAAG-1	0	0	0	0	0	0	0	0	0	0	0	0	0	0	0
PBMC_10K_TACCGAAAGGGACAGG-1	0	0	0	0	0	0	0	0	0	0	0	0	0	0	0
PBMC_10K_TACCTCGAGTTAGAAC-1	0	0	0	0	0	0	0	0	0	0	0	0	0	0	0
PBMC_10K_TACGTCCGTCTCACAA-1	0	1	0	0	0	0	0	0	0	0	0	0	0	0	0
PBMC_10K_TACTTCACAATTTCTC-1	0	0	1	0	0	0	0	0	1	0	0	0	0	0	0
PBMC_10K_TAGACCATCGCTACAA-1	0	0	0	1	0	0	0	0	0	0	0	0	0	0	1
PBMC_10K_TAGACTGCAGAGACTG-1	0	1	0	0	0	0	0	0	0	0	0	0	1	0	1
PBMC_10K_TAGAGTCTCCCTAGGG-1	0	1	1	0	0	0	0	0	0	0	0	0	0	0	0
PBMC_10K_TAGCACAAGTGGATAT-1	0	0	0	0	0	0	0	0	1	0	0	0	0	0	0
PBMC_10K_TAGGGTTGTACTCAAC-1	0	0	2	1	0	0	0	0	0	0	0	0	0	0	0
PBMC_10K_TAGGTACGTTAAAGTG-1	0	0	1	0	0	0	0	0	0	0	0	0	0	0	2
PBMC_10K_TAGTGCAGTAGACACG-1	0	0	1	0	0	0	0	0	0	0	0	0	0	0	0
PBMC_10K_TAGTGCATCAGAGTTC-1	0	0	0	0	0	0	0	0	0	0	0	0	0	0	0
PBMC_10K_TATACCTGTGGATCAG-1	0	0	0	0	0	0	0	0	1	0	0	0	0	0	0
PBMC_10K_TATATCCAGGCCTAGA-1	0	0	0	0	0	0	0	0	0	0	0	0	0	0	0
PBMC_10K_TATCAGGCAAAGCACG-1	0	0	0	1	0	0	0	0	0	0	0	0	0	0	0
PBMC_10K_TATCGCCAGATACTGA-1	0	0	0	0	0	0	0	0	0	0	0	0	0	0	0
PBMC_10K_TATCGCCCAAGAGGTC-1	0	0	0	0	0	0	0	0	0	0	0	0	0	0	0
PBMC_10K_TATCTGTGTCTTCATT-1	0	0	0	0	0	0	0	0	0	0	0	0	0	0	0
PBMC_10K_TATCTGTTCATTATCC-1	0	0	0	0	0	0	0	0	0	0	0	0	0	0	0
PBMC_10K_TATGTTCCACTGAGGA-1	0	0	0	0	0	0	0	0	1	0	0	0	0	0	0
PBMC_10K_TATGTTCTCGACGAGA-1	0	0	0	0	0	0	0	0	0	0	0	0	0	0	0
PBMC_10K_TCAAGACTCCGAAATC-1	0	0	0	0	0	0	0	0	0	0	0	0	0	0	0
PBMC_10K_TCACAAGCACACGGAA-1	0	0	0	0	0	0	0	0	0	1	0	0	1	0	1
PBMC_10K_TCACACCTCCTTCTGG-1	0	0	0	1	0	0	0	0	0	0	0	0	0	0	0
PBMC_10K_TCACACCTCTATCGTT-1	0	0	0	0	0	0	0	0	1	0	0	0	0	0	0
PBMC_10K_TCACTATTCAATCCGA-1	0	0	0	0	0	0	0	0	1	0	0	0	0	0	0
PBMC_10K_TCACTCGGTAAGACCG-1	0	0	1	1	0	0	0	0	0	0	0	0	0	0	0
PBMC_10K_TCAGCAAGTGACTAAA-1	0	0	0	0	0	0	0	0	0	0	0	0	0	0	0
PBMC_10K_TCAGGGCCAATGTCTG-1	0	0	0	0	0	0	0	1	0	0	0	0	1	0	1
PBMC_10K_TCAGGGCCATCGATCA-1	0	0	0	0	0	0	0	0	0	0	0	0	0	0	3
PBMC_10K_TCAGGGCTCTGGCTGG-1	0	0	0	0	1	0	0	0	0	0	0	0	0	0	2
PBMC_10K_TCAGGTACAGTCTCTC-1	0	0	0	0	0	0	0	0	0	1	0	0	0	0	0
PBMC_10K_TCAGTCCTCGCCGTGA-1	0	2	0	0	0	0	0	0	0	0	0	0	0	0	2
PBMC_10K_TCAGTGATCTTTGGAG-1	0	0	0	0	0	0	0	0	0	0	0	0	0	0	0
PBMC_10K_TCATACTCAGTCTTCC-1	0	2	0	0	0	0	0	0	0	0	0	0	2	0	2
PBMC_10K_TCATCCGCACGGCCAT-1	0	0	0	0	0	0	0	0	1	0	0	0	0	0	0
PBMC_10K_TCATGAGAGGGTATAT-1	0	0	0	0	0	0	0	0	0	0	0	0	0	0	0
PBMC_10K_TCATGAGCACAATGTC-1	0	0	0	0	0	0	0	0	0	0	0	0	0	0	0
PBMC_10K_TCATGTTAGCCAAGCA-1	0	1	0	1	0	0	0	0	2	0	0	0	0	0	0
PBMC_10K_TCATGTTGTACGGTTT-1	0	0	1	0	0	0	0	0	3	0	0	0	0	0	2
PBMC_10K_TCATTACGTTCTTGTT-1	0	0	1	0	0	0	0	0	0	0	0	0	0	0	1
PBMC_10K_TCATTCACAGCGCGTT-1	0	0	0	0	0	0	0	0	0	0	0	0	0	0	1
PBMC_10K_TCATTGTCACCGCTGA-1	0	0	0	0	0	0	0	0	1	0	0	0	0	0	0
PBMC_10K_TCATTGTGTTCTTGCC-1	0	0	0	0	0	0	0	0	1	0	0	0	0	0	0
PBMC_10K_TCCACCAAGAATTCAG-1	0	0	0	0	0	0	0	0	0	0	0	0	0	0	0
PBMC_10K_TCCAGAAAGAGGCGTT-1	0	0	0	0	0	0	0	0	1	0	0	0	0	0	3
PBMC_10K_TCCCACACAATGAAAC-1	0	0	0	0	0	0	0	0	0	0	0	0	0	0	2
PBMC_10K_TCCCAGTTCATGTCAG-1	0	0	0	0	0	0	1	0	0	0	0	0	1	0	0
PBMC_10K_TCCGATCAGAGAGGTA-1	0	0	0	0	0	0	0	0	0	0	0	0	0	0	0
PBMC_10K_TCCGTGTCAACACACT-1	0	0	0	0	0	0	0	0	0	0	0	0	0	0	0
PBMC_10K_TCCGTGTCAATCAGCT-1	0	0	0	0	0	0	0	0	1	0	0	0	0	0	0
PBMC_10K_TCCTAATCATGATGCT-1	0	0	0	0	0	0	0	0	1	0	0	0	0	0	3
PBMC_10K_TCCTCCCAGAGTCCGA-1	0	1	0	0	0	0	0	0	0	0	0	0	0	0	1
PBMC_10K_TCCTCCCAGCCTTTCC-1	0	0	0	0	0	0	0	0	0	0	0	0	0	0	0
PBMC_10K_TCCTCGAGTTCACGAT-1	0	0	0	0	0	0	0	0	0	0	0	0	0	0	0
PBMC_10K_TCCTCGAGTTGTCTAG-1	0	0	0	0	0	0	0	0	0	0	0	0	0	0	2
PBMC_10K_TCCTCTTGTGTATCCA-1	0	0	0	0	0	0	0	0	1	0	0	0	0	0	0
PBMC_10K_TCCTTCTCATATGGCT-1	0	0	0	0	0	0	0	0	0	0	0	0	0	0	0
PBMC_10K_TCGAACATCGACATTG-1	0	1	0	0	0	0	0	0	0	0	0	0	0	0	0
PBMC_10K_TCGAAGTCAACCAACT-1	0	0	0	0	0	0	0	0	0	0	0	0	0	0	0
PBMC_10K_TCGAAGTCAGCTCCTT-1	0	0	0	0	0	0	0	0	1	0	0	0	0	0	0
PBMC_10K_TCGACCTCATGTCTAG-1	0	0	0	0	0	0	0	0	1	0	0	0	0	0	0
PBMC_10K_TCGACGGGTATTCTCT-1	0	1	1	1	0	0	0	0	0	0	0	0	0	0	0
PBMC_10K_TCGCACTTCATCACTT-1	0	3	0	1	0	0	0	0	1	0	0	0	1	0	2
PBMC_10K_TCGCTCAAGAGCTTTC-1	0	1	0	0	0	0	0	0	0	0	0	0	0	0	1
PBMC_10K_TCGCTTGTCACTCTTA-1	1	0	0	1	0	0	0	0	1	0	0	0	0	0	0
PBMC_10K_TCGGATAGTTTGGGTT-1	0	0	0	0	0	0	0	0	0	0	0	0	0	0	1
PBMC_10K_TCGGATATCACTGTCC-1	0	0	0	1	0	0	0	0	0	0	0	0	0	0	0
PBMC_10K_TCGGGCAAGATACCAA-1	0	0	0	0	0	0	0	0	0	0	0	0	0	0	0
PBMC_10K_TCGTAGATCGAACCTA-1	0	0	0	0	0	0	1	0	2	0	0	0	0	0	0
PBMC_10K_TCGTCCAGTTAGCTAC-1	0	0	0	0	0	0	0	0	3	0	0	0	0	0	0
PBMC_10K_TCGTGGGCAAATGCTC-1	0	0	0	0	0	0	0	0	0	1	0	0	0	0	0
PBMC_10K_TCGTGGGGTGAACTAA-1	0	0	0	0	0	0	0	0	0	0	0	0	0	0	0
PBMC_10K_TCTACATGTGAATGTA-1	0	0	0	0	0	0	0	0	0	0	0	0	0	0	0
PBMC_10K_TCTACCGGTCATCCCT-1	0	2	0	2	0	0	1	0	0	0	0	0	0	0	1
PBMC_10K_TCTATACCATCCAATG-1	0	0	0	0	0	0	0	0	0	0	0	0	0	0	0
PBMC_10K_TCTATACGTATCACCA-1	0	0	0	0	0	0	1	0	0	0	0	0	0	0	0
PBMC_10K_TCTCAGCAGTAGACCG-1	0	1	0	0	0	0	0	0	1	0	0	0	0	0	0
PBMC_10K_TCTCAGCAGTTCCGGC-1	0	0	0	0	0	0	0	0	0	0	0	0	0	0	0
PBMC_10K_TCTCAGCCAATTTCCT-1	0	0	0	0	0	0	0	0	0	0	0	0	0	0	2
PBMC_10K_TCTCCGACATCATTGG-1	0	0	0	0	0	0	0	0	0	0	0	0	0	0	0
PBMC_10K_TCTGCCAAGGATTTCC-1	0	0	0	0	0	0	0	0	0	0	0	0	0	0	0
PBMC_10K_TCTGCCACAGGTTCAT-1	0	0	0	0	0	0	0	0	1	0	0	0	0	1	2
PBMC_10K_TCTGTCGGTGTCCGGT-1	0	0	0	0	0	0	0	0	0	0	0	0	0	0	0
PBMC_10K_TCTGTCGTCCAATCTT-1	0	0	0	0	0	0	0	0	1	0	0	0	0	0	0
PBMC_10K_TCTTAGTTCTTGGAAC-1	0	0	0	1	0	0	0	0	1	0	0	0	0	0	1
PBMC_10K_TCTTTGACATCTCGTC-1	0	0	0	0	0	0	0	0	0	0	0	0	0	0	3
PBMC_10K_TGAACGTCATGAATCC-1	0	0	0	0	0	0	0	0	0	0	0	0	0	0	0
PBMC_10K_TGAGCATGTCTCTCAC-1	0	0	0	0	0	0	0	0	0	0	0	0	0	0	0
PBMC_10K_TGAGCGCAGTACTGTC-1	0	1	0	0	0	0	0	0	0	0	0	1	0	0	2
PBMC_10K_TGAGGAGGTTCTTGCC-1	0	0	0	0	0	0	0	0	0	1	0	0	0	0	0
PBMC_10K_TGAGTCACACGAAGAC-1	0	0	0	0	0	0	0	0	0	0	0	0	0	0	0
PBMC_10K_TGATGGTAGACAGCGT-1	0	0	0	0	0	0	0	0	0	0	0	0	0	0	0
PBMC_10K_TGATTCTAGCGTGAAC-1	0	0	0	0	0	0	0	0	0	0	0	0	0	0	0
PBMC_10K_TGATTTCGTCTTGGTA-1	0	0	0	0	0	0	0	0	0	0	0	0	0	0	0
PBMC_10K_TGCACGGTCAACTGGT-1	0	0	0	0	0	0	0	0	0	0	0	0	0	0	0
PBMC_10K_TGCAGATAGCGGTAGT-1	0	0	1	0	0	0	0	0	1	0	0	0	0	0	0
PBMC_10K_TGCATCCAGAAGCGCT-1	0	0	0	0	0	0	1	0	0	0	0	1	1	0	0
PBMC_10K_TGCATGAGTCTTGAGT-1	2	0	0	1	0	0	0	0	0	0	0	0	0	1	1
PBMC_10K_TGCGATACACAGCCAC-1	0	0	0	0	0	0	2	0	2	0	0	0	0	0	1
PBMC_10K_TGCGATACAGAATCGG-1	0	0	1	0	0	0	0	0	1	0	0	0	0	0	0
PBMC_10K_TGCGATAGTGAACGGT-1	0	1	0	0	0	0	0	0	1	0	0	0	1	0	1
PBMC_10K_TGCGGGTCACAAAGTA-1	0	0	0	0	0	0	0	0	2	0	0	0	0	0	0
PBMC_10K_TGCTTCGGTTAAACAG-1	0	0	1	1	0	0	0	0	0	0	0	0	0	0	0
PBMC_10K_TGGAACTGTAAGATAC-1	0	0	0	0	0	0	0	0	0	0	0	0	0	0	0
PBMC_10K_TGGAGAGTCGTAACTG-1	0	0	0	0	0	0	0	0	1	0	0	0	0	0	0
PBMC_10K_TGGATGTAGACATAGT-1	0	4	4	1	0	0	0	0	0	0	0	0	1	0	0
PBMC_10K_TGGGAAGGTAAGCTCT-1	0	0	0	0	0	0	0	0	0	0	0	0	0	1	0
PBMC_10K_TGGGATTTCAATCTCT-1	0	0	0	0	0	0	0	0	0	0	0	0	0	0	1
PBMC_10K_TGGGATTTCAGACATC-1	0	1	0	0	0	0	0	0	1	0	0	0	0	0	1
PBMC_10K_TGGGATTTCATGGTAC-1	0	0	0	0	0	0	0	0	0	0	0	0	1	0	0
PBMC_10K_TGGGCTGTCAGGAAAT-1	0	0	1	0	0	0	0	0	0	0	0	0	0	0	0
PBMC_10K_TGGTAGTGTCGAACAG-1	0	0	0	0	0	0	0	0	1	0	0	0	0	0	0
PBMC_10K_TGTAAGCGTCGGCACT-1	0	1	0	0	0	0	0	0	0	0	0	0	0	0	0
PBMC_10K_TGTAAGCTCCCATACC-1	0	0	1	1	0	0	0	0	0	0	0	0	0	0	1
PBMC_10K_TGTAAGCTCTGGCCAG-1	1	0	0	0	0	0	0	0	1	0	0	0	0	0	2
PBMC_10K_TGTAAGCTCTGGTGCG-1	0	3	2	0	0	0	0	0	2	0	0	0	0	1	2
PBMC_10K_TGTACAGGTTCCTAAG-1	0	0	0	0	0	0	0	0	0	0	0	0	0	0	0
PBMC_10K_TGTCAGACATAGATGA-1	0	0	0	1	0	0	0	0	0	0	0	0	0	0	1
PBMC_10K_TGTCCACGTCACAGTT-1	1	0	0	0	0	0	1	0	1	0	0	0	0	0	1
PBMC_10K_TGTCCCAAGTTCAACC-1	0	2	0	0	0	0	0	0	1	1	0	0	0	0	3
PBMC_10K_TGTCCCATCACGAGGA-1	0	0	0	0	0	0	0	0	0	0	0	0	0	0	0
PBMC_10K_TGTGAGTCAATCAGCT-1	0	2	1	0	0	0	0	0	0	0	0	0	0	0	1
PBMC_10K_TGTGAGTTCCTCACCA-1	0	0	0	0	0	0	0	0	0	0	0	0	0	0	0
PBMC_10K_TGTGTGAAGATTCGCT-1	0	0	1	0	0	0	0	0	1	0	0	0	0	0	0
PBMC_10K_TGTTACTAGGGAGTGG-1	0	0	0	0	0	0	0	0	0	0	0	0	0	0	1
PBMC_10K_TGTTACTGTACAAACA-1	0	0	0	1	0	0	0	0	0	1	0	0	0	0	0
PBMC_10K_TGTTACTGTTGTGGAG-1	1	0	0	0	0	0	0	0	0	0	0	0	0	0	6
PBMC_10K_TGTTCATCACCAACAT-1	0	0	0	0	0	0	0	0	0	0	0	0	0	0	1
PBMC_10K_TGTTCATTCTCTTCAA-1	0	0	0	0	0	0	0	0	0	0	0	0	0	0	0
PBMC_10K_TGTTCTATCACCTCAC-1	0	0	0	0	0	0	0	0	0	0	0	0	2	0	2
PBMC_10K_TGTTGAGTCGCGTGCA-1	0	0	0	0	0	1	0	0	0	0	0	0	0	0	0
PBMC_10K_TTAATCCGTTCTCGTC-1	0	0	0	0	0	0	0	0	0	0	0	0	0	0	1
PBMC_10K_TTACGCCGTCAACATC-1	0	0	0	0	0	0	0	0	0	0	0	0	0	0	0
PBMC_10K_TTACGTTAGGGACTGT-1	0	0	0	0	0	0	0	0	1	0	0	0	0	0	0
PBMC_10K_TTACGTTAGGTATTGA-1	0	0	0	0	0	0	0	0	0	0	0	0	0	0	0
PBMC_10K_TTACGTTTCTACCACC-1	0	0	0	0	0	0	0	0	0	0	0	0	0	0	0
PBMC_10K_TTAGGCACAATTGGTC-1	0	1	0	0	0	0	0	0	0	0	0	0	0	1	1
PBMC_10K_TTAGGCATCATGGTAC-1	0	0	0	0	0	0	0	0	0	0	0	0	0	0	5
PBMC_10K_TTCCAATGTCAGACGA-1	0	0	0	0	0	0	0	0	2	0	0	1	0	0	0
PBMC_10K_TTCCACGCAGCTAACT-1	0	0	0	0	0	0	0	0	1	0	0	0	0	0	0
PBMC_10K_TTCCACGGTAGGTCAG-1	0	0	0	0	0	0	0	0	1	0	0	0	0	1	0
PBMC_10K_TTCCTAAAGTCTAGCT-1	0	0	0	0	0	0	0	0	0	0	0	0	0	0	0
PBMC_10K_TTCCTTCAGCAAGCCA-1	0	0	0	1	0	0	1	0	1	0	0	0	0	0	4
PBMC_10K_TTCCTTCAGCATTTCG-1	0	1	0	0	0	0	0	0	0	0	0	0	0	0	4
PBMC_10K_TTCCTTCTCTTCACAT-1	0	0	0	0	0	0	1	0	1	0	0	0	0	0	0
PBMC_10K_TTCGGTCCACTGAGGA-1	0	1	0	0	0	0	1	0	1	0	0	0	2	0	1
PBMC_10K_TTCGGTCCACTGGACC-1	0	1	2	0	0	0	0	0	1	0	0	1	0	0	2
PBMC_10K_TTCTTGAAGTTGTACC-1	0	0	1	0	2	0	0	0	0	0	0	0	0	0	0
PBMC_10K_TTCTTGACAAGGATGC-1	0	0	0	0	0	0	0	0	0	0	0	0	0	0	1
PBMC_10K_TTGACCCGTCTGTTAG-1	0	1	0	0	0	0	0	0	1	0	0	0	0	0	1
PBMC_10K_TTGATGGCAGAGAATT-1	0	0	0	0	0	0	0	0	0	1	0	0	0	0	0
PBMC_10K_TTGATGGGTCGCTGCA-1	0	0	0	1	0	0	0	0	0	0	0	0	0	0	0
PBMC_10K_TTGCATTCATCATTTC-1	0	0	0	0	0	0	0	0	0	0	0	0	0	0	0
PBMC_10K_TTGCTGCAGTGGAAAG-1	0	0	0	0	0	0	0	0	0	0	0	1	0	0	0
PBMC_10K_TTGGGATTCTCTTCAA-1	0	0	0	0	0	0	0	0	1	0	0	0	0	0	0
PBMC_10K_TTGGGCGTCTGGCCGA-1	0	0	0	0	0	0	0	0	0	0	0	0	0	0	1
PBMC_10K_TTGGGCGTCTGGTGGC-1	0	0	0	0	0	0	0	0	0	0	0	0	0	0	0
PBMC_10K_TTGGGTAGTCGTAATC-1	0	0	0	0	1	0	0	0	0	0	0	0	0	0	0
PBMC_10K_TTGTTCATCCTAGCTC-1	0	0	0	0	0	0	0	0	1	0	0	0	0	0	0
PBMC_10K_TTGTTGTGTAGTGCGA-1	0	0	0	0	0	0	0	0	0	0	0	0	0	0	0
PBMC_10K_TTGTTTGCAGTTGGTT-1	0	0	0	0	0	0	0	0	0	0	0	0	0	0	0
PBMC_10K_TTGTTTGTCGGCATAT-1	0	0	0	0	0	0	0	0	0	0	0	0	0	0	0
PBMC_10K_TTTACCAGTTTGACAC-1	0	3	0	0	0	0	0	0	1	0	0	1	1	0	3
PBMC_10K_TTTACTGTCGGTAACT-1	0	0	0	0	0	0	0	0	0	0	0	0	0	0	0
PBMC_10K_TTTAGTCCAGACCATT-1	0	0	1	0	0	0	0	0	0	0	0	0	0	0	1
PBMC_10K_TTTGACTAGAGCATTA-1	0	0	1	0	0	0	0	0	1	0	0	0	0	0	4
PBMC_10K_TTTGACTCAGCAGTAG-1	0	0	0	0	0	0	0	0	0	0	0	0	0	0	0
PBMC_10K_TTTGACTGTAGGCAAC-1	0	0	0	0	0	0	0	0	1	1	0	0	0	0	1
PBMC_10K_TTTGACTTCTATCACT-1	0	3	0	0	0	0	0	0	1	0	1	0	0	0	0
PBMC_10K_TTTGGAGTCTCGACGG-1	0	0	0	0	0	0	0	0	0	0	0	0	0	0	1
PBMC_10K_TTTGGTTAGCCTTCTC-1	0	0	0	0	0	0	0	0	0	0	0	0	0	0	0
PBMC_10K_TTTGGTTCACCTAAAC-1	0	3	0	0	0	0	0	0	2	0	0	0	0	0	2
PBMC_68K_AAACATACTAACCG-1	0	0	0	0	0	0	0	0	0	0	0	0	0	0	0
PBMC_68K_AAAGACGAGCCTTC-1	0	0	0	0	0	0	0	0	0	0	0	0	0	0	0
PBMC_68K_AAAGAGACTTCTTG-1	0	0	0	0	0	0	0	0	0	0	0	0	0	0	0
PBMC_68K_AAAGCCTGGAGGCA-1	0	0	0	0	0	0	0	0	0	0	0	0	0	0	0
PBMC_68K_AAATCCCTCGAGAG-1	0	0	0	0	0	0	1	0	1	0	0	0	0	0	0
PBMC_68K_AAATCCCTGTGCAT-1	0	0	0	0	0	0	0	0	0	0	0	0	0	0	0
PBMC_68K_AAATCTGAATTCTC-1	0	0	0	0	0	0	0	0	0	0	0	0	0	0	0
PBMC_68K_AAATCTGATCCAGA-1	0	0	0	0	0	0	0	0	2	0	0	0	0	0	0
PBMC_68K_AAATGGGATCCAGA-1	0	0	0	0	0	0	0	0	1	0	0	0	0	0	0
PBMC_68K_AAATGTTGACGGTT-1	0	0	0	0	0	0	0	0	0	0	0	0	0	0	0
PBMC_68K_AAATGTTGGCGTTA-1	0	0	0	0	0	0	0	0	0	0	0	0	0	0	0
PBMC_68K_AAATGTTGTTTGTC-1	0	0	0	0	0	0	0	1	0	0	0	0	0	0	0
PBMC_68K_AACAATACATGTCG-1	0	0	0	0	0	0	0	0	0	0	0	0	0	0	0
PBMC_68K_AACATATGTTAGGC-1	0	0	0	0	0	0	0	0	0	0	0	0	0	0	0
PBMC_68K_AACATTGAAGTGCT-1	0	0	0	0	0	0	0	0	0	0	0	0	0	0	0
PBMC_68K_AACATTGATCTACT-1	0	1	0	0	0	0	0	0	0	0	0	0	0	0	0
PBMC_68K_AACCACGAGCCTTC-1	0	0	0	0	0	0	0	0	0	0	0	0	0	0	0
PBMC_68K_AACCACGATGAACC-1	0	0	0	0	0	0	0	0	0	0	0	0	0	0	0
PBMC_68K_AACGGTACACCTTT-1	0	0	0	0	0	0	0	0	0	0	0	0	0	0	0
PBMC_68K_AACGGTACTGCTGA-1	0	0	0	0	0	0	0	0	0	0	0	0	0	0	0
PBMC_68K_AACGTGTGCCAACA-1	0	0	0	0	0	0	0	0	0	0	0	0	0	0	0
PBMC_68K_AACTGTCTGTGTTG-1	0	0	0	0	0	0	0	0	0	0	0	0	0	0	0
PBMC_68K_AAGAAGACACTCTT-1	1	0	0	0	0	0	0	0	0	0	0	0	0	0	0
PBMC_68K_AAGACAGACCTGAA-1	0	0	0	0	0	0	0	0	0	0	0	0	0	0	0
PBMC_68K_AAGCCAACTCATTC-1	0	0	0	0	0	0	0	0	0	0	0	0	0	0	0
PBMC_68K_AAGCCATGGTAGGG-1	0	0	0	0	0	0	0	0	0	0	0	0	0	0	0
PBMC_68K_AAGCCTGACTACTT-1	0	0	0	0	0	0	0	0	0	0	0	0	0	0	0
PBMC_68K_AAGCGACTCATACG-1	0	0	0	0	0	0	0	0	0	0	0	0	0	0	0
PBMC_68K_AAGGCTACGGTATC-1	0	0	0	0	0	0	0	0	0	0	0	0	0	0	0
PBMC_68K_AAGTAACTCACTCC-1	0	0	0	0	0	0	0	0	0	0	0	0	0	0	0
PBMC_68K_AAGTAGGACGTTGA-1	0	0	0	0	0	0	0	0	0	0	0	0	0	0	0
PBMC_68K_AAGTCTCTCAATCG-1	0	0	0	0	0	0	0	0	0	0	0	0	0	0	0
PBMC_68K_AAGTGCACAGGTTC-1	0	0	0	0	0	0	0	0	1	0	0	0	0	0	0
PBMC_68K_AAGTTCCTCTATGG-1	0	0	0	0	0	0	0	0	0	0	0	0	0	0	0
PBMC_68K_AATAAGCTATGTGC-1	0	0	0	0	0	0	0	0	0	0	0	0	0	0	0
PBMC_68K_AATCCTACGGTCTA-1	0	0	0	0	0	0	0	0	0	0	0	0	0	0	0
PBMC_68K_AATGAGGACTCCAC-1	0	0	0	0	0	0	0	0	0	0	0	0	0	0	0
PBMC_68K_ACAAAGGACGCTAA-1	0	0	0	0	0	0	0	0	0	0	0	0	0	0	0
PBMC_68K_ACAACCGATAGCGT-1	0	0	0	0	0	0	0	0	0	0	0	0	0	0	0
PBMC_68K_ACAAGAGATATCGG-1	1	0	0	0	0	0	0	0	0	0	0	0	0	0	0
PBMC_68K_ACAAGCACGTATGC-1	0	0	0	0	0	0	0	0	0	0	0	0	0	0	1
PBMC_68K_ACAATAACCGATAC-1	0	0	0	0	0	0	0	0	0	0	0	0	0	0	1
PBMC_68K_ACAATCCTAAAGCA-1	0	0	0	0	0	0	0	0	0	0	0	0	0	0	0
PBMC_68K_ACAATTGAGTGCTA-1	0	0	0	0	0	0	0	0	0	0	0	0	0	0	0
PBMC_68K_ACAATTGATGGATC-1	0	0	0	0	0	0	0	0	0	0	0	0	0	0	0
PBMC_68K_ACACAGACGAGAGC-1	2	0	0	0	0	0	1	0	0	0	0	0	0	0	0
PBMC_68K_ACACATCTCACACA-1	0	0	0	0	0	0	0	0	0	0	0	0	0	0	1
PBMC_68K_ACACCAGACCATGA-1	0	0	0	0	0	0	0	0	0	0	0	0	0	0	0
PBMC_68K_ACACGTGAACACAC-1	0	0	0	0	0	0	0	0	0	0	0	0	0	0	0
PBMC_68K_ACAGCAACGGTAAA-1	0	0	0	0	0	0	0	0	0	0	0	0	0	0	0
PBMC_68K_ACAGTGACGCTGTA-1	0	0	0	0	0	0	0	0	0	0	0	0	0	0	0
PBMC_68K_ACAGTTCTATGTGC-1	0	0	0	0	0	0	0	0	0	0	0	0	0	0	0
PBMC_68K_ACAGTTCTTAGCCA-1	1	0	0	0	0	0	0	0	0	0	0	0	0	0	0
PBMC_68K_ACATACCTGGTTTG-1	0	0	0	0	0	0	0	0	0	0	0	0	0	0	0
PBMC_68K_ACATGGTGAGTAGA-1	0	0	0	0	0	0	0	0	0	0	0	0	0	0	0
PBMC_68K_ACCAACGACCTGTC-1	0	0	0	0	0	0	0	0	0	0	0	0	0	0	0
PBMC_68K_ACCAACGAGCTATG-1	0	0	0	0	0	0	0	0	0	0	0	0	0	0	0
PBMC_68K_ACCACCTGAGGTTC-1	0	0	0	0	0	0	0	0	0	0	0	0	0	0	0
PBMC_68K_ACCACCTGCTGTAG-1	0	0	0	0	0	0	0	0	0	0	0	0	0	0	0
PBMC_68K_ACCACCTGTAAAGG-1	0	0	0	0	0	0	0	0	0	0	0	0	0	0	0
[truncated: 4,784 more rows]

## Sheet: Fig 3A
	CellID
EZ02_AAACCTGGTGATAAAC-1	B cell
EZ02_AAAGATGCAAATTGCC-1	B cell
EZ02_AAAGCAAGTTGATTGC-1	B cell
EZ02_AAAGTAGTCGGTCCGA-1	B cell
EZ02_AAATGCCGTCATATGC-1	B cell
EZ02_AACACGTTCTGGCGAC-1	B cell
EZ02_AACGTTGAGATAGTCA-1	B cell
EZ02_AACTCAGTCCCACTTG-1	B cell
EZ02_AACTCTTCATCGATGT-1	B cell
EZ02_AACTTTCTCACGATGT-1	Pb/PC
EZ02_AAGACCTAGCTAGTCT-1	B cell
EZ02_AAGACCTTCGCGTTTC-1	B cell
EZ02_AAGCCGCCAAGCCGCT-1	B cell
EZ02_AAGGAGCCAAGACACG-1	B cell
EZ02_AAGGCAGAGTGGTAGC-1	B cell
EZ02_AAGGCAGGTACAGCAG-1	B cell
EZ02_AAGGCAGGTACCATCA-1	B cell
EZ02_AAGGTTCTCCGTACAA-1	B cell
EZ02_AAGTCTGGTTACGCGC-1	B cell
EZ02_AATCCAGGTCAGCTAT-1	B cell
EZ02_ACACCCTAGGAATCGC-1	B cell
EZ02_ACACCCTGTGGCGAAT-1	B cell
EZ02_ACACCGGCAGGGCATA-1	Pb/PC
EZ02_ACACTGAGTCGGATCC-1	B cell
EZ02_ACAGCCGCATCATCCC-1	B cell
EZ02_ACAGCTAAGGTGACCA-1	B cell
EZ02_ACAGCTACAAACTGCT-1	B cell
EZ02_ACATACGGTATAGGTA-1	B cell
EZ02_ACATGGTAGTAGGTGC-1	B cell
EZ02_ACATGGTTCCGTCATC-1	B cell
EZ02_ACCAGTACAGGCGATA-1	B cell
EZ02_ACCCACTGTACTTGAC-1	B cell
EZ02_ACCCACTGTGGTAACG-1	B cell
EZ02_ACCCACTGTTCAGGCC-1	B cell
EZ02_ACCGTAAAGTTGAGTA-1	B cell
EZ02_ACCTTTAAGCCACGTC-1	B cell
EZ02_ACGAGCCGTATTCGTG-1	B cell
EZ02_ACGAGGATCTGAAAGA-1	B cell
EZ02_ACGATACAGGAGCGAG-1	B cell
EZ02_ACGATACTCTTGGGTA-1	B cell
EZ02_ACGATGTTCGTTACAG-1	B cell
EZ02_ACGCAGCCAATGAATG-1	B cell
EZ02_ACGCAGCTCGCAAGCC-1	B cell
EZ02_ACGCCAGCATCGTCGG-1	Pb/PC
EZ02_ACGCCAGTCCTTGGTC-1	B cell
EZ02_ACGCCGAAGATGTGGC-1	Pb/PC
EZ02_ACGCCGACAAGCTGAG-1	B cell
EZ02_ACGCCGACACGCCAGT-1	B cell
EZ02_ACGGAGACATGTCTCC-1	B cell
EZ02_ACGGAGATCCCTCTTT-1	Pb/PC
EZ02_ACGGCCACAACTGGCC-1	B cell
EZ02_ACGGGCTAGGCCATAG-1	B cell
EZ02_ACGGGCTCAGTATCTG-1	Pb/PC
EZ02_ACGGGCTGTACAGTGG-1	B cell
EZ02_ACGGGTCGTAGGGACT-1	B cell
EZ02_ACGTCAACATTAACCG-1	B cell
EZ02_ACTATCTTCCAAACAC-1	B cell
EZ02_ACTGAACAGAAGCCCA-1	B cell
EZ02_ACTGAACTCTTCTGGC-1	B cell
EZ02_ACTGAGTCAACGATCT-1	Pb/PC
EZ02_ACTGAGTGTATCTGCA-1	B cell
EZ02_ACTGTCCTCGGAGCAA-1	B cell
EZ02_ACTTACTCAAGCCTAT-1	B cell
EZ02_ACTTGTTCACTTAAGC-1	B cell
EZ02_ACTTTCACATTGGCGC-1	B cell
EZ02_AGAATAGCAGGGTTAG-1	B cell
EZ02_AGACGTTCAATCCGAT-1	B cell
EZ02_AGACGTTCACAGGTTT-1	Pb/PC
EZ02_AGACGTTCAGGACGTA-1	B cell
EZ02_AGAGCGACACCGGAAA-1	Pb/PC
EZ02_AGAGCTTCACACAGAG-1	B cell
EZ02_AGAGTGGAGAATAGGG-1	B cell
EZ02_AGAGTGGGTGCTCTTC-1	B cell
EZ02_AGATCTGAGCCGATTT-1	B cell
EZ02_AGATCTGTCGGTTCGG-1	B cell
EZ02_AGATTGCCAGGGTACA-1	Pb/PC
EZ02_AGATTGCGTCGCGGTT-1	B cell
EZ02_AGCAGCCAGTGATCGG-1	B cell
EZ02_AGCAGCCCAAGCCATT-1	B cell
EZ02_AGCATACGTAAATGTG-1	B cell
EZ02_AGCCTAAGTAAGGATT-1	B cell
EZ02_AGCCTAATCAATCACG-1	Pb/PC
EZ02_AGCGGTCCATCCTTGC-1	B cell
EZ02_AGCGGTCGTTGGACCC-1	B cell
EZ02_AGCGGTCTCCGCTGTT-1	B cell
EZ02_AGCGGTCTCTCGTTTA-1	Pb/PC
EZ02_AGCGTCGCAACTTGAC-1	B cell
EZ02_AGCTCCTGTTAGAACA-1	B cell
EZ02_AGCTCCTTCTGGTATG-1	B cell
EZ02_AGCTCTCAGTACTTGC-1	B cell
EZ02_AGCTTGACATTCGACA-1	B cell
EZ02_AGCTTGATCTCAAGTG-1	B cell
EZ02_AGGGAGTTCCACTCCA-1	B cell
EZ02_AGGGTGATCACGGTTA-1	B cell
EZ02_AGGTCATCATGCCACG-1	B cell
EZ02_AGTCTTTCACCGAATT-1	B cell
EZ02_AGTGAGGCAGCGTAAG-1	B cell
EZ02_AGTGGGACAAGGTTCT-1	B cell
EZ02_AGTGGGACAGAAGCAC-1	B cell
EZ02_AGTGGGACATGTCTCC-1	B cell
EZ02_AGTGTCAAGTCATGCT-1	B cell
EZ02_AGTGTCACAAAGTGCG-1	B cell
EZ02_AGTGTCACACATGACT-1	B cell
EZ02_AGTTGGTTCCCTTGCA-1	B cell
EZ02_AGTTGGTTCCGAGCCA-1	B cell
EZ02_ATAACGCAGAATGTTG-1	B cell
EZ02_ATAAGAGCACGTAAGG-1	B cell
EZ02_ATAAGAGCAGTATGCT-1	B cell
EZ02_ATAAGAGGTCTCCCTA-1	B cell
EZ02_ATAAGAGTCAGGTTCA-1	B cell
EZ02_ATAGACCAGCTCCCAG-1	B cell
EZ02_ATAGACCCACTTCGAA-1	B cell
EZ02_ATAGACCGTCTCTCTG-1	B cell
EZ02_ATCATCTAGGTGATAT-1	B cell
EZ02_ATCATCTCAGATCTGT-1	B cell
EZ02_ATCATCTGTCTGCGGT-1	B cell
EZ02_ATCCACCCAATGGACG-1	B cell
EZ02_ATCCGAATCCAGAAGG-1	B cell
EZ02_ATCGAGTGTGTAACGG-1	Pb/PC
EZ02_ATCGAGTTCTACCAGA-1	Pb/PC
EZ02_ATCTACTAGTGGTCCC-1	B cell
EZ02_ATCTACTGTGTGGCTC-1	B cell
EZ02_ATCTACTTCATTGCCC-1	B cell
EZ02_ATCTGCCAGAGATGAG-1	B cell
EZ02_ATCTGCCAGTGTTGAA-1	Pb/PC
EZ02_ATCTGCCCACCACCAG-1	B cell
EZ02_ATCTGCCTCTTTAGGG-1	B cell
EZ02_ATGAGGGGTCAAAGCG-1	B cell
EZ02_ATGAGGGGTGTGCGTC-1	B cell
EZ02_ATGCGATGTTGTCGCG-1	B cell
EZ02_ATGCGATTCATGGTCA-1	B cell
EZ02_ATGGGAGGTTCTGAAC-1	B cell
EZ02_ATGTGTGAGAGACTAT-1	B cell
EZ02_ATGTGTGTCAGAAATG-1	B cell
EZ02_ATTATCCGTAAGTTCC-1	B cell
EZ02_ATTGGACCATTCCTGC-1	B cell
EZ02_ATTGGACGTAAGTGGC-1	B cell
EZ02_ATTGGTGGTCTACCTC-1	B cell
EZ02_CAACCAAGTTACGTCA-1	B cell
EZ02_CAACCTCGTCTTTCAT-1	B cell
EZ02_CAACTAGAGAGGGCTT-1	B cell
EZ02_CAACTAGCAAACCCAT-1	B cell
EZ02_CAAGATCGTCGCGGTT-1	Pb/PC
EZ02_CAAGGCCTCACATACG-1	B cell
EZ02_CAAGGCCTCGTACGGC-1	B cell
EZ02_CAAGTTGAGACTACAA-1	B cell
EZ02_CAAGTTGCATAAAGGT-1	B cell
EZ02_CACAAACCATTACCTT-1	B cell
EZ02_CACAAACCATTCTCAT-1	B cell
EZ02_CACACAACAGCAGTTT-1	B cell
EZ02_CACACTCTCATTGCCC-1	B cell
EZ02_CACACTCTCGCTGATA-1	B cell
EZ02_CACACTCTCTTGCCGT-1	B cell
EZ02_CACAGGCTCGGACAAG-1	Pb/PC
EZ02_CACAGGCTCTTGCAAG-1	B cell
EZ02_CACAGTAGTCAGATAA-1	B cell
EZ02_CACATAGTCGACAGCC-1	B cell
EZ02_CACCACTAGCGATTCT-1	B cell
EZ02_CACCACTGTCGACTGC-1	B cell
EZ02_CACCAGGAGCGGCTTC-1	B cell
EZ02_CACCAGGTCGTGGACC-1	Pb/PC
EZ02_CACCTTGGTTGAACTC-1	B cell
EZ02_CACCTTGTCGGTGTTA-1	B cell
EZ02_CAGAGAGAGCTTCGCG-1	B cell
EZ02_CAGATCATCCGTACAA-1	B cell
EZ02_CAGCAGCAGCAGACTG-1	B cell
EZ02_CAGCATACACCCATTC-1	B cell
EZ02_CAGCCGACAGTCTTCC-1	B cell
EZ02_CAGCCGAGTGTTTGTG-1	B cell
EZ02_CAGCGACCACAGATTC-1	B cell
EZ02_CAGCTAAAGTTAGCGG-1	Pb/PC
EZ02_CAGCTAATCGCAAGCC-1	B cell
EZ02_CAGTAACAGCTACCTA-1	B cell
EZ02_CAGTCCTCAAAGCAAT-1	B cell
EZ02_CAGTCCTGTCCGACGT-1	Pb/PC
EZ02_CATATGGGTGACCAAG-1	B cell
EZ02_CATCAGAAGCCGCCTA-1	B cell
EZ02_CATCAGATCATTGCGA-1	B cell
EZ02_CATCCACCACCAGTTA-1	B cell
EZ02_CATCCACGTTGTCTTT-1	B cell
EZ02_CATCGAAAGATGTTAG-1	Pb/PC
EZ02_CATCGAAGTAAAGTCA-1	B cell
EZ02_CATGACAAGATCACGG-1	B cell
EZ02_CATGACATCCCTGACT-1	B cell
EZ02_CATGGCGAGAGAGCTC-1	Pb/PC
EZ02_CATGGCGCACGGCGTT-1	B cell
EZ02_CATGGCGTCTCCCTGA-1	B cell
EZ02_CATTCGCAGAAACCGC-1	B cell
EZ02_CATTCGCTCTGATTCT-1	B cell
EZ02_CATTCGCTCTTCCTTC-1	B cell
EZ02_CCAATCCGTAGCGATG-1	B cell
EZ02_CCACGGAAGTACTTGC-1	B cell
EZ02_CCACTACCAGACAAAT-1	B cell
EZ02_CCACTACTCCGCATAA-1	B cell
EZ02_CCAGCGAGTAGCGTCC-1	Pb/PC
EZ02_CCAGCGAGTGTAACGG-1	B cell
EZ02_CCAGCGATCGCGTTTC-1	B cell
EZ02_CCATGTCGTCTCAACA-1	B cell
EZ02_CCATTCGCACCTCGTT-1	B cell
EZ02_CCCAATCAGTGCGTGA-1	B cell
EZ02_CCCAATCCACTTCGAA-1	B cell
EZ02_CCCAATCGTCCTCCAT-1	B cell
EZ02_CCCAGTTGTTCAGGCC-1	B cell
EZ02_CCCAGTTTCCAAGCCG-1	Pb/PC
EZ02_CCGGGATAGCCAGAAC-1	B cell
EZ02_CCGGTAGGTCAGAATA-1	B cell
EZ02_CCGTGGACAGCTTAAC-1	Pb/PC
EZ02_CCGTTCAAGTGATCGG-1	B cell
EZ02_CCGTTCAGTTTACTCT-1	B cell
EZ02_CCTAAAGAGGCCCTTG-1	B cell
EZ02_CCTAAAGCAACTGCTA-1	B cell
EZ02_CCTAAAGGTAAAGTCA-1	B cell
EZ02_CCTACACAGGAGCGTT-1	Pb/PC
EZ02_CCTACACAGGGTGTGT-1	B cell
EZ02_CCTACACCATTCACTT-1	B cell
EZ02_CCTAGCTGTAAACGCG-1	B cell
EZ02_CCTAGCTTCACAGGCC-1	B cell
EZ02_CCTATTACAAGCCATT-1	B cell
EZ02_CCTATTACAGCATGAG-1	B cell
EZ02_CCTATTAGTCTCACCT-1	B cell
EZ02_CCTTACGAGACAAAGG-1	B cell
EZ02_CCTTACGTCGTTACAG-1	B cell
EZ02_CCTTACGTCGTTTAGG-1	B cell
EZ02_CCTTCGATCTGTGCAA-1	B cell
EZ02_CCTTTCTAGTCATCCA-1	B cell
EZ02_CGAACATAGAAACCTA-1	B cell
EZ02_CGAACATAGGTGCTAG-1	B cell
EZ02_CGAATGTCACCTCGGA-1	B cell
EZ02_CGACCTTCAAGCGTAG-1	B cell
EZ02_CGACCTTGTAAGTAGT-1	B cell
EZ02_CGACCTTTCTTAGAGC-1	Pb/PC
EZ02_CGACTTCAGTGCGTGA-1	B cell
EZ02_CGACTTCGTGTGAAAT-1	Pb/PC
EZ02_CGAGAAGCAAGTCATC-1	B cell
EZ02_CGAGAAGTCAACACGT-1	Pb/PC
EZ02_CGAGCACAGACGACGT-1	B cell
EZ02_CGAGCCAAGTGGGTTG-1	B cell
EZ02_CGATCGGAGAACAATC-1	B cell
EZ02_CGATCGGGTCTCTTTA-1	B cell
EZ02_CGATCGGGTTGGACCC-1	B cell
EZ02_CGATGTAAGTTGTCGT-1	B cell
EZ02_CGCGGTAGTTACGTCA-1	B cell
EZ02_CGCGGTATCAGTGCAT-1	B cell
EZ02_CGCGGTATCATTATCC-1	B cell
EZ02_CGCGGTATCTGAGTGT-1	B cell
EZ02_CGCGTTTTCACTATTC-1	Pb/PC
EZ02_CGCGTTTTCGCTGATA-1	B cell
EZ02_CGCTATCGTTCGTTGA-1	B cell
EZ02_CGCTTCACAACACCTA-1	B cell
EZ02_CGCTTCACATGCTGGC-1	B cell
EZ02_CGCTTCAGTACCAGTT-1	B cell
EZ02_CGGACGTTCAGCATGT-1	B cell
EZ02_CGGACTGCAAGCCGTC-1	B cell
EZ02_CGGACTGGTTACTGAC-1	B cell
EZ02_CGGAGCTCACCAGGCT-1	B cell
EZ02_CGGGTCATCGAACGGA-1	Pb/PC
EZ02_CGGGTCATCTCTAAGG-1	B cell
EZ02_CGGGTCATCTGCTGTC-1	B cell
EZ02_CGTAGCGAGGCGCTCT-1	B cell
EZ02_CGTAGCGCAACTTGAC-1	B cell
EZ02_CGTAGGCCAAGCTGAG-1	B cell
EZ02_CGTAGGCGTTCTGAAC-1	B cell
EZ02_CGTCACTAGGCTAGGT-1	B cell
EZ02_CGTCAGGGTCAGAAGC-1	B cell
EZ02_CGTCCATTCTCAAACG-1	B cell
EZ02_CGTCTACCACCAGCAC-1	B cell
EZ02_CGTCTACGTTTACTCT-1	B cell
EZ02_CGTCTACTCAACACAC-1	Pb/PC
EZ02_CGTGAGCAGATGTGTA-1	B cell
EZ02_CGTGTAAAGAATGTTG-1	B cell
EZ02_CGTGTCTAGGGTATCG-1	B cell
EZ02_CGTGTCTGTACCGAGA-1	B cell
EZ02_CGTTCTGAGGAGTTGC-1	Pb/PC
EZ02_CGTTCTGGTGCCTGTG-1	B cell
EZ02_CGTTGGGCAGCTCGCA-1	B cell
EZ02_CGTTGGGCAGTATCTG-1	B cell
EZ02_CTAACTTAGATGGCGT-1	B cell
EZ02_CTAACTTTCCCTAATT-1	B cell
EZ02_CTAACTTTCTTCCTTC-1	B cell
EZ02_CTAAGACCAATCGAAA-1	B cell
EZ02_CTAAGACCATTGAGCT-1	B cell
EZ02_CTAATGGAGCACAGGT-1	B cell
EZ02_CTACACCCAATGTTGC-1	B cell
EZ02_CTACCCAAGCGTGTCC-1	B cell
EZ02_CTACCCATCTCAACTT-1	B cell
EZ02_CTACGTCCAGATCTGT-1	B cell
EZ02_CTAGAGTCACCGTTGG-1	Pb/PC
EZ02_CTAGCCTAGCCGGTAA-1	B cell
EZ02_CTAGCCTCAATCACAC-1	B cell
EZ02_CTAGCCTGTATCGCAT-1	B cell
EZ02_CTAGTGAAGACTAGAT-1	B cell
EZ02_CTAGTGATCAACACTG-1	B cell
EZ02_CTAGTGATCTTGCAAG-1	B cell
EZ02_CTCATTAGTAAGGATT-1	B cell
EZ02_CTCCTAGAGGAGTCTG-1	B cell
EZ02_CTCCTAGTCGAATCCA-1	B cell
EZ02_CTCGAAAAGCTGCAAG-1	B cell
EZ02_CTCGAAAGTCCCTACT-1	B cell
EZ02_CTCGAGGAGTTAAGTG-1	B cell
EZ02_CTCGGAGAGACAGGCT-1	Pb/PC
EZ02_CTCGGAGGTGAGTGAC-1	B cell
EZ02_CTCGGGAAGTTACGGG-1	B cell
EZ02_CTCGGGACATGCGCAC-1	Pb/PC
EZ02_CTCGGGATCAATCTCT-1	B cell
EZ02_CTCGTCAGTGAGTATA-1	B cell
EZ02_CTCTAATAGTAATCCC-1	B cell
EZ02_CTGAAACCAGCCAATT-1	B cell
EZ02_CTGAAACTCTCAAACG-1	B cell
EZ02_CTGAAGTAGTGTACTC-1	B cell
EZ02_CTGAAGTCAGATGAGC-1	Pb/PC
EZ02_CTGATAGGTGGTTTCA-1	B cell
EZ02_CTGATCCCAGGCGATA-1	B cell
EZ02_CTGCCTAGTAGCCTAT-1	B cell
EZ02_CTGCGGACAATGAATG-1	B cell
EZ02_CTGCGGACATGAACCT-1	B cell
EZ02_CTGCTGTTCTTACCTA-1	Pb/PC
EZ02_CTGTGCTTCACGGTTA-1	B cell
EZ02_CTTAACTAGATAGGAG-1	B cell
EZ02_CTTAACTGTTCAACCA-1	Pb/PC
EZ02_CTTACCGAGCAGACTG-1	B cell
EZ02_CTTACCGAGTGTCCAT-1	Pb/PC
EZ02_CTTCTCTTCGGAGGTA-1	B cell
EZ02_CTTTGCGTCTACCAGA-1	B cell
EZ02_GAACATCTCACATGCA-1	B cell
EZ02_GAACATCTCCTAAGTG-1	Pb/PC
EZ02_GAACCTAGTCGGGTCT-1	Pb/PC
EZ02_GAACGGACATTCCTGC-1	B cell
EZ02_GAAGCAGAGTAGCGGT-1	B cell
EZ02_GAATGAAGTCTCATCC-1	B cell
EZ02_GACACGCAGGGAGTAA-1	B cell
EZ02_GACACGCCATGACATC-1	B cell
EZ02_GACAGAGTCTTAACCT-1	B cell
EZ02_GACCAATCATTAGGCT-1	B cell
EZ02_GACCTGGAGGACGAAA-1	B cell
EZ02_GACCTGGCACATGGGA-1	B cell
EZ02_GACCTGGTCACATACG-1	B cell
EZ02_GACGGCTAGTTTGCGT-1	B cell
EZ02_GACGTGCAGAGTCGGT-1	B cell
EZ02_GACGTTATCTCTTGAT-1	B cell
EZ02_GACTAACCAAGTTAAG-1	B cell
EZ02_GACTACAAGCTGAAAT-1	B cell
EZ02_GACTACACATCCTTGC-1	Pb/PC
EZ02_GAGCAGAGTAGTAGTA-1	B cell
EZ02_GAGGTGAAGGTCATCT-1	B cell
EZ02_GAGGTGATCATCGATG-1	B cell
EZ02_GAGTCCGAGGACGAAA-1	B cell
EZ02_GAGTCCGAGGAGTTTA-1	B cell
EZ02_GAGTCCGGTCCCTACT-1	B cell
EZ02_GATCAGTTCTACTCAT-1	Pb/PC
EZ02_GATCGATGTCTACCTC-1	B cell
EZ02_GATCGATTCGCCGTGA-1	B cell
EZ02_GATCGTAGTCCAGTGC-1	B cell
EZ02_GATGAAAAGACCGGAT-1	B cell
EZ02_GATGAAAGTATGAATG-1	B cell
EZ02_GATGAAATCGCAAACT-1	B cell
EZ02_GCAAACTAGCCCAGCT-1	Pb/PC
EZ02_GCAAACTGTGTGCGTC-1	B cell
EZ02_GCAAACTTCTTGAGAC-1	B cell
EZ02_GCAATCATCGGTGTCG-1	B cell
EZ02_GCACATATCTCTTGAT-1	B cell
EZ02_GCACTCTTCATATCGG-1	B cell
EZ02_GCAGCCACATGAACCT-1	B cell
EZ02_GCAGCCAGTACGCTGC-1	B cell
EZ02_GCAGTTAAGCGTAGTG-1	B cell
EZ02_GCAGTTAGTCTAAACC-1	B cell
EZ02_GCATACAAGAGCTATA-1	B cell
EZ02_GCATGATCACCCATGG-1	B cell
EZ02_GCATGCGGTATGAATG-1	Pb/PC
EZ02_GCATGCGTCAGTTTGG-1	B cell
EZ02_GCCAAATCATAGACTC-1	B cell
EZ02_GCCAAATGTACCATCA-1	B cell
EZ02_GCGACCATCCAGAAGG-1	B cell
EZ02_GCGAGAAAGACTAGAT-1	B cell
EZ02_GCGCAACGTGCAGACA-1	B cell
EZ02_GCGCCAAGTAAGAGGA-1	B cell
EZ02_GCGCCAATCCAACCAA-1	B cell
EZ02_GCGGGTTAGATCCGAG-1	B cell
EZ02_GCTCCTACAACTGGCC-1	B cell
EZ02_GCTCCTATCGGAGGTA-1	B cell
EZ02_GCTGCAGGTGGTGTAG-1	B cell
EZ02_GCTGGGTAGTGGTAAT-1	B cell
EZ02_GCTGGGTTCCCGGATG-1	B cell
EZ02_GCTTCCAGTTATGCGT-1	B cell
EZ02_GGAAAGCAGCTAGTTC-1	B cell
EZ02_GGAAAGCAGGTACTCT-1	Pb/PC
EZ02_GGACAGATCTGAGGGA-1	B cell
EZ02_GGACATTTCAGTGCAT-1	B cell
EZ02_GGAGCAAAGACGCACA-1	Pb/PC
EZ02_GGATGTTAGTGAAGTT-1	Pb/PC
EZ02_GGATTACAGTTCCACA-1	B cell
EZ02_GGATTACCAAACCTAC-1	B cell
EZ02_GGATTACTCACTCCTG-1	B cell
EZ02_GGCCGATCACCTGGTG-1	B cell
EZ02_GGCCGATGTCGAGTTT-1	B cell
EZ02_GGCCGATGTTGTCTTT-1	B cell
EZ02_GGCCGATTCTGCTTGC-1	B cell
EZ02_GGCGACTGTGTCTGAT-1	B cell
EZ02_GGCGACTTCAAACCAC-1	B cell
EZ02_GGCGTGTTCGAATGCT-1	B cell
EZ02_GGCTCGATCGTATCAG-1	Pb/PC
EZ02_GGGAATGTCCTTTCGG-1	B cell
EZ02_GGGACCTAGACAAAGG-1	B cell
EZ02_GGGAGATAGAGGACGG-1	B cell
EZ02_GGGAGATAGTGTCCAT-1	B cell
EZ02_GGGAGATCAGACAGGT-1	B cell
EZ02_GGGAGATGTTCACGGC-1	B cell
EZ02_GGGATGAAGATGTTAG-1	B cell
EZ02_GGGATGACACTTAAGC-1	B cell
EZ02_GGGATGATCAGTTTGG-1	B cell
EZ02_GGGCATCAGCTAACTC-1	B cell
EZ02_GGGCATCGTAATAGCA-1	B cell
EZ02_GGGTTGCCAGATCCAT-1	B cell
EZ02_GGGTTGCTCGGCATCG-1	B cell
EZ02_GGTATTGAGCTCCTTC-1	B cell
EZ02_GGTATTGAGGCATGTG-1	B cell
EZ02_GGTATTGAGTCCATAC-1	B cell
EZ02_GGTGCGTCAGGGTATG-1	B cell
EZ02_GGTGTTACATCACCCT-1	B cell
EZ02_GGTGTTAGTCGATTGT-1	B cell
EZ02_GTAACGTGTCCGAGTC-1	B cell
EZ02_GTAACGTTCTCAAGTG-1	B cell
EZ02_GTAACTGGTCATCGGC-1	B cell
EZ02_GTACGTAAGGTCATCT-1	B cell
EZ02_GTACGTAAGTAAGTAC-1	B cell
EZ02_GTACGTAGTTGCGCAC-1	Pb/PC
EZ02_GTACTCCTCCTAGTGA-1	Pb/PC
EZ02_GTACTCCTCTCGCATC-1	B cell
EZ02_GTACTTTCAATGGACG-1	B cell
EZ02_GTACTTTCACGTCAGC-1	B cell
EZ02_GTACTTTCAGGGAGAG-1	B cell
EZ02_GTAGGCCGTTTGACAC-1	B cell
EZ02_GTATCTTCACCGATAT-1	B cell
EZ02_GTATCTTGTCTTCAAG-1	B cell
EZ02_GTATCTTTCCATGCTC-1	B cell
EZ02_GTATTCTCAAGTACCT-1	B cell
EZ02_GTATTCTTCACCGTAA-1	B cell
EZ02_GTCGGGTCATGCATGT-1	B cell
EZ02_GTCGGGTTCAACGAAA-1	Pb/PC
EZ02_GTCGGGTTCCAGATCA-1	B cell
EZ02_GTCGTAACAAGCGATG-1	B cell
EZ02_GTCGTAATCAACGCTA-1	B cell
EZ02_GTCTCGTCAATGTAAG-1	Pb/PC
EZ02_GTCTTCGGTATGAAAC-1	Pb/PC
EZ02_GTGAAGGAGTCTTGCA-1	B cell
EZ02_GTGAAGGGTCCTAGCG-1	B cell
EZ02_GTGCAGCGTTGATTGC-1	B cell
EZ02_GTGCATAAGTTCCACA-1	B cell
EZ02_GTGCGGTGTGCGATAG-1	B cell
EZ02_GTGCTTCGTTGTACAC-1	B cell
EZ02_GTGGGTCAGGACACCA-1	B cell
EZ02_GTGTGCGGTTTGCATG-1	B cell
EZ02_GTGTGCGTCGCGGATC-1	B cell
EZ02_GTGTTAGAGCTCCCAG-1	B cell
EZ02_GTTAAGCTCGGAAACG-1	B cell
EZ02_GTTACAGAGTTGAGTA-1	B cell
EZ02_GTTCATTCAGGGATTG-1	B cell
EZ02_GTTCGGGAGACAAAGG-1	B cell
EZ02_GTTCGGGTCGGGAGTA-1	B cell
EZ02_GTTCTCGCACATGACT-1	B cell
EZ02_GTTCTCGGTACAGTGG-1	B cell
EZ02_GTTTCTAAGCTGTCTA-1	B cell
EZ02_GTTTCTACAGAGTGTG-1	B cell
EZ02_TAAACCGGTATCAGTC-1	B cell
EZ02_TAAACCGTCCACGTGG-1	Pb/PC
EZ02_TAAGAGACAGCCAATT-1	B cell
EZ02_TAAGCGTTCACCAGGC-1	B cell
EZ02_TAAGTGCCAAGGTTTC-1	B cell
EZ02_TAAGTGCCACCGCTAG-1	Pb/PC
EZ02_TACAGTGTCATCGATG-1	B cell
EZ02_TACCTATCAAGGGTCA-1	B cell
EZ02_TACCTTAAGCCAACAG-1	B cell
EZ02_TACCTTAAGTGGTAGC-1	B cell
EZ02_TACGGGCCAGCCTGTG-1	B cell
EZ02_TACGGTACAGTCGTGC-1	B cell
EZ02_TACTTACAGCTAAACA-1	B cell
EZ02_TAGACCAAGACTGTAA-1	B cell
EZ02_TAGAGCTAGAAGCCCA-1	B cell
EZ02_TAGCCGGCAAATACAG-1	B cell
EZ02_TAGGCATAGTTAGGTA-1	B cell
EZ02_TAGGCATCAGATAATG-1	B cell
EZ02_TAGGCATGTACAGTTC-1	B cell
EZ02_TAGTGGTGTAGGAGTC-1	B cell
EZ02_TAGTGGTGTTGCCTCT-1	Pb/PC
EZ02_TAGTGGTTCTTCGGTC-1	B cell
EZ02_TAGTTGGGTCCATGAT-1	B cell
EZ02_TATCAGGGTCATGCAT-1	B cell
EZ02_TATCAGGGTGCCTGTG-1	B cell
EZ02_TATGCCCGTGTTTGTG-1	B cell
EZ02_TATTACCAGCAACGGT-1	B cell
EZ02_TCAACGAAGAACAACT-1	B cell
EZ02_TCAACGAGTTCCACTC-1	B cell
EZ02_TCAACGAGTTTAGCTG-1	B cell
EZ02_TCAATCTAGACTTTCG-1	Pb/PC
EZ02_TCACAAGCAGACACTT-1	B cell
EZ02_TCAGATGGTACAGCAG-1	B cell
EZ02_TCAGATGTCCTAAGTG-1	B cell
EZ02_TCAGCAAAGCGGCTTC-1	B cell
EZ02_TCAGGATAGTGTGGCA-1	B cell
EZ02_TCAGGATGTCTAGGTT-1	B cell
EZ02_TCAGGTACACTGTCGG-1	B cell
EZ02_TCAGGTATCTCTAAGG-1	B cell
EZ02_TCCCGATAGCTAGGCA-1	B cell
EZ02_TCCCGATAGTGCTGCC-1	B cell
EZ02_TCCCGATGTTCACGGC-1	B cell
EZ02_TCGCGTTAGTAGGTGC-1	B cell
EZ02_TCGGGACCAGTCCTTC-1	B cell
EZ02_TCGGGACTCGTGGACC-1	B cell
EZ02_TCGGTAAGTAGCCTCG-1	B cell
EZ02_TCGTACCAGGTAGCCA-1	B cell
EZ02_TCGTACCGTATCGCAT-1	B cell
EZ02_TCGTACCGTCCAGTGC-1	B cell
EZ02_TCTATTGAGCGATCCC-1	B cell
EZ02_TCTCATAGTTGCTCCT-1	B cell
EZ02_TCTCTAAGTTTCGCTC-1	B cell
EZ02_TCTGAGAAGACAAAGG-1	B cell
EZ02_TCTGAGAAGAGAGCTC-1	B cell
EZ02_TCTGAGACAGCTATTG-1	B cell
EZ02_TCTGAGAGTCTGCAAT-1	B cell
EZ02_TCTTCGGAGACTGTAA-1	B cell
EZ02_TCTTCGGAGGGATACC-1	B cell
EZ02_TCTTCGGTCCGGGTGT-1	B cell
EZ02_TGAAAGATCGCCAGCA-1	B cell
EZ02_TGACAACCACTCTGTC-1	B cell
EZ02_TGACAACGTAAATGTG-1	Pb/PC
EZ02_TGACGGCCACAAGCCC-1	B cell
EZ02_TGACTAGCAAGACGTG-1	B cell
EZ02_TGACTAGTCCGTTGCT-1	B cell
EZ02_TGACTTTGTAGGCTGA-1	B cell
EZ02_TGACTTTGTTAAGTAG-1	B cell
EZ02_TGACTTTTCATCGGAT-1	B cell
EZ02_TGAGAGGTCCAATGGT-1	B cell
EZ02_TGAGCATAGCAAATCA-1	B cell
EZ02_TGAGCCGAGACGCAAC-1	B cell
EZ02_TGAGCCGCACCAGATT-1	B cell
EZ02_TGAGCCGCAGTATCTG-1	B cell
EZ02_TGCACCTCAGCGTAAG-1	B cell
EZ02_TGCACCTTCAGCTCGG-1	B cell
EZ02_TGCACCTTCAGGCAAG-1	B cell
EZ02_TGCACCTTCCACGCAG-1	Pb/PC
EZ02_TGCCAAATCAGGCAAG-1	B cell
EZ02_TGCCCATAGTGGGCTA-1	Pb/PC
EZ02_TGCCCATGTCTTTCAT-1	B cell
EZ02_TGCCCTAAGTAACCCT-1	B cell
EZ02_TGCCCTAAGTATCGAA-1	Pb/PC
EZ02_TGCCCTACAGACAAAT-1	B cell
EZ02_TGCTGCTGTGTCAATC-1	B cell
EZ02_TGGACGCAGACAATAC-1	B cell
EZ02_TGGACGCCACGGACAA-1	B cell
EZ02_TGGCCAGCACTTGGAT-1	B cell
EZ02_TGGCGCAAGTCCGGTC-1	B cell
EZ02_TGGGAAGCAGTGGAGT-1	B cell
EZ02_TGGGCGTAGGCAAAGA-1	B cell
EZ02_TGGGCGTAGGTAGCTG-1	B cell
EZ02_TGGGCGTCAGACGCAA-1	Pb/PC
EZ02_TGGGCGTTCAGAGGTG-1	B cell
EZ02_TGGTTCCGTTCCACAA-1	Pb/PC
EZ02_TGTATTCAGCGCTCCA-1	B cell
EZ02_TGTATTCTCATAGCAC-1	B cell
EZ02_TGTCCCACAGGGAGAG-1	B cell
EZ02_TGTGGTATCAAGCCTA-1	B cell
EZ02_TGTGTTTAGCCACTAT-1	B cell
EZ02_TGTGTTTAGTTAAGTG-1	B cell
EZ02_TGTGTTTCAATCTACG-1	B cell
EZ02_TGTTCCGAGAGCTGGT-1	B cell
EZ02_TGTTCCGAGCTATGCT-1	B cell
EZ02_TGTTCCGTCACTTCAT-1	B cell
EZ02_TTAACTCGTTCCATGA-1	B cell
EZ02_TTAACTCTCAATAAGG-1	B cell
EZ02_TTAGGACTCCGATATG-1	B cell
EZ02_TTAGGACTCTATGTGG-1	B cell
EZ02_TTAGGCAGTAAGGGCT-1	B cell
EZ02_TTAGGCATCATAACCG-1	B cell
EZ02_TTATGCTTCCGTCAAA-1	B cell
EZ02_TTATGCTTCTGTTTGT-1	B cell
EZ02_TTCCCAGCAGGGAGAG-1	B cell
EZ02_TTCCCAGGTACAGCAG-1	B cell
EZ02_TTCGAAGGTACCCAAT-1	B cell
EZ02_TTCGAAGGTCGAATCT-1	B cell
EZ02_TTCGGTCGTCTCCACT-1	Pb/PC
EZ02_TTCGGTCGTGTTCTTT-1	B cell
EZ02_TTCGGTCTCTGTGCAA-1	B cell
EZ02_TTCTACAAGCTTCGCG-1	B cell
EZ02_TTCTCCTCATTTCACT-1	B cell
EZ02_TTGAACGCAGAGCCAA-1	B cell
EZ02_TTGACTTAGATCGGGT-1	B cell
EZ02_TTGACTTTCAATCACG-1	B cell
EZ02_TTGACTTTCCACGTTC-1	B cell
EZ02_TTGCCGTGTTGGTTTG-1	Pb/PC
EZ02_TTGGAACAGTGTCCCG-1	B cell
EZ02_TTGGAACGTACAGCAG-1	B cell
EZ02_TTGGAACGTAGCGTGA-1	Pb/PC
EZ02_TTGTAGGCAATAACGA-1	Pb/PC
EZ02_TTTACTGGTCAATACC-1	Pb/PC
EZ02_TTTACTGTCTTAGAGC-1	B cell
EZ02_TTTATGCCAAACGCGA-1	B cell
EZ02_TTTCCTCCACACCGCA-1	B cell
EZ02_TTTGCGCAGTGCCATT-1	B cell
EZ02_TTTGCGCGTTGGAGGT-1	B cell
EZ02_TTTGCGCTCTTTAGTC-1	B cell
EZ02_TTTGTCAGTCGAGATG-1	B cell
EZ02_TTTGTCATCCGAGCCA-1	Pb/PC
EZ02_TTTGTCATCTTGTATC-1	B cell
EZ04_AAAGATGCAACGCACC-1	B cell
EZ04_AAAGATGCACAACTGT-1	Pb/PC
EZ04_AACCATGGTGAGTGAC-1	B cell
EZ04_AACGTTGCACAGAGGT-1	B cell
EZ04_AACTCTTTCAGCTCGG-1	B cell
EZ04_ACACCGGAGATGTAAC-1	B cell
EZ04_ACACCGGAGCTGCGAA-1	B cell
EZ04_ACATGGTAGCCCAGCT-1	B cell
EZ04_ACATGGTAGTCGTTTG-1	B cell
EZ04_ACGCCGAGTGATGTGG-1	B cell
EZ04_ACGTCAACAATGAAAC-1	B cell
EZ04_ACTGAGTCAGTACACT-1	B cell
EZ04_AGATCTGAGCGATGAC-1	B cell
EZ04_AGATTGCCAAACCTAC-1	B cell
EZ04_AGATTGCTCTACGAGT-1	B cell
EZ04_AGCAGCCAGATATGCA-1	B cell
EZ04_AGCAGCCAGATGAGAG-1	B cell
EZ04_AGCGTCGTCCATTCTA-1	B cell
EZ04_AGCTCTCCAGCTGCTG-1	B cell
EZ04_AGGGAGTTCACCTTAT-1	B cell
EZ04_AGGGTGACAGCGAACA-1	B cell
EZ04_AGTGTCACAGGAATCG-1	B cell
EZ04_ATAAGAGGTCAATGTC-1	B cell
EZ04_ATCATGGGTCACTTCC-1	B cell
EZ04_ATCTACTTCGGACAAG-1	B cell
EZ04_ATGTGTGCAAGCCCAC-1	B cell
EZ04_ATTACTCGTTGAGTTC-1	Pb/PC
EZ04_ATTACTCTCTTATCTG-1	Pb/PC
EZ04_CACAGGCTCCAAACAC-1	B cell
EZ04_CACAGTAGTCTCGTTC-1	B cell
EZ04_CACCTTGAGCTAACAA-1	B cell
EZ04_CACCTTGCAGAGTGTG-1	B cell
EZ04_CAGAATCAGCTAAGAT-1	B cell
EZ04_CAGCTAACATCGGTTA-1	B cell
EZ04_CAGCTAACATGGTAGG-1	B cell
EZ04_CATCCACCAGGTGGAT-1	B cell
EZ04_CATCGAACAGGAACGT-1	B cell
EZ04_CATGCCTAGGGTATCG-1	B cell
EZ04_CCACCTATCACCATAG-1	B cell
EZ04_CCCAGTTAGTGACTCT-1	B cell
EZ04_CCGGGATGTCGTTGTA-1	B cell
EZ04_CCGGGATTCTCAAACG-1	B cell
EZ04_CCGGTAGAGACTGTAA-1	B cell
EZ04_CCGTACTAGCGATATA-1	B cell
EZ04_CCGTGGATCACCCTCA-1	B cell
EZ04_CCTAGCTCAAGTTCTG-1	B cell
EZ04_CCTATTATCAGCTGGC-1	B cell
EZ04_CCTTACGCATTAGCCA-1	B cell
EZ04_CCTTCCCTCCGTACAA-1	B cell
EZ04_CGAATGTCAGCCTATA-1	B cell
EZ04_CGACTTCTCCTCATTA-1	B cell
EZ04_CGATCGGGTCCGAACC-1	B cell
EZ04_CGCGGTAGTGGACGAT-1	B cell
EZ04_CGCGTTTCAGGTGCCT-1	B cell
EZ04_CGCTGGACATGGTCAT-1	B cell
EZ04_CGGACTGTCCTACAGA-1	B cell
EZ04_CGGAGTCTCGGCCGAT-1	B cell
EZ04_CGGCTAGAGCCACGCT-1	B cell
EZ04_CGGGTCAGTAGTACCT-1	B cell
EZ04_CGTAGGCCACAGGCCT-1	B cell
EZ04_CGTCAGGGTCGCATCG-1	B cell
EZ04_CGTCCATTCAACGGGA-1	B cell
EZ04_CGTGTCTTCGTATCAG-1	B cell
EZ04_CTACACCGTGTGGTTT-1	B cell
EZ04_CTACACCTCGCCTGAG-1	B cell
EZ04_CTACACCTCTCATTCA-1	B cell
EZ04_CTAGAGTGTATCTGCA-1	B cell
EZ04_CTAGCCTAGAGGTACC-1	B cell
EZ04_CTAGCCTAGTAACCCT-1	B cell
EZ04_CTAGCCTGTGCGAAAC-1	B cell
EZ04_CTAGTGAAGTGCAAGC-1	B cell
EZ04_CTCAGAAGTGATGATA-1	B cell
EZ04_CTCGGAGCAATCTACG-1	B cell
EZ04_CTCGGAGGTTGGGACA-1	B cell
EZ04_CTCGGGAGTCAATACC-1	B cell
EZ04_CTCTAATGTCGATTGT-1	B cell
EZ04_CTCTACGAGACCCACC-1	B cell
EZ04_CTGATCCAGGCCGAAT-1	B cell
EZ04_CTGATCCCAGCGATCC-1	B cell
EZ04_CTGCCTACAAGCCGTC-1	B cell
EZ04_CTTAGGACATCGGGTC-1	B cell
EZ04_CTTGGCTAGACAATAC-1	B cell
EZ04_CTTTGCGAGAGAGCTC-1	B cell
EZ04_CTTTGCGAGCTAGTTC-1	B cell
EZ04_GAACCTAAGTCCCACG-1	B cell
EZ04_GAAGCAGCATCGGACC-1	B cell
EZ04_GAATGAACAAGAGGCT-1	B cell
EZ04_GACTACACAGCCTTGG-1	B cell
EZ04_GACTACATCTATCCCG-1	B cell
EZ04_GATCAGTGTACGCTGC-1	B cell
EZ04_GATCGTACACTGTCGG-1	B cell
EZ04_GATCGTACATGCCTTC-1	B cell
EZ04_GATGAAACACTTACGA-1	B cell
EZ04_GATGCTAGTCTGGTCG-1	B cell
EZ04_GATGCTATCAAGCCTA-1	B cell
EZ04_GATGCTATCACGCGGT-1	B cell
EZ04_GCACATACAAACCCAT-1	B cell
EZ04_GCACTCTGTGTGAATA-1	B cell
EZ04_GCAGTTAAGCTAACAA-1	B cell
EZ04_GCATACACATCGATTG-1	B cell
EZ04_GCATGCGAGTGAATTG-1	B cell
EZ04_GCCTCTACAATCAGAA-1	B cell
EZ04_GCCTCTACACGGCCAT-1	B cell
EZ04_GCGCAACGTCGCGAAA-1	B cell
EZ04_GCGCAACTCTTATCTG-1	B cell
EZ04_GCGCGATAGAAGCCCA-1	B cell
EZ04_GGAACTTAGGGAGTAA-1	B cell
EZ04_GGAACTTTCTTTAGGG-1	B cell
EZ04_GGAATAAGTGATGCCC-1	B cell
EZ04_GGACAAGGTCTGCAAT-1	B cell
EZ04_GGACAGACAGCTCCGA-1	B cell
EZ04_GGAGCAAGTAAACACA-1	B cell
EZ04_GGCGTGTGTGGGTATG-1	B cell
EZ04_GGCTCGAGTACGCACC-1	B cell
EZ04_GGGATGATCCCAAGAT-1	B cell
EZ04_GGGTCTGAGTCCATAC-1	B cell
EZ04_GGGTCTGCATGCAATC-1	B cell
EZ04_GGTGAAGGTGGCGAAT-1	B cell
EZ04_GTAACGTGTTTGTGTG-1	B cell
EZ04_GTACGTATCTGTGCAA-1	B cell
EZ04_GTAGGCCAGAGCAATT-1	B cell
EZ04_GTATCTTCAAGACGTG-1	B cell
EZ04_GTATCTTGTGGCCCTA-1	B cell
EZ04_GTCAAGTTCGGAAACG-1	B cell
EZ04_GTCCTCAAGCACGCCT-1	B cell
EZ04_GTCTCGTTCTCGATGA-1	B cell
EZ04_GTGCGGTCAGGGTACA-1	B cell
EZ04_GTGGGTCTCGCGCCAA-1	B cell
EZ04_GTGTGCGCACAGCCCA-1	B cell
EZ04_GTTAAGCAGGACAGAA-1	B cell
EZ04_TACACGACAATGAAAC-1	B cell
EZ04_TACCTTATCCCTTGCA-1	B cell
EZ04_TACGGGCCAGTAGAGC-1	B cell
EZ04_TACTTGTCAGCGTCCA-1	B cell
EZ04_TAGAGCTCAGGATTGG-1	B cell
EZ04_TAGAGCTGTCAATGTC-1	B cell
EZ04_TATCAGGTCCAACCAA-1	B cell
EZ04_TCAACGATCAACCATG-1	Pb/PC
EZ04_TCAATCTCATCGATGT-1	B cell
EZ04_TCACAAGAGTAGATGT-1	B cell
EZ04_TCAGGTAAGAGTAAGG-1	B cell
EZ04_TCTATTGGTGCAACTT-1	B cell
EZ04_TCTCATAGTGTAATGA-1	B cell
EZ04_TCTGGAACATCCGCGA-1	B cell
EZ04_TCTTTCCCACGAGGTA-1	B cell
EZ04_TGAGAGGTCATCATTC-1	B cell
EZ04_TGAGGGACATTTCAGG-1	B cell
EZ04_TGATTTCCATCGATTG-1	B cell
EZ04_TGCACCTAGAAGGTGA-1	B cell
EZ04_TGCACCTAGCGCCTCA-1	B cell
EZ04_TGCCCATAGACCACGA-1	B cell
EZ04_TGCCCTAGTGCAACGA-1	B cell
EZ04_TGCGGGTAGGCCATAG-1	B cell
EZ04_TGCGGGTTCGCAAGCC-1	B cell
EZ04_TGCTACCTCACTTACT-1	B cell
EZ04_TGGCTGGCACAGACTT-1	Pb/PC
EZ04_TGGGAAGTCTTGCATT-1	B cell
EZ04_TGGGCGTAGTCACGCC-1	B cell
EZ04_TGTGTTTCATATACGC-1	B cell
EZ04_TGTTCCGCACATCCAA-1	B cell
EZ04_TTAGGACTCCAAGTAC-1	B cell
EZ04_TTAGGCATCAAGATCC-1	B cell
EZ04_TTATGCTGTGTTTGGT-1	B cell
EZ04_TTCTTAGCAATCCGAT-1	B cell
EZ04_TTGAACGAGAAGGACA-1	B cell
EZ04_TTGGAACGTCTGCCAG-1	B cell
EZ04_TTTACTGTCGATCCCT-1	B cell
EZ04_TTTATGCCATCCCACT-1	B cell
EZ05_AAACCTGCACATTCGA-1	B cell
EZ05_AAACCTGCATTCACTT-1	B cell
EZ05_AAATGCCTCGCCCTTA-1	B cell
EZ05_AACCGCGCATTTGCCC-1	B cell
EZ05_AACTCCCTCGTTACAG-1	B cell
EZ05_AACTGGTGTTACGACT-1	B cell
EZ05_AACTTTCGTCCATCCT-1	B cell
EZ05_AAGGCAGGTTCCACTC-1	B cell
EZ05_AATCCAGAGCCATCGC-1	B cell
EZ05_AATCCAGCATGTCTCC-1	B cell
EZ05_AATCCAGTCTAGAGTC-1	B cell
EZ05_ACACTGACATGCCTTC-1	B cell
EZ05_ACAGCCGAGGACACCA-1	B cell
EZ05_ACCAGTACACGAAAGC-1	B cell
EZ05_ACCTTTAAGGGTCGAT-1	B cell
EZ05_ACGAGCCTCACGCGGT-1	B cell
EZ05_ACGAGCCTCTATCGCC-1	B cell
EZ05_ACGAGGACATTACGAC-1	B cell
EZ05_ACGATGTCATGTAAGA-1	B cell
EZ05_ACGCAGCGTGCTGTAT-1	B cell
EZ05_ACGGCCAAGTCGATAA-1	B cell
EZ05_ACTGAACCATACTCTT-1	B cell
EZ05_ACTGAGTCAGGAATCG-1	B cell
EZ05_ACTGAGTGTCGAAAGC-1	B cell
EZ05_AGAGCTTCATCACCCT-1	B cell
EZ05_AGATCTGCACGAAGCA-1	B cell
EZ05_AGATTGCCACAGAGGT-1	B cell
EZ05_AGGCCGTCATCCGGGT-1	B cell
EZ05_AGGGTGAGTCACCTAA-1	B cell
EZ05_AGGTCATAGGACATTA-1	B cell
EZ05_AGGTCCGAGAATGTTG-1	B cell
EZ05_AGTAGTCGTAAGTGTA-1	B cell
EZ05_ATAGACCAGCAATATG-1	B cell
EZ05_ATCATCTGTTATCCGA-1	B cell
EZ05_ATCCGAAAGTCAAGCG-1	B cell
EZ05_ATCCGAAGTTGCCTCT-1	B cell
EZ05_ATCGAGTCAAGCCTAT-1	B cell
EZ05_ATCGAGTGTACCATCA-1	B cell
EZ05_ATCGAGTGTTACCGAT-1	B cell
EZ05_ATCGAGTTCAAGGCTT-1	B cell
EZ05_ATCTACTAGACCACGA-1	B cell
EZ05_ATGAGGGCACCAGGCT-1	B cell
EZ05_ATTACTCGTCTGGTCG-1	B cell
EZ05_ATTCTACAGAGTGAGA-1	B cell
EZ05_ATTTCTGGTCTTCAAG-1	B cell
EZ05_CACAAACAGTCATGCT-1	B cell
EZ05_CACACTCGTCAAGCGA-1	B cell
EZ05_CACCACTGTAGCGCTC-1	B cell
EZ05_CACTCCAAGTAGCCGA-1	B cell
EZ05_CAGAGAGAGCTCCTCT-1	B cell
EZ05_CAGAGAGTCTTGTTTG-1	B cell
EZ05_CAGATCACACTTAAGC-1	B cell
EZ05_CAGCATAGTCGGATCC-1	B cell
EZ05_CAGCATATCCGCGGTA-1	B cell
EZ05_CAGCGACGTAGGCATG-1	B cell
EZ05_CAGCTGGGTAGGCTGA-1	B cell
EZ05_CAGTAACTCAGAGCTT-1	B cell
EZ05_CATATGGGTCCGTCAG-1	B cell
EZ05_CATCCACCAGATGGGT-1	B cell
EZ05_CATGGCGCAATAACGA-1	B cell
EZ05_CATTCGCAGCTCCTCT-1	B cell
EZ05_CATTCGCGTCCAGTGC-1	B cell
EZ05_CCAATCCTCACCAGGC-1	B cell
EZ05_CCACTACCACCAGTTA-1	B cell
EZ05_CCCAATCTCCATGCTC-1	B cell
EZ05_CCCAGTTTCGTTACGA-1	B cell
EZ05_CCCTCCTAGAGTACCG-1	B cell
EZ05_CCGGGATCAAAGCGGT-1	B cell
EZ05_CCGTACTTCGCAAGCC-1	B cell
EZ05_CCTAAAGCAATCCAAC-1	B cell
EZ05_CCTACACGTCTTTCAT-1	B cell
EZ05_CCTAGCTTCTCTGAGA-1	B cell
EZ05_CCTTACGTCCTTGCCA-1	B cell
EZ05_CCTTCGAGTTTAGCTG-1	B cell
EZ05_CGAACATTCAGAGGTG-1	B cell
EZ05_CGAATGTGTGAAAGAG-1	B cell
EZ05_CGACCTTAGACCACGA-1	B cell
EZ05_CGACCTTCATCATCCC-1	B cell
EZ05_CGAGAAGTCGCGTTTC-1	B cell
EZ05_CGATCGGTCAAACAAG-1	B cell
EZ05_CGCTATCAGCTGCAAG-1	B cell
EZ05_CGCTGGAGTTGAACTC-1	B cell
EZ05_CGGACGTTCACGGTTA-1	B cell
EZ05_CGGACTGTCGTTGACA-1	B cell
EZ05_CGGAGTCGTCCGAACC-1	B cell
EZ05_CGGCTAGGTCCTCCAT-1	B cell
EZ05_CGGGTCAAGAGAGCTC-1	B cell
EZ05_CGTAGGCAGCTGAAAT-1	B cell
EZ05_CGTCAGGCAAATCCGT-1	B cell
EZ05_CGTCCATAGTGGCACA-1	B cell
EZ05_CGTTAGAGTACATCCA-1	B cell
EZ05_CGTTGGGAGCGGCTTC-1	B cell
EZ05_CTAATGGTCAGCAACT-1	B cell
EZ05_CTACGTCAGTGATCGG-1	B cell
EZ05_CTACGTCCAAAGGCGT-1	B cell
EZ05_CTAGCCTGTAAATGTG-1	B cell
EZ05_CTCGGAGAGATAGTCA-1	Pb/PC
EZ05_CTGAAGTTCACATACG-1	B cell
EZ05_CTGATAGAGCAGATCG-1	B cell
EZ05_CTGATAGTCCCGGATG-1	B cell
EZ05_CTGATCCGTTCGCTAA-1	B cell
EZ05_CTGCCTACACGGCCAT-1	B cell
EZ05_CTGCTGTAGATCGGGT-1	B cell
EZ05_CTGCTGTCAGACAGGT-1	B cell
EZ05_CTGCTGTGTCTCAACA-1	B cell
EZ05_CTTAACTGTGTATGGG-1	Pb/PC
EZ05_CTTAACTGTTCAGGCC-1	B cell
EZ05_CTTAGGATCGTGGTCG-1	B cell
EZ05_CTTTGCGAGTAGGTGC-1	B cell
EZ05_GAACATCGTGGGTATG-1	B cell
EZ05_GAACATCGTTCCAACA-1	B cell
EZ05_GAAGCAGGTAGCTCCG-1	B cell
EZ05_GACCTGGTCATTGCCC-1	B cell
EZ05_GATCAGTGTACTTCTT-1	B cell
EZ05_GATCGATCACGACGAA-1	B cell
EZ05_GATCGCGGTCCAAGTT-1	B cell
EZ05_GATCGCGTCCTTTACA-1	B cell
EZ05_GATCGCGTCTTGTACT-1	B cell
EZ05_GATTCAGCACCTTGTC-1	B cell
EZ05_GCACTCTTCATGTCCC-1	B cell
EZ05_GCAGTTATCGCATGAT-1	B cell
EZ05_GCATGCGCAATGGATA-1	B cell
EZ05_GCCTCTAAGGTGACCA-1	B cell
EZ05_GCCTCTAGTCGAACAG-1	B cell
EZ05_GCCTCTATCACATACG-1	B cell
EZ05_GCGAGAAGTATAAACG-1	B cell
EZ05_GCGCAACCATGAACCT-1	B cell
EZ05_GCTGCGATCATGTGGT-1	B cell
EZ05_GCTGGGTGTATGGTTC-1	B cell
EZ05_GGATGTTTCATTTGGG-1	B cell
EZ05_GGCCGATTCAGTCAGT-1	B cell
EZ05_GGGCACTTCCTCCTAG-1	B cell
EZ05_GGGTCTGTCTGCTGTC-1	B cell
EZ05_GGTATTGTCTTTAGGG-1	B cell
EZ05_GGTGTTACAAGCGAGT-1	B cell
EZ05_GTATCTTCATGCTAGT-1	B cell
EZ05_GTCACAATCCTCCTAG-1	B cell
EZ05_GTCGGGTAGTGAAGTT-1	B cell
EZ05_GTCTTCGGTGTGACGA-1	B cell
EZ05_GTGAAGGAGGCCATAG-1	B cell
EZ05_GTGAAGGCAGATTGCT-1	B cell
EZ05_GTTAAGCGTAGCTAAA-1	B cell
EZ05_GTTTCTACACATCCAA-1	B cell
EZ05_TAAGAGAAGCTACCTA-1	B cell
EZ05_TAAGAGAAGTGGCACA-1	B cell
EZ05_TAAGCGTGTTCGTGAT-1	Pb/PC
EZ05_TAAGCGTTCGATAGAA-1	B cell
EZ05_TACCTATTCGGTTCGG-1	B cell
EZ05_TACGGATTCACATAGC-1	B cell
EZ05_TACGGGCTCATGCATG-1	B cell
EZ05_TACGGTAGTAGAAAGG-1	B cell
EZ05_TACTCATCAATAAGCA-1	B cell
EZ05_TCAACGAGTATCACCA-1	Pb/PC
EZ05_TCAATCTTCCGTACAA-1	B cell
EZ05_TCAGCTCGTCAATACC-1	B cell
EZ05_TCAGCTCTCAGCTTAG-1	B cell
EZ05_TCAGGATGTTACGCGC-1	B cell
EZ05_TCCCGATAGTTAACGA-1	B cell
EZ05_TCGCGAGGTTTACTCT-1	B cell
EZ05_TCTCATATCTCAAGTG-1	B cell
EZ05_TCTTTCCAGGCTAGAC-1	B cell
EZ05_TGAAAGATCTGTTTGT-1	B cell
EZ05_TGAGCATCATGACGGA-1	B cell
EZ05_TGAGCATGTACCGTTA-1	B cell
EZ05_TGAGCATGTCCGTCAG-1	B cell
EZ05_TGAGCATTCAGAAATG-1	B cell
EZ05_TGAGGGAAGGATATAC-1	B cell
EZ05_TGCACCTCATCAGTCA-1	B cell
EZ05_TGCCCATGTGAACCTT-1	B cell
EZ05_TGCGCAGAGCGATTCT-1	B cell
EZ05_TGCTACCTCCTCCTAG-1	B cell
EZ05_TGCTACCTCTTCGAGA-1	B cell
EZ05_TGGCGCAGTGCTAGCC-1	Pb/PC
EZ05_TGGGCGTAGCAGGTCA-1	B cell
EZ05_TGTGGTAGTTCATGGT-1	B cell
EZ05_TTAGGACAGTGTACGG-1	B cell
EZ05_TTCCCAGAGGTGATAT-1	B cell
EZ05_TTCTCCTTCTGTCTAT-1	B cell
EZ05_TTGAACGGTCGCTTCT-1	B cell
EZ05_TTGCCGTCATCCGTGG-1	B cell
EZ05_TTTACTGGTTCAGTAC-1	B cell
EZ05_TTTATGCCAAACTGCT-1	B cell
EZ05_TTTGGTTGTCGTGGCT-1	B cell
EZ05_TTTGGTTTCGTGGACC-1	B cell
EZ05_TTTGTCACATCACCCT-1	B cell
EZ06_AACTCAGGTCGCATAT-1	B cell
EZ06_AACTCTTAGGCTATCT-1	B cell
EZ06_AAGACCTTCAGCTGGC-1	B cell
EZ06_AATCCAGTCACCCGAG-1	Pb/PC
EZ06_ACACCGGAGGAGTTGC-1	B cell
EZ06_ACGAGCCGTGTGGCTC-1	B cell
EZ06_ACGCCGAGTATTCGTG-1	B cell
EZ06_ACTATCTCACGGCGTT-1	B cell
EZ06_ACTGAGTTCACCCGAG-1	B cell
EZ06_ACTTACTGTTGGAGGT-1	B cell
EZ06_ACTTGTTAGACCTTTG-1	B cell
EZ06_ACTTTCAAGGTGCAAC-1	B cell
EZ06_AGATTGCGTACGCACC-1	B cell
EZ06_AGATTGCGTCGGGTCT-1	B cell
EZ06_AGCAGCCCATTTCAGG-1	B cell
EZ06_AGCTCCTTCAAAGTAG-1	Pb/PC
EZ06_AGGCCACAGGTAGCTG-1	B cell
EZ06_AGGTCATGTACCATCA-1	B cell
EZ06_AGGTCCGTCTGTTTGT-1	B cell
EZ06_AGTGAGGTCGTTTATC-1	B cell
EZ06_AGTTGGTCAGATCTGT-1	B cell
EZ06_ATAACGCAGATAGGAG-1	B cell
EZ06_ATGCGATTCTCGAGTA-1	B cell
EZ06_ATGTGTGGTCTGCGGT-1	Pb/PC
EZ06_ATGTGTGGTTACCGAT-1	Pb/PC
EZ06_ATTACTCTCTCCTATA-1	B cell
EZ06_ATTGGTGAGTCAAGGC-1	B cell
EZ06_CAACCTCGTCTTCGTC-1	Pb/PC
EZ06_CACAGGCAGTTCCACA-1	B cell
EZ06_CACCACTCATCTCCCA-1	B cell
EZ06_CACCTTGCACGACGAA-1	B cell
EZ06_CAGCGACGTTCCACGG-1	B cell
EZ06_CAGGTGCCAGGGAGAG-1	B cell
EZ06_CAGTAACTCTGGCGTG-1	B cell
EZ06_CATTATCTCCTTGCCA-1	B cell
EZ06_CCACCTAGTCTCTCTG-1	B cell
EZ06_CCACTACAGCTGCGAA-1	B cell
EZ06_CCCAGTTGTCGGCTCA-1	B cell
EZ06_CCCTCCTGTCATTAGC-1	B cell
EZ06_CCGGTAGGTTGTCTTT-1	B cell
EZ06_CCTACACAGCTGTCTA-1	B cell
EZ06_CCTACACCAATTGCTG-1	B cell
EZ06_CCTACACCACATAACC-1	B cell
EZ06_CCTACCAGTCCGACGT-1	B cell
EZ06_CCTAGCTGTCCAGTTA-1	B cell
EZ06_CCTCTGAAGGATGGTC-1	B cell
EZ06_CGAACATCAATGGACG-1	B cell
[truncated: 325 more rows]

## Sheet: Fig 3B
	ChainID
[truncated: 1,327 more rows]

[truncated: 10 more sheets: Fig 3C, Fig 3D, Fig 3E, Fig 3F, Fig 6, Fig 9C, Fig 9D, Fig S1, Fig S2, Fig S4]
